# Supplementary material for: Modeling a mesenchymal cell state by bioprinting for the molecular analysis of dormancy in melanoma
Source: Mater Today Bio. 2025 Mar 18;32:101674. doi: 10.1016/j.mtbio.2025.101674 (PMC11979991; doi:10.1016/j.mtbio.2025.101674)
Supplement: Multimedia component 1 — 1_DEGs_CIB-MG: Differential expression analysis results from RNA-Seq data comparing CIB versus MG cultivated melanoma cells (Mel Im). 2_GSEA_BP: Gene Set Enrichment Analysis (GSEA) results of DEGs in CIB versus MG using the gene set GO: Biological Process. Cluster annotation and direction of regulation are added in the last two columns. 3_GSEA_MF: Gene Set Enrichment Analysis (GSEA) results of DEGs in CIB versus MG using the gene set GO: Molecular Function. Cluster annotation and direction of regulation are added in the last two columns. 4_GSEA_CP: Gene Set Enrichment Analysis (GSEA) results of DEGs in CIB versus MG using the gene set GO: Cellular Component. Cluster annotation and direction of regulation are added in the last two columns. 5_DEGs_Cycling-Quiescent: Differential expression analysis results from public RNA-Seq data (La et al. [33]) comparing quiescent versus cycling melanoma cells. 6_Metascape_CIB_up: Metascape functional analysis results of common upregulated genes in CIB/quiescent melanoma cells. 7_Metascape_CIB_down: Metascape functional analysis results of common downregulated genes in CIB/quiescent melanoma cells. 8_Pozniak_CellTypeCluster: Gene Signatures of melanocytic, mitotic, neural crest like and mesenchymal melanoma cell type clusters (Pozniak et al. [34]). 9_DEGs_mitotic_CIB-MG: Overlap of differentially expressed genes in CIB versus MG culture with gene signature of mitotic melanoma cell type cluster (Pozniak et al. [34]). 10_DEGs_mesenchymal_CIB-MG: Overlap of differentially expressed genes in CIB versus MG culture with gene signature of mesenchymal melanoma cell type cluster (Pozniak et al. [34]). 11_DEGs_neural-crest-like_CIB-MG: Overlap of differentially expressed genes in CIB versus MG culture with gene signature of neural crest-like melanoma cell type cluster (Pozniak et al. [34]). 12_AP1-E2F targets CIB-MG: List of predicted AP1 and E2F target genes differentially expressed in CIB versus MG melanoma cells. 13_AP1-E2F targets Quiesc [file mmc1.xlsx]

## Sheet: 1_DEGs_CIB-MG
GeneID	GeneSymbol	baseMean	log2FoldChange	lfcSE	stat	pvalue	padj	MelIm_G1_CIB100	MelIm_G2_CIB100	MelIm_G3_CIB100	MelIm_G1_MG	MelIm_G2_MG	MelIm_G3_MG
ENSG00000227232.5	WASH7P	2.16538	0.957969	1.82542	0.524794	0.599727	0.810785	7.85283	0.863755	0	2.28184	1.3056	0.68825
ENSG00000240361.1	OR4G11P	0.47116	2.82875	4.04482	0.699351	0.484333	NA	1.96321	0.863755	0	0	0	0
ENSG00000238009.6	RP11-34P13.7	0.981603	3.89523	3.72614	1.04538	0.295847	NA	5.88962	0	0	0	0	0
ENSG00000241860.6	RP11-34P13.13	1.16554	-3.15443	2.53776	-1.243	0.213868	NA	0	0	0	2.28184	1.95841	2.753
ENSG00000279928.1	FO538757.3	0.25276	0.977301	4.07333	0.239927	0.810387	NA	0	0.863755	0	0	0.652802	0
ENSG00000279457.3	FO538757.2	6.29201	0.857873	1.01712	0.843437	0.398984	0.663916	11.7792	4.31878	8.49757	4.56368	6.52802	2.06475
ENSG00000228463.9	AP006222.2	1.7036	0.625909	1.84776	0.33874	0.734806	NA	0	4.31878	1.69951	1.52123	1.3056	1.3765
ENSG00000237094.11	RP4-669L17.10	1.90526	-0.271373	1.74229	-0.155757	0.876225	NA	0	1.72751	3.39903	2.28184	1.95841	2.06475
ENSG00000230021.8	RP5-857K21.4	1.43656	1.63326	2.04891	0.797137	0.425372	NA	3.92641	2.59127	0	0.760613	0.652802	0.68825
ENSG00000225972.1	MTND1P23	9.36252	2.89437	1.24396	2.32674	0.019979	0.0983755	39.2641	5.18253	5.09854	5.32429	1.3056	0
ENSG00000225630.1	MTND2P28	661.884	3.3877	1.18558	2.85742	0.00427104	0.0341741	2978.18	374.87	271.922	226.663	77.6834	41.9833
ENSG00000276171.1	AC114498.1	8.56665	0.930708	0.929482	1.00132	0.316672	0.584755	19.6321	4.31878	10.1971	5.32429	8.48642	3.44125
ENSG00000237973.1	MTCO1P12	424.046	2.75933	0.884263	3.12048	0.00180555	0.0183982	1603.94	286.767	326.307	152.883	122.074	52.307
ENSG00000229344.1	MTCO2P12	61.4203	3.06165	1.15501	2.65077	0.00803096	0.0531634	265.033	25.0489	39.0888	22.8184	12.4032	4.1295
ENSG00000240409.1	MTATP8P1	4.25668	5.02946	1.6987	2.96077	0.00306868	0.0269926	13.7424	6.04629	5.09854	0	0.652802	0
ENSG00000248527.1	MTATP6P1	4807.85	2.9503	1.10813	2.66242	0.00775817	0.0521175	20185.7	2984.28	2372.52	2050.61	874.102	379.914
ENSG00000198744.5	MTCO3P12	69.763	2.81909	0.689299	4.0898	4.31749e-05	0.000965717	280.739	23.3214	62.882	24.3396	16.9728	10.3238
ENSG00000229376.3	CICP3	1.03471	0.728749	3.2502	0.224217	0.822589	NA	3.92641	0	0	2.28184	0	0
ENSG00000228327.3	RP11-206L10.2	12.0903	0.250407	0.702506	0.356449	0.721505	0.879897	9.81603	17.2751	11.8966	11.4092	10.4448	11.7003
ENSG00000223181.1	RNU6-1199P	0.585869	1.86281	3.44242	0.541133	0.588416	NA	1.96321	0.863755	0	0	0	0.68825
ENSG00000237491.8	RP11-206L10.9	18.7465	0.107434	0.605657	0.177384	0.859206	0.944451	9.81603	24.1852	23.7932	15.2123	20.8897	18.5828
ENSG00000230092.7	RP11-206L10.8	3.3891	-1.64114	1.57065	-1.04488	0.296079	0.562168	0	4.31878	0	4.56368	4.56961	6.8825
ENSG00000177757.2	FAM87B	0.908924	0.0427678	2.59905	0.0164552	0.986871	NA	0	2.59127	0	1.52123	0.652802	0.68825
ENSG00000228794.8	LINC01128	63.1316	0.632154	0.327106	1.93256	0.0532899	0.187611	86.3811	76.0105	67.9805	50.9611	43.0849	54.3718
ENSG00000225880.5	LINC00115	3.6365	0.775693	1.42065	0.546012	0.585058	0.801393	5.88962	7.7738	0	1.52123	4.56961	2.06475
ENSG00000230368.2	FAM41C	0.392053	1.11936	4.06849	0.275129	0.783217	NA	0	0	1.69951	0	0.652802	0
ENSG00000230699.2	RP11-54O7.1	3.20367	5.61815	2.26758	2.47759	0.0132272	0.074972	3.92641	0	15.2956	0	0	0
ENSG00000223764.2	RP11-54O7.3	0.849757	3.70751	3.90983	0.948254	0.343	NA	0	0	5.09854	0	0	0
ENSG00000187634.10	SAMD11	0.597929	1.86261	3.41925	0.544741	0.585932	NA	1.96321	0.863755	0	0.760613	0	0
ENSG00000188976.10	NOC2L	577.693	0.00558683	0.310733	0.0179795	0.985655	0.994624	960.008	450.88	328.006	633.591	493.518	600.154
ENSG00000187961.13	KLHL17	11.3836	0.423482	0.891414	0.475068	0.634738	0.832321	25.5217	12.0926	1.69951	12.9304	8.48642	7.57075
ENSG00000187583.10	PLEKHN1	1.99513	1.71324	2.03597	0.841486	0.400076	0.665027	5.88962	0	3.39903	0	1.3056	1.3765
ENSG00000187642.9	PERM1	6.68187	1.88843	1.29196	1.46167	0.143831	0.357461	21.5953	0	10.1971	2.28184	3.26401	2.753
ENSG00000272512.1	RP11-54O7.17	0.654402	3.30011	4.01005	0.822961	0.41053	NA	3.92641	0	0	0	0	0
ENSG00000187608.8	ISG15	1.99219	2.15025	2.37881	0.903917	0.36604	0.634864	9.81603	0	0	0.760613	0	1.3765
ENSG00000224969.1	RP11-54O7.11	0.769111	2.32517	3.58569	0.648459	0.516688	NA	3.92641	0	0	0	0	0.68825
ENSG00000188157.13	AGRN	111.02	1.35292	0.427532	3.16449	0.00155356	0.0164594	265.033	85.5118	129.163	88.2311	42.4321	55.7483
ENSG00000217801.9	RP11-465B22.3	13.1037	5.79062	1.26737	4.569	4.90064e-06	0.000165437	41.2273	22.4576	13.5961	0	0.652802	0.68825
ENSG00000273443.1	RP11-54O7.18	1.41348	4.44598	2.77793	1.60046	0.109496	NA	5.88962	2.59127	0	0	0	0
ENSG00000237330.2	RNF223	1.42061	0.883515	2.28855	0.386058	0.699453	NA	3.92641	0	1.69951	1.52123	0	1.3765
ENSG00000131591.17	C1orf159	17.3456	1.00364	0.730307	1.37427	0.169359	0.39818	45.1538	11.2288	13.5961	15.9729	8.48642	9.6355
ENSG00000207607.2	MIR200A	2.26602	5.12635	2.84714	1.80053	0.0717774	0.227487	0	0	13.5961	0	0	0
ENSG00000162571.13	TTLL10	0.610453	3.20609	3.83763	0.835435	0.403473	NA	1.96321	0	1.69951	0	0	0
ENSG00000078808.16	SDF4	255.551	0.564622	0.359831	1.56913	0.116617	0.311451	498.655	227.168	190.345	289.794	144.269	183.075
ENSG00000176022.4	B3GALT6	61.4324	-0.529642	0.419839	-1.26154	0.207116	0.45302	72.6387	56.1441	22.0937	69.2158	78.989	69.5133
ENSG00000184163.3	FAM132A	0.877911	1.45188	3.04147	0.477361	0.633105	NA	3.92641	0	0	0	0.652802	0.68825
ENSG00000260179.1	RP5-902P8.12	1.988	-2.65343	2.03945	-1.30105	0.19324	0.43358	1.96321	0	0	5.32429	3.26401	1.3765
ENSG00000160087.20	UBE2J2	118.955	-0.315347	0.293354	-1.07497	0.282388	0.547608	149.204	92.4218	78.1776	133.107	127.296	133.521
ENSG00000230415.1	RP5-902P8.10	0.654402	3.30011	4.01005	0.822961	0.41053	NA	3.92641	0	0	0	0	0
ENSG00000131584.18	ACAP3	57.9021	1.66021	0.454511	3.65274	0.000259459	0.00416046	141.351	53.5528	69.68	36.5094	21.5425	24.777
ENSG00000169972.11	PUSL1	28.5323	0.482546	0.723071	0.667356	0.504545	0.750014	76.5651	15.5476	8.49757	29.6639	19.5841	21.3358
ENSG00000127054.18	CPSF3L	218.138	-0.0978705	0.248996	-0.39306	0.694275	0.866533	270.923	181.389	181.848	263.933	180.173	230.564
ENSG00000240731.1	RP5-890O3.9	16.4634	-0.174919	0.751584	-0.232734	0.815968	0.924711	5.88962	16.4114	23.7932	28.1427	16.9728	7.57075
ENSG00000224051.6	CPTP	28.2939	0.806088	0.614524	1.31173	0.189612	0.428029	60.8594	35.414	11.8966	25.8608	13.7088	22.024
ENSG00000169962.4	TAS1R3	0.976525	2.73783	3.3014	0.829294	0.406938	NA	0	0	5.09854	0.760613	0	0
ENSG00000107404.17	DVL1	38.9191	0.94851	0.517408	1.8332	0.0667734	0.218133	72.6387	25.9127	56.0839	38.0306	20.8897	19.9593
ENSG00000162576.16	MXRA8	2.47786	0.333336	1.74271	0.191275	0.84831	0.938997	5.88962	0.863755	1.69951	3.80306	2.61121	0
ENSG00000175756.13	AURKAIP1	164.635	0.590832	0.368452	1.60355	0.108813	0.296958	337.672	126.972	130.863	155.926	108.365	128.015
ENSG00000223663.2	RP5-890O3.3	0.25276	0.977301	4.07333	0.239927	0.810387	NA	0	0.863755	0	0	0.652802	0
ENSG00000221978.11	CCNL2	294.081	0.503795	0.219493	2.29526	0.0217181	0.10428	302.334	395.6	334.804	281.427	262.426	187.892
ENSG00000224870.6	RP4-758J18.2	49.0468	0.0824679	0.417732	0.197418	0.8435	0.937102	70.6754	32.8227	49.2859	57.046	41.7793	42.6715
ENSG00000242485.5	MRPL20	463.417	-0.708066	0.172946	-4.09414	4.23741e-05	0.000950494	355.34	299.723	404.484	534.711	601.231	585.013
ENSG00000272455.1	RP4-758J18.13	26.6153	-0.20504	0.490261	-0.418226	0.675782	0.856633	19.6321	28.5039	25.4927	31.9457	30.0289	24.0888
ENSG00000235098.8	ANKRD65	2.39279	4.16086	2.57407	1.61646	0.105996	0.292043	0	0	13.5961	0.760613	0	0
ENSG00000179403.11	VWA1	8.14302	2.41117	1.0521	2.29176	0.0219194	0.10471	27.4849	10.3651	3.39903	1.52123	1.95841	4.1295
ENSG00000215915.9	ATAD3C	1.35234	3.26548	2.33721	1.39717	0.162362	NA	3.92641	1.72751	1.69951	0.760613	0	0
ENSG00000160072.19	ATAD3B	152.973	0.181093	0.302276	0.599098	0.549107	0.778565	223.806	145.975	118.966	184.068	126.644	118.379
ENSG00000197785.13	ATAD3A	105.427	0.803507	0.420006	1.91308	0.0557375	0.191566	241.474	88.9668	73.0791	79.8644	66.5858	82.59
ENSG00000205090.8	TMEM240	0.350278	-1.41968	3.99456	-0.355403	0.722288	NA	0	0	0	0.760613	0.652802	0.68825
ENSG00000160075.11	SSU72	589.102	-0.114797	0.202711	-0.56631	0.571183	0.792408	746.019	481.976	472.465	663.254	554.229	616.672
ENSG00000215014.4	RP5-832C2.5	1.28129	-1.84138	2.31833	-0.794269	0.427039	NA	1.96321	0	0	3.04245	1.3056	1.3765
ENSG00000279244.1	AL645728.1	0.392053	1.11936	4.06849	0.275129	0.783217	NA	0	0	1.69951	0	0.652802	0
ENSG00000280747.1	Metazoa_SRP	0.344369	-1.39723	3.99592	-0.349663	0.726592	NA	0	0	0	0.760613	1.3056	0
ENSG00000228594.3	C1orf233	0.427211	2.7842	4.04736	0.687905	0.491513	NA	0	0.863755	1.69951	0	0	0
ENSG00000272106.1	RP11-345P4.9	4.64964	-0.713162	1.27629	-0.55878	0.576312	0.795917	0	5.18253	5.09854	3.04245	10.4448	4.1295
ENSG00000197530.12	MIB2	3.98556	1.92225	1.42091	1.35283	0.176109	0.408544	1.96321	1.72751	15.2956	1.52123	0.652802	2.753
ENSG00000248333.8	CDK11B	79.0663	-0.0589119	0.331108	-0.177924	0.858783	0.944262	76.5651	83.7843	71.3796	105.725	76.3778	60.566
ENSG00000189339.11	SLC35E2B	110.069	0.00933166	0.306984	0.0303979	0.97575	0.990774	139.388	110.561	81.5766	135.389	86.8227	106.679
ENSG00000269737.1	RP11-345P4.7	6.85037	-0.276585	1.14665	-0.241212	0.809391	0.92146	9.81603	8.63755	0	11.4092	8.48642	2.753
ENSG00000269227.1	RP11-345P4.6	5.92394	0.406123	1.05859	0.383645	0.701241	0.869974	1.96321	9.50131	8.49757	7.60613	5.22242	2.753
ENSG00000008128.22	CDK11A	8.33075	-0.88193	0.995518	-0.885901	0.375671	0.643942	5.88962	9.50131	1.69951	15.2123	3.91681	13.765
ENSG00000268575.1	RP1-283E3.8	8.75905	0.145252	0.911136	0.159419	0.873339	0.950893	11.7792	13.8201	1.69951	9.12736	7.18082	8.94725
ENSG00000227775.3	RP1-283E3.4	9.26867	0.456461	0.887172	0.514513	0.606894	0.814724	15.7057	12.9563	3.39903	12.1698	5.87522	5.506
ENSG00000215790.6	SLC35E2	11.7674	-0.0290239	0.857301	-0.033855	0.972993	0.989928	13.7424	19.0026	1.69951	15.9729	8.48642	11.7003
ENSG00000008130.15	NADK	248.548	-0.0719883	0.213815	-0.336685	0.736354	0.887785	302.334	208.165	219.237	272.299	255.246	234.005
ENSG00000078369.17	GNB1	2305.44	0.410288	0.157984	2.59702	0.0094036	0.059211	2962.48	2630.14	2301.14	2033.12	1648.32	2257.46
ENSG00000231050.1	RP1-140A9.1	2.15566	2.25565	2.04263	1.10429	0.269469	0.532	3.92641	0	6.79805	1.52123	0	0.68825
ENSG00000142609.17	CFAP74	1.46488	4.49688	2.44306	1.84068	0.0656692	NA	1.96321	1.72751	5.09854	0	0	0
ENSG00000233542.1	RP11-547D24.1	0.798362	3.60475	3.45093	1.04458	0.296219	NA	3.92641	0.863755	0	0	0	0
ENSG00000226969.1	RP11-547D24.3	0.654402	3.30011	4.01005	0.822961	0.41053	NA	3.92641	0	0	0	0	0
ENSG00000067606.15	PRKCZ	70.3279	0.168003	0.347162	0.483933	0.628433	0.827405	102.087	70.828	50.9854	71.4976	64.6274	61.9425
ENSG00000271806.1	RP5-892K4.1	5.93619	0.973783	0.996007	0.977687	0.328229	0.596305	9.81603	8.63755	5.09854	5.32429	2.61121	4.1295
ENSG00000182873.5	RP11-181G12.2	1.73034	-1.33668	2.0426	-0.6544	0.512854	NA	0	2.59127	0	3.80306	2.61121	1.3765
ENSG00000162585.16	FAAP20	39.5761	-0.407406	0.436624	-0.933082	0.350778	0.619256	43.1906	25.9127	33.9903	55.5247	43.7377	35.1008
ENSG00000157933.9	SKI	217.093	0.53376	0.305863	1.7451	0.0809681	0.247303	327.856	282.448	159.754	219.817	122.727	189.957
ENSG00000116151.13	MORN1	19.9877	-0.0427112	0.611535	-0.0698426	0.944319	0.979649	21.5953	17.2751	20.3942	28.1427	22.1953	10.3238
ENSG00000269896.2	RP4-740C4.5	1.98961	2.85819	1.93442	1.47754	0.139531	0.350671	1.96321	1.72751	6.79805	0.760613	0	0.68825
ENSG00000157916.18	RER1	836.684	-0.267019	0.154	-1.73389	0.0829383	0.251218	855.958	759.241	664.51	823.744	990.953	925.697
ENSG00000157911.9	PEX10	72.6669	-0.309913	0.379066	-0.817571	0.413602	0.677593	102.087	50.0978	44.1873	88.9917	77.6834	72.9545
ENSG00000149527.17	PLCH2	1.4305	2.20866	2.59412	0.85141	0.394541	NA	1.96321	0	5.09854	1.52123	0	0
ENSG00000157881.13	PANK4	84.392	0.234696	0.369382	0.635374	0.525185	0.763612	139.388	76.0105	59.483	93.5554	71.1554	66.7603
ENSG00000272449.1	RP3-395M20.12	0.223509	-0.7802	4.04268	-0.192991	0.846966	NA	0	0	0	0	0.652802	0.68825
ENSG00000238164.6	RP3-395M20.8	49.4381	-0.670543	0.454976	-1.4738	0.140536	0.352372	51.0434	39.7328	23.7932	78.3431	67.2386	36.4773
ENSG00000157873.17	TNFRSF14	283.977	-0.0940382	0.293765	-0.320113	0.748882	0.893898	386.752	218.53	220.937	398.561	265.038	214.046
ENSG00000225931.3	RP3-395M20.7	3.93904	-2.2495	1.5547	-1.4469	0.147925	0.364656	0	3.45502	0	11.4092	3.26401	5.506
ENSG00000228037.1	RP3-395M20.9	1.22404	-1.32604	2.30193	-0.576058	0.564576	NA	0	1.72751	0	2.28184	1.95841	1.3765
ENSG00000157870.14	FAM213B	150.603	0.787487	0.278419	2.82842	0.00467783	0.0364339	266.996	157.204	149.557	114.092	107.712	108.055
ENSG00000142606.15	MMEL1	1.45276	4.46283	2.83977	1.57154	0.116056	NA	7.85283	0.863755	0	0	0	0
ENSG00000215912.11	TTC34	2.60177	1.66957	1.66418	1.00323	0.315748	0.583573	5.88962	2.59127	3.39903	3.04245	0	0.68825
ENSG00000142611.16	PRDM16	1.97024	3.86337	2.40383	1.60717	0.108017	0.295761	0	0.863755	10.1971	0.760613	0	0
ENSG00000272235.1	RP11-22L13.1	1.3088	4.31261	3.37563	1.27757	0.201401	NA	7.85283	0	0	0	0	0
ENSG00000130762.14	ARHGEF16	6.7496	2.4006	1.06604	2.2519	0.0243287	0.112789	13.7424	3.45502	16.9951	2.28184	1.95841	2.06475
ENSG00000238260.1	RP11-46F15.2	2.25333	1.09354	1.56884	0.697035	0.485781	0.73475	5.88962	1.72751	1.69951	1.52123	1.3056	1.3765
ENSG00000158109.14	TPRG1L	233.08	0.616521	0.231066	2.66817	0.00762667	0.0514194	278.775	270.355	297.415	193.196	136.436	222.305
ENSG00000116213.15	WRAP73	73.1323	0.251223	0.323409	0.776795	0.43728	0.696581	68.7122	68.2367	101.971	73.7795	60.7106	65.3838
ENSG00000078900.14	TP73	1.10837	2.91762	3.18176	0.916983	0.359152	NA	5.88962	0	0	0.760613	0	0
ENSG00000227372.10	TP73-AS1	0.937655	3.82354	3.28004	1.1657	0.243737	NA	3.92641	0	1.69951	0	0	0
ENSG00000162592.8	CCDC27	0.427211	2.7842	4.04736	0.687905	0.491513	NA	0	0.863755	1.69951	0	0	0
ENSG00000235169.7	SMIM1	0.654402	3.30011	4.01005	0.822961	0.41053	NA	3.92641	0	0	0	0	0
ENSG00000130764.9	LRRC47	289.327	-0.282382	0.202772	-1.39261	0.163737	0.389686	310.187	215.075	261.725	289.033	318.567	341.372
ENSG00000266075.2	RN7SL574P	0.759057	-0.373188	3.09107	-0.120731	0.903904	NA	0	1.72751	0	1.52123	1.3056	0
ENSG00000272153.1	RP1-286D6.5	4.52428	0.579174	1.17907	0.491211	0.623277	0.824229	5.88962	6.91004	3.39903	3.04245	6.52802	1.3765
ENSG00000116198.12	CEP104	240.2	0.166568	0.20941	0.795417	0.426371	0.687908	237.548	240.988	283.819	246.439	186.701	245.705
ENSG00000169598.15	DFFB	49.4521	-0.393118	0.385819	-1.01892	0.308241	0.576252	58.8962	38.0052	32.2908	55.5247	54.1826	57.813
ENSG00000198912.10	C1orf174	231.488	-0.492717	0.228406	-2.1572	0.0309902	0.131661	247.364	186.571	144.459	278.384	263.732	268.418
ENSG00000236423.5	LINC01134	3.91351	2.13231	1.31477	1.62182	0.104842	0.29009	9.81603	2.59127	6.79805	2.28184	1.3056	0.68825
ENSG00000233304.6	LINC01346	1.56022	4.58864	2.77077	1.65609	0.097704	NA	0	0.863755	8.49757	0	0	0
ENSG00000226374.2	RP13-614K11.2	0.47116	2.82875	4.04482	0.699351	0.484333	NA	1.96321	0.863755	0	0	0	0
ENSG00000235054.3	RP5-1166F10.1	1.41626	4.44634	3.27987	1.35565	0.175211	NA	0	0	8.49757	0	0	0
ENSG00000232596.2	RP1-37J18.2	1.13768	4.14664	2.99472	1.38465	0.16616	NA	0	1.72751	5.09854	0	0	0
ENSG00000196581.10	AJAP1	3.68417	5.8265	1.81746	3.20584	0.0013467	0.0148443	5.88962	4.31878	11.8966	0	0	0
ENSG00000260972.1	RP1-58B11.1	1.63601	4.63651	3.14297	1.4752	0.140159	NA	9.81603	0	0	0	0	0
ENSG00000131697.17	NPHP4	111.418	0.794452	0.333021	2.38559	0.0170516	0.0889185	176.689	148.566	98.5718	111.049	61.3634	72.2663
ENSG00000266687.1	AL356261.1	1.28642	-0.853958	2.10456	-0.405766	0.684914	NA	1.96321	0.863755	0	1.52123	1.3056	2.06475
ENSG00000069424.14	KCNAB2	1264.98	0.341542	0.227688	1.50004	0.133603	0.341088	1925.91	1217.03	1101.28	1318.9	851.907	1174.84
ENSG00000116254.17	CHD5	2.25489	3.13202	1.88931	1.65775	0.097367	0.276633	1.96321	1.72751	8.49757	0	0.652802	0.68825
ENSG00000116251.9	RPL22	1911.61	-0.255166	0.139845	-1.82463	0.0680568	0.220947	1637.31	1697.28	1894.96	1958.58	2384.69	1896.82
ENSG00000226944.1	RP1-120G22.11	1.17092	-2.05124	2.35788	-0.86995	0.384328	NA	0	0.863755	0	1.52123	3.26401	1.3765
ENSG00000158286.12	RNF207	13.3722	-0.0349256	0.689351	-0.0506645	0.959593	0.985292	7.85283	12.9563	18.6946	15.9729	13.056	11.7003
ENSG00000116237.15	ICMT	1572.76	-0.266053	0.134196	-1.98257	0.0474156	0.174055	1374.24	1461.47	1447.99	1505.25	1902.92	1744.71
ENSG00000225077.2	LINC00337	8.12034	0.42544	1.03082	0.412718	0.679813	0.858658	15.7057	0.863755	11.8966	6.84552	6.52802	6.8825
ENSG00000158292.6	GPR153	174.879	1.03588	0.24614	4.20851	2.57064e-05	0.00064285	294.481	221.121	190.345	130.825	104.448	108.055
ENSG00000097021.19	ACOT7	493.292	1.02514	0.264482	3.87601	0.000106182	0.00203382	969.824	500.114	516.652	341.515	256.551	375.096
ENSG00000069812.11	HES2	23.5768	4.63071	0.738816	6.26775	3.66297e-10	3.44959e-08	37.3009	59.5991	39.0888	0.760613	1.95841	2.753
ENSG00000187017.14	ESPN	0.610453	3.20609	3.83763	0.835435	0.403473	NA	1.96321	0	1.69951	0	0	0
ENSG00000215788.9	TNFRSF25	0.427211	2.7842	4.04736	0.687905	0.491513	NA	0	0.863755	1.69951	0	0	0
ENSG00000171680.20	PLEKHG5	6.31334	5.60024	1.72187	3.25241	0.0011443	0.0131001	17.6689	0.863755	18.6946	0	0.652802	0
ENSG00000162408.10	NOL9	789.255	-0.706828	0.150644	-4.69204	2.70499e-06	0.000100148	647.858	569.215	584.633	852.647	1053.62	1027.56
ENSG00000253022.1	RNU6-731P	0.718524	-2.45334	3.07757	-0.79717	0.425352	NA	0	0	0	2.28184	0.652802	1.3765
ENSG00000229519.2	RP11-58A11.2	4.7735	-2.53813	1.42195	-1.78496	0.0742677	0.232737	0	3.45502	0	9.88797	9.79203	5.506
ENSG00000173662.19	TAS1R1	0.495015	-1.91327	3.96933	-0.482013	0.629797	NA	0	0	0	2.28184	0	0.68825
ENSG00000204859.11	ZBTB48	36.264	-0.107821	0.482691	-0.223374	0.823244	0.928311	43.1906	32.8227	28.8917	55.5247	24.8065	32.3478
ENSG00000162413.16	KLHL21	333.409	0.675366	0.231265	2.92031	0.00349685	0.0296277	514.36	438.788	277.021	263.933	257.204	249.147
ENSG00000116273.5	PHF13	177.241	0.045388	0.270684	0.167679	0.866836	0.948269	198.284	222.849	117.266	175.702	157.325	192.022
ENSG00000041988.15	THAP3	34.3439	-0.114739	0.44425	-0.258275	0.796195	0.915534	27.4849	27.6402	44.1873	34.2276	33.2929	39.2303
ENSG00000007923.15	DNAJC11	512.217	-0.441382	0.214982	-2.05311	0.0400624	0.155455	571.293	394.736	339.903	630.548	497.435	639.385
ENSG00000228750.6	RP11-242F24.1	1.96321	4.90126	2.97576	1.64706	0.0995453	0.280727	11.7792	0	0	0	0	0
ENSG00000237436.1	RP11-312B8.1	2.84275	-2.71996	1.75305	-1.55155	0.120769	0.318915	0	1.72751	0	5.32429	5.87522	4.1295
ENSG00000171735.18	CAMTA1	150.943	-0.0503785	0.237801	-0.211852	0.832223	0.93176	151.167	168.432	124.064	137.671	161.895	162.427
ENSG00000227950.1	RP11-312B8.2	2.52069	-0.111445	1.52816	-0.0729273	0.941864	0.978485	1.96321	3.45502	1.69951	5.32429	1.3056	1.3765
ENSG00000237728.2	RP3-453P22.2	1.39629	3.31246	2.57058	1.28861	0.197535	NA	5.88962	1.72751	0	0.760613	0	0
ENSG00000225126.1	RP4-549F15.1	0.344369	-1.39723	3.99592	-0.349663	0.726592	NA	0	0	0	0.760613	1.3056	0
ENSG00000270171.1	RP11-338N10.1	2.02671	4.95612	2.58816	1.91492	0.0555025	0.191113	1.96321	0	10.1971	0	0	0
ENSG00000049245.12	VAMP3	1364.29	0.189563	0.152589	1.24231	0.214122	0.462092	1437.07	1379.42	1546.56	1058.01	1458.36	1306.3
ENSG00000269925.1	RP3-467L1.6	4.51947	-0.928517	1.46403	-0.634218	0.525939	0.764129	0	8.63755	0	9.12736	5.22242	4.1295
ENSG00000049246.14	PER3	460.792	-0.376386	0.19476	-1.93256	0.0532905	0.187611	384.789	488.022	326.307	497.441	481.115	587.078
ENSG00000236266.1	RP3-467L1.4	11.7663	0.26052	0.820015	0.317702	0.750711	0.89489	17.6689	15.5476	5.09854	18.2547	7.83362	6.19425
ENSG00000049247.13	UTS2	0.626914	-0.961955	3.30388	-0.29116	0.770929	NA	0	0.863755	0	1.52123	0	1.3765
ENSG00000049249.8	TNFRSF9	6.18015	6.57107	1.86831	3.51713	0.000436242	0.00619934	3.92641	0.863755	32.2908	0	0	0
ENSG00000116288.12	PARK7	1112.53	-0.415814	0.134307	-3.09599	0.00196159	0.0195763	995.346	938.038	927.934	1131.03	1329.76	1353.1
ENSG00000200344.1	Y_RNA	3.98296	-0.186588	1.32451	-0.140874	0.88797	0.955965	5.88962	5.18253	0	6.0849	2.61121	4.1295
ENSG00000116285.12	ERRFI1	154.514	0.594486	0.291355	2.04042	0.0413089	0.15925	160.983	134.746	263.425	111.049	136.436	120.444
ENSG00000238290.1	RP11-431K24.1	1.12556	4.09587	3.07214	1.33323	0.182457	NA	5.88962	0.863755	0	0	0	0
ENSG00000233645.1	RP11-431K24.4	0.654402	3.30011	4.01005	0.822961	0.41053	NA	3.92641	0	0	0	0	0
ENSG00000142599.17	RERE	495.045	0.270819	0.193246	1.40142	0.161087	0.385704	588.962	580.444	453.77	489.074	359.041	498.981
ENSG00000232912.5	RP5-1115A15.1	4.5673	1.05302	1.32191	0.796587	0.425691	0.687133	9.81603	8.63755	0	1.52123	2.61121	4.81775
ENSG00000221083.1	SNORA77	1.31155	0.436096	2.26941	0.192163	0.847614	NA	0	4.31878	0	1.52123	0.652802	1.3765
ENSG00000270282.1	RP5-1115A15.2	1.11013	0.347604	2.45811	0.141411	0.887545	NA	1.96321	1.72751	0	2.28184	0	0.68825
ENSG00000280851.1	AL096855.1	0.608945	-0.910677	2.96115	-0.307542	0.758431	NA	0	0.863755	0	0.760613	0.652802	1.3765
ENSG00000234619.1	RPL7P11	8.81331	0.196512	1.03262	0.190304	0.849071	0.93928	0	7.7738	20.3942	10.6486	7.18082	6.8825
ENSG00000224315.2	RPL7P7	8.01716	-1.25558	1.0454	-1.20106	0.229729	0.482985	3.92641	9.50131	0	15.2123	9.13923	10.3238
ENSG00000222511.2	Y_RNA	3.26763	0.538015	1.36307	0.394709	0.693058	0.866213	5.88962	0.863755	5.09854	3.04245	1.95841	2.753
ENSG00000226545.1	RP4-633I8.3	4.66831	0.321783	1.14439	0.281184	0.778569	0.907649	5.88962	7.7738	1.69951	5.32429	4.56961	2.753
ENSG00000228423.2	RP4-633I8.4	8.21132	0.550065	1.00368	0.548046	0.58366	0.800568	1.96321	6.91004	20.3942	10.6486	5.22242	4.1295
ENSG00000229716.2	RPL23AP19	1.13301	4.12359	3.53431	1.16673	0.24332	NA	0	0	6.79805	0	0	0
ENSG00000074800.13	ENO1	10788.3	0.1408	0.164664	0.85507	0.392513	0.658172	13579.5	8946.78	11422.4	9408.78	9793.33	11579.1
ENSG00000280816.1	Metazoa_SRP	8.64821	0.00231082	0.815592	0.0028333	0.997739	0.99934	9.81603	7.7738	8.49757	9.12736	9.79203	6.8825
ENSG00000274258.1	MIR6728	2.01342	-1.22834	2.04663	-0.600179	0.548387	0.778183	3.92641	0	0	0.760613	3.26401	4.1295
ENSG00000236269.1	ENO1-IT1	22.2328	0.269837	0.595464	0.453154	0.650438	0.841622	15.7057	19.8664	37.3893	28.9033	15.0144	16.518
ENSG00000230679.1	ENO1-AS1	2.4145	-1.50487	1.6874	-0.891828	0.372485	0.640985	1.96321	1.72751	0	6.0849	1.95841	2.753
ENSG00000238249.2	HMGN2P17	0.654402	3.30011	4.01005	0.822961	0.41053	NA	3.92641	0	0	0	0	0
ENSG00000131686.14	CA6	1.25993	2.24018	2.36347	0.947836	0.343213	NA	1.96321	2.59127	1.69951	0	1.3056	0
ENSG00000142583.17	SLC2A5	3.56738	5.7573	1.96756	2.9261	0.00343235	0.0292169	13.7424	0.863755	6.79805	0	0	0
ENSG00000180758.11	GPR157	171.534	0.877872	0.213611	4.10968	3.96203e-05	0.000900641	233.622	227.168	205.641	124.741	128.602	109.432
ENSG00000228526.4	MIR34AHG	81.7932	0.369596	0.308169	1.19933	0.2304	0.483924	78.5283	105.378	91.7737	73.0188	83.5586	58.5013
ENSG00000234546.3	RP3-510D11.2	8.30576	1.22823	1.04361	1.17691	0.239231	0.494794	27.4849	6.04629	1.69951	4.56368	5.22242	4.81775
ENSG00000281937.1	RP3-510D11.4	1.76283	3.67901	2.19477	1.67626	0.0936876	NA	3.92641	0.863755	5.09854	0	0	0.68825
ENSG00000049239.12	H6PD	158.369	0.704865	0.219722	3.20798	0.00133669	0.014789	204.174	186.571	198.843	110.289	117.504	132.832
ENSG00000171621.13	SPSB1	257.344	0.0532884	0.269286	0.197888	0.843133	0.937025	327.856	299.723	158.055	269.257	218.689	270.482
ENSG00000252956.1	RNA5SP40	0.959489	0.850876	2.56316	0.331964	0.739917	NA	1.96321	1.72751	0	0.760613	1.3056	0
ENSG00000171612.6	SLC25A33	303.786	-0.781497	0.211047	-3.70295	0.000213108	0.00355909	215.953	229.759	224.336	297.4	447.822	407.444
ENSG00000231181.1	RP13-15M17.1	6.62848	-0.921327	1.01034	-0.911899	0.361822	0.630902	1.96321	7.7738	3.39903	10.6486	9.79203	6.19425
ENSG00000188807.12	TMEM201	136.492	-0.274365	0.288547	-0.95085	0.34168	0.609635	160.983	91.5581	120.665	159.729	119.463	166.557
ENSG00000171608.15	PIK3CD	180.099	0.510565	0.243417	2.09749	0.0359503	0.144385	253.254	185.707	197.144	179.505	126.644	138.338
ENSG00000231789.2	PIK3CD-AS2	23.4826	0.103933	0.543243	0.19132	0.848275	0.938997	29.4481	23.3214	20.3942	25.8608	27.4177	14.4533
ENSG00000171603.16	CLSTN1	732.205	0.428933	0.224357	1.91183	0.0558974	0.191956	1040.5	762.696	718.894	702.806	436.724	731.61
ENSG00000271264.1	MZT1P1	2.34956	-2.06184	1.7916	-1.15084	0.249799	0.507772	1.96321	0.863755	0	5.32429	4.56961	1.3765
ENSG00000178585.14	CTNNBIP1	56.428	0.00685876	0.393626	0.0174246	0.986098	0.994765	74.6019	50.0978	45.8869	43.3549	75.0722	49.554
ENSG00000162441.11	LZIC	384.614	-0.656655	0.191874	-3.42232	0.000620893	0.00819067	349.451	292.813	254.927	401.604	508.533	500.358
ENSG00000228150.1	RP11-84A14.4	6.38101	0.469432	0.933676	0.502778	0.61512	0.819693	5.88962	7.7738	8.49757	6.0849	5.22242	4.81775
ENSG00000173614.13	NMNAT1	98.3687	0.157597	0.29644	0.531634	0.594979	0.807904	125.645	93.2856	93.4732	72.2582	105.754	99.7963
ENSG00000202415.1	RN7SKP269	5.15127	-0.833842	1.41805	-0.588019	0.55652	0.783864	0	10.3651	0	8.36674	3.91681	8.259
ENSG00000265521.1	MIR5697	1.48749	1.07861	2.19346	0.49174	0.622903	NA	0	2.59127	3.39903	2.28184	0.652802	0
ENSG00000130939.18	UBE4B	815.064	0.256638	0.135973	1.88743	0.0591029	0.199719	952.155	889.668	820.865	718.779	717.429	791.488
ENSG00000224340.1	RP11-496H15.2	2.90192	0.0034847	1.4227	0.00244936	0.998046	0.999562	1.96321	1.72751	5.09854	4.56368	1.3056	2.753
ENSG00000233623.2	PGAM1P11	3.64459	1.52877	1.43773	1.06333	0.287633	0.553111	0	4.31878	11.8966	2.28184	1.3056	2.06475
ENSG00000201746.1	RNU6-828P	0.482954	-1.88001	3.97077	-0.473461	0.635884	NA	0	0	0	1.52123	0	1.3765
ENSG00000054523.17	KIF1B	1526.06	0.265674	0.145829	1.82182	0.0684821	0.221933	1566.64	1857.94	1570.35	1440.6	1201.16	1519.66
ENSG00000199562.1	RNU6-37P	0.920985	-0.0165707	2.91843	-0.00567794	0.99547	NA	0	2.59127	0	2.28184	0.652802	0
ENSG00000142657.20	PGD	469.215	0.225921	0.267071	0.845919	0.397598	0.662719	706.754	490.613	321.208	495.92	335.54	465.257
ENSG00000251503.8	APITD1-CORT	1.32205	0.359768	2.15022	0.167317	0.867121	NA	1.96321	0.863755	1.69951	0	0.652802	2.753
ENSG00000175279.21	APITD1	18.4371	-0.976751	0.614954	-1.58833	0.112212	0.303235	13.7424	10.3651	13.5961	18.2547	32.6401	22.024
ENSG00000241563.3	CORT	1.10933	-1.14466	2.41647	-0.473694	0.635718	NA	0	1.72751	0	2.28184	1.95841	0.68825
ENSG00000160049.11	DFFA	697.475	-0.119352	0.153966	-0.775183	0.438231	0.697245	771.54	579.58	659.411	714.976	730.485	728.857
ENSG00000142655.12	PEX14	48.115	-0.108824	0.400641	-0.271626	0.78591	0.910907	58.8962	50.9616	28.8917	53.2429	44.3905	52.307
ENSG00000243267.3	RN7SL614P	1.07917	1.85868	3.1914	0.582402	0.560296	NA	0	0	5.09854	0	0	1.3765
ENSG00000130940.14	CASZ1	8.33749	0.984134	0.883243	1.11423	0.265182	0.527593	9.81603	14.6838	8.49757	6.84552	2.61121	7.57075
ENSG00000272078.1	RP4-734G22.3	1.99933	1.24827	1.78906	0.697722	0.485351	0.734636	5.88962	2.59127	0	1.52123	1.3056	0.68825
ENSG00000175262.14	C1orf127	0.763203	2.32553	3.59535	0.646817	0.51775	NA	3.92641	0	0	0	0.652802	0
ENSG00000120948.15	TARDBP	702.237	-0.33072	0.182089	-1.81626	0.0693307	0.224071	577.183	665.092	622.022	826.786	609.717	912.62
ENSG00000009724.16	MASP2	23.2787	-0.3078	0.561335	-0.548335	0.583462	0.800528	11.7792	19.8664	30.5912	31.9457	24.1537	21.3358
ENSG00000271895.2	RP4-635E18.8	6.08514	0.511111	1.11654	0.457764	0.647122	0.839483	1.96321	4.31878	15.2956	2.28184	7.83362	4.81775
ENSG00000116649.9	SRM	268.399	-0.126807	0.358467	-0.353747	0.723529	0.88105	416.2	160.659	195.444	372.7	174.951	290.442
ENSG00000171824.13	EXOSC10	993.031	-0.450134	0.137713	-3.26865	0.00108063	0.0124918	857.921	815.385	846.358	1039.76	1276.23	1122.54
ENSG00000226849.1	RP4-635E18.7	4.4926	-0.293702	1.25529	-0.233971	0.815008	0.924455	7.85283	4.31878	0	6.0849	4.56961	4.1295
ENSG00000281350.1	Metazoa_SRP	0.947429	0.889886	2.57007	0.346249	0.729155	NA	1.96321	1.72751	0	0	1.3056	0.68825
ENSG00000230337.1	RP4-635E18.6	1.49732	-2.44904	2.21836	-1.10398	0.2696	NA	0	0.863755	0	1.52123	5.22242	1.3765
ENSG00000198793.12	MTOR	1774.94	-0.353708	0.126081	-2.80541	0.00502527	0.038212	1684.43	1436.43	1558.45	2074.19	1838.29	2057.87
ENSG00000225602.5	MTOR-AS1	9.04332	0.636072	0.808789	0.78645	0.431604	0.692241	7.85283	14.6838	10.1971	6.84552	8.48642	6.19425
ENSG00000253086.1	RNU6-537P	0.65951	-0.309603	3.28415	-0.0942721	0.924893	NA	1.96321	0	0	0	1.3056	0.68825
ENSG00000171819.4	ANGPTL7	14.471	-0.492319	0.667522	-0.737532	0.460799	0.71592	9.81603	9.50131	16.9951	19.7759	16.9728	13.765
ENSG00000207451.1	RNU6-291P	0.452925	-1.79403	3.97467	-0.451367	0.651725	NA	0	0	0	0	0.652802	2.06475
ENSG00000238173.1	RPL39P6	2.62053	-0.235845	1.45776	-0.161786	0.871475	0.950185	3.92641	1.72751	1.69951	2.28184	1.95841	4.1295
ENSG00000120942.13	UBIAD1	164.337	-0.0559496	0.216623	-0.258281	0.79619	0.915534	157.057	169.296	156.355	163.532	156.02	183.763
ENSG00000238199.1	UBE2V2P3	2.52795	1.44132	1.63806	0.879898	0.378914	0.646378	5.88962	5.18253	0	0.760613	1.95841	1.3765
ENSG00000204624.7	PTCHD2	2.84224	2.81471	1.73711	1.62034	0.105159	0.290605	3.92641	0.863755	10.1971	0.760613	1.3056	0
ENSG00000116661.9	FBXO2	5.734	0.160377	1.14159	0.140485	0.888277	0.955992	11.7792	1.72751	5.09854	2.28184	4.56961	8.94725
ENSG00000132879.13	FBXO44	42.325	0.604168	0.421661	1.43283	0.151907	0.370968	51.0434	39.7328	62.882	41.0731	24.8065	34.4125
ENSG00000116663.10	FBXO6	30.9168	0.976973	0.533758	1.83037	0.0671952	0.219169	62.8226	28.5039	32.2908	21.2972	13.056	27.53
ENSG00000116670.14	MAD2L2	123.751	0.320421	0.256885	1.24733	0.212276	0.45971	160.983	110.561	142.759	107.246	113.588	107.367
ENSG00000162490.6	DRAXIN	2.14072	5.0772	2.4001	2.11541	0.0343947	0.14054	0	6.04629	6.79805	0	0	0
ENSG00000177674.15	AGTRAP	53.5587	0.851387	0.519821	1.63785	0.101453	0.284362	131.535	38.869	37.3893	47.9186	33.2929	32.3478
ENSG00000177000.10	MTHFR	144.908	0.104925	0.297158	0.353095	0.724017	0.881215	192.394	110.561	149.557	175.702	107.712	133.521
ENSG00000011021.21	CLCN6	198.317	-0.134824	0.309612	-0.435461	0.663228	0.84988	202.21	235.805	127.463	291.315	177.562	155.545
ENSG00000242349.5	NPPA-AS1	9.59847	-0.180784	0.932059	-0.193962	0.846206	0.938293	1.96321	19.0026	5.09854	12.1698	11.0976	8.259
ENSG00000175206.10	NPPA	4.36519	0.0816168	1.34912	0.0604965	0.95176	0.982435	0	11.2288	1.69951	4.56368	4.56961	4.1295
ENSG00000120937.8	NPPB	0.849757	3.70751	3.90983	0.948254	0.343	NA	0	0	5.09854	0	0	0
ENSG00000199347.1	RNU5E-1	233.028	-1.06784	0.358736	-2.97668	0.0029139	0.0260462	176.689	180.525	93.4732	343.797	441.947	161.739
ENSG00000201801.1	RNU5E-4P	29.7469	-1.24813	0.535777	-2.32957	0.0198288	0.0978126	23.5585	10.3651	20.3942	34.2276	54.8354	35.1008
ENSG00000116685.15	KIAA2013	151.184	0.176457	0.28314	0.623213	0.533144	0.768593	225.769	123.517	134.262	157.447	131.213	134.897
ENSG00000083444.16	PLOD1	859.128	0.792051	0.258049	3.06937	0.00214507	0.0208375	1521.49	921.627	825.963	750.725	430.196	704.768
ENSG00000116688.16	MFN2	1448.27	-0.211364	0.144404	-1.4637	0.143277	0.356532	1533.26	1289.59	1206.65	1534.92	1421.8	1703.42
ENSG00000270914.1	RP5-1077B9.5	0.981603	3.89523	3.72614	1.04538	0.295847	NA	5.88962	0	0	0	0	0
ENSG00000116691.10	MIIP	33.878	0.803618	0.581221	1.38264	0.166776	0.394295	76.5651	31.0952	22.0937	37.27	16.9728	19.271
ENSG00000202461.1	Y_RNA	0.924864	-1.14899	2.91826	-0.393724	0.693785	NA	1.96321	0	0	1.52123	0	2.06475
ENSG00000120949.14	TNFRSF8	1.84814	4.84488	2.5469	1.90227	0.0571361	NA	0	2.59127	8.49757	0	0	0
ENSG00000028137.16	TNFRSF1B	7.48332	2.75534	1.12498	2.44924	0.0143156	0.0793411	9.81603	15.5476	13.5961	4.56368	0	1.3765
ENSG00000225196.2	RP5-1118D24.2	0.654402	3.30011	4.01005	0.822961	0.41053	NA	3.92641	0	0	0	0	0
ENSG00000048707.13	VPS13D	1544.21	0.208261	0.137298	1.51685	0.129305	0.333188	1466.52	1851.89	1643.43	1471.03	1326.49	1505.89
ENSG00000280999.1	AC243836.1	1.63931	1.81259	2.21445	0.818527	0.413056	NA	0	0.863755	6.79805	1.52123	0.652802	0
ENSG00000239149.1	SNORA59A	1.39701	-0.329876	2.22185	-0.148469	0.881973	NA	0	3.45502	0	1.52123	0.652802	2.753
ENSG00000162496.8	DHRS3	8.62064	0.368996	0.858659	0.429735	0.667388	0.851851	11.7792	12.0926	5.09854	10.6486	5.22242	6.8825
ENSG00000272482.1	RP11-474O21.5	0.735714	-1.25381	2.76327	-0.453742	0.650014	NA	0	0.863755	0	1.52123	0.652802	1.3765
ENSG00000204518.2	AADACL4	2.6979	5.385	2.3056	2.33562	0.0195112	0.0968798	0	2.59127	13.5961	0	0	0
ENSG00000188984.11	AADACL3	2.58577	5.29448	2.10381	2.51662	0.0118487	0.0694132	7.85283	0.863755	6.79805	0	0	0
ENSG00000157330.9	C1orf158	1.54811	4.55207	2.74979	1.65543	0.097838	NA	5.88962	0	3.39903	0	0	0
ENSG00000116726.4	PRAMEF12	2.54927	5.29679	2.75789	1.9206	0.0547823	0.189933	0	0	15.2956	0	0	0
ENSG00000116721.9	PRAMEF1	3.02043	5.53427	2.12232	2.60766	0.00911648	0.0578791	1.96321	0.863755	15.2956	0	0	0
ENSG00000239810.3	PRAMEF11	1.12556	4.09587	3.07214	1.33323	0.182457	NA	5.88962	0.863755	0	0	0	0
ENSG00000231103.2	PRAMEF30P	1.69951	4.71011	3.09652	1.5211	0.128236	NA	0	0	10.1971	0	0	0
ENSG00000179172.8	HNRNPCL1	1.07132	1.08094	2.45923	0.439546	0.660266	NA	0	2.59127	1.69951	0.760613	0	1.3765
ENSG00000275774.2	HNRNPCL2	0.518821	0.205118	3.58545	0.0572083	0.954379	NA	0	0	1.69951	0.760613	0.652802	0
ENSG00000204501.6	PRAMEF15	1.42093	4.4628	2.7881	1.60066	0.109453	NA	0	1.72751	6.79805	0	0	0
ENSG00000204479.4	PRAMEF17	2.87647	5.46505	2.37988	2.29636	0.0216555	0.104097	1.96321	0	15.2956	0	0	0
ENSG00000204478.9	PRAMEF20	1.23024	4.26515	2.90246	1.4695	0.141698	NA	3.92641	3.45502	0	0	0	0
ENSG00000162494.5	LRRC38	0.431878	2.85459	4.04339	0.705991	0.480194	NA	0	2.59127	0	0	0	0
ENSG00000259961.1	RP4-597A16.2	0.654402	3.30011	4.01005	0.822961	0.41053	NA	3.92641	0	0	0	0	0
ENSG00000162493.16	PDPN	0.47116	2.82875	4.04482	0.699351	0.484333	NA	1.96321	0.863755	0	0	0	0
ENSG00000266358.1	AL359771.1	0.566504	3.11555	4.02379	0.774284	0.438763	NA	0	0	3.39903	0	0	0
ENSG00000237445.2	CTA-520D8.2	0.654402	3.30011	4.01005	0.822961	0.41053	NA	3.92641	0	0	0	0	0
ENSG00000116731.22	PRDM2	627.489	0.0897404	0.16782	0.534741	0.592829	0.806802	588.962	715.19	633.918	649.563	512.45	664.85
ENSG00000231606.1	RP11-344F13.1	0.431878	2.85459	4.04339	0.705991	0.480194	NA	0	2.59127	0	0	0	0
ENSG00000234593.2	RP4-704D23.1	0.580739	0.116739	3.95004	0.0295539	0.976423	NA	1.96321	0	0	1.52123	0	0
ENSG00000189337.15	KAZN	184.406	0.26719	0.239724	1.11457	0.265033	0.527399	243.438	177.07	185.247	190.153	137.088	173.439
ENSG00000175147.11	TMEM51-AS1	15.3884	-0.0189695	0.704553	-0.0269241	0.97852	0.992309	7.85283	26.7764	10.1971	15.2123	13.7088	18.5828
ENSG00000171729.13	TMEM51	206.128	0.180941	0.193097	0.937046	0.348735	0.617257	225.769	215.939	215.838	185.59	203.674	189.957
ENSG00000204464.7	C1orf195	33.7415	0.237295	0.547739	0.433226	0.66485	0.850716	17.6689	63.0542	27.1922	38.7913	25.4593	30.283
ENSG00000215720.4	RP1-21O18.3	16.7504	-0.568248	0.696925	-0.815366	0.414863	0.678862	5.88962	21.5939	11.8966	28.1427	13.7088	19.271
ENSG00000278480.1	RP5-903E17.2	5.78138	1.43188	1.2151	1.17841	0.238635	0.494351	17.6689	6.04629	1.69951	3.80306	0.652802	4.81775
ENSG00000142621.19	FHAD1	38.4135	2.06483	0.438201	4.71206	2.45229e-06	9.23775e-05	78.5283	48.3703	59.483	15.9729	14.3616	13.765
ENSG00000233485.1	RP3-467K16.2	2.59789	5.31965	2.11995	2.50933	0.0120959	0.0705135	1.96321	1.72751	11.8966	0	0	0
ENSG00000236045.1	RP3-467K16.7	2.19226	2.41821	2.19007	1.10417	0.269519	0.532	0	2.59127	8.49757	0	0	2.06475
ENSG00000228140.1	RP3-467K16.4	2.8638	3.47645	1.84282	1.88649	0.0592291	0.19989	9.81603	2.59127	3.39903	0	0	1.3765
ENSG00000142634.12	EFHD2	204.466	0.248639	0.255066	0.974802	0.329659	0.597674	300.371	207.301	159.754	198.52	173.645	187.204
ENSG00000162438.11	CTRC	0.270728	0.977301	4.07333	0.239927	0.810387	NA	0	0.863755	0	0.760613	0	0
ENSG00000215704.9	CELA2B	0.91307	2.63138	2.96755	0.886717	0.375231	NA	3.92641	0.863755	0	0	0	0.68825
ENSG00000132906.17	CASP9	58.8978	0.645715	0.346651	1.86272	0.0625015	0.208034	66.749	69.1004	79.8771	38.7913	42.4321	56.4365
ENSG00000116138.12	DNAJC16	403.68	-0.0112249	0.184419	-0.0608664	0.951466	0.98226	363.193	361.914	482.662	365.094	419.752	429.468
ENSG00000272510.1	RP4-680D5.8	0.763203	2.32553	3.59535	0.646817	0.51775	NA	3.92641	0	0	0	0.652802	0
ENSG00000116771.5	AGMAT	16.656	0.347695	0.614481	0.565835	0.571506	0.792693	19.6321	12.9563	23.7932	16.7335	13.056	13.765
ENSG00000237301.1	RP4-680D5.2	3.31848	3.74177	1.80224	2.07617	0.0378779	0.150346	11.7792	1.72751	5.09854	0	1.3056	0
ENSG00000235084.3	CHCHD2P6	3.08773	0.456296	1.54365	0.295595	0.767539	0.902715	5.88962	0	5.09854	1.52123	3.26401	2.753
ENSG00000197312.11	DDI2	935.156	0.0217933	0.140029	0.155634	0.876322	0.952637	893.259	1029.6	900.742	868.62	902.172	1016.55
ENSG00000271742.1	RP4-680D5.9	0.402627	1.51511	4.05688	0.373467	0.708801	NA	0	1.72751	0	0	0	0.68825
ENSG00000116786.11	PLEKHM2	211.961	0.987553	0.331805	2.9763	0.00291746	0.0260682	437.795	215.075	193.745	179.505	102.49	143.156
ENSG00000237938.5	RP11-288I21.1	12.33	1.06094	0.774061	1.37062	0.170494	0.39974	11.7792	24.1852	13.5961	13.691	5.22242	5.506
ENSG00000162461.7	SLC25A34	2.33439	1.95304	1.81802	1.07427	0.282703	0.54804	7.85283	0	3.39903	0.760613	1.3056	0.68825
ENSG00000162460.6	TMEM82	0.798362	3.60475	3.45093	1.04458	0.296219	NA	3.92641	0.863755	0	0	0	0
ENSG00000162458.12	FBLIM1	65.9353	2.32631	0.439811	5.28933	1.22766e-07	6.8072e-06	172.762	74.283	83.2761	22.0578	15.0144	28.2183
ENSG00000280788.1	Metazoa_SRP	0.849757	3.70751	3.90983	0.948254	0.343	NA	0	0	5.09854	0	0	0
ENSG00000224321.1	RPL12P14	0.344369	-1.39723	3.99592	-0.349663	0.726592	NA	0	0	0	0.760613	1.3056	0
ENSG00000233954.6	UQCRHL	171.969	-0.0899665	0.252122	-0.356837	0.721214	0.879799	157.057	146.838	197.144	148.32	219.341	163.115
ENSG00000178715.8	RP11-169K16.8	0.253538	-0.938766	4.02875	-0.233016	0.815749	NA	0	0	0	1.52123	0	0
ENSG00000179743.4	FLJ37453	7.88739	0.176899	0.877794	0.201527	0.840286	0.93557	9.81603	6.91004	8.49757	10.6486	4.56961	6.8825
ENSG00000065526.10	SPEN	1381.09	0.0932855	0.177518	0.5255	0.599236	0.810594	1278.05	1666.18	1329.02	1477.87	1053.62	1481.8
ENSG00000270620.1	RP1-134O19.3	0.91147	-1.64079	2.96502	-0.553383	0.580001	NA	0	0.863755	0	0	3.91681	0.68825
ENSG00000116809.11	ZBTB17	43.3508	0.819095	0.513976	1.59365	0.111015	0.300996	92.2707	35.414	39.0888	44.8762	20.2369	28.2183
ENSG00000234607.2	RP11-5P18.1	3.18297	1.70766	1.54961	1.10199	0.270467	0.533116	7.85283	1.72751	5.09854	3.04245	0	1.3765
ENSG00000183888.4	C1orf64	0.893706	3.76348	3.32968	1.13028	0.258358	NA	1.96321	0	3.39903	0	0	0
ENSG00000173641.17	HSPB7	5.75867	1.3992	1.15236	1.2142	0.224671	0.476354	9.81603	3.45502	11.8966	6.0849	2.61121	0.68825
ENSG00000186510.11	CLCNKA	1.63557	0.760919	1.96162	0.387904	0.698087	NA	1.96321	0.863755	3.39903	2.28184	1.3056	0
ENSG00000184908.17	CLCNKB	2.52012	3.31456	1.96789	1.68432	0.0921191	0.269432	7.85283	0.863755	5.09854	0	1.3056	0
ENSG00000142627.12	EPHA2	77.6073	0.578549	0.39159	1.47744	0.139559	0.3507	131.535	57.0079	91.7737	77.5825	43.7377	64.0073
ENSG00000227959.1	RP11-276H7.2	0.544802	0.308895	4.03355	0.0765813	0.938957	NA	1.96321	0	0	0	1.3056	0
ENSG00000224621.1	RP11-276H7.3	0.45317	-1.79437	3.97465	-0.451452	0.651664	NA	0	0	0	0.760613	1.95841	0
ENSG00000142632.16	ARHGEF19	1.91871	-0.543129	1.75148	-0.310096	0.756488	NA	1.96321	2.59127	0	2.28184	2.61121	2.06475
ENSG00000237276.8	ANO7P1	3.12396	2.93484	1.54939	1.89419	0.0581999	0.197455	9.81603	1.72751	5.09854	0.760613	0.652802	0.68825
ENSG00000132881.11	RSG1	4.58678	-0.543472	1.26355	-0.430115	0.667112	0.851636	5.88962	5.18253	0	8.36674	3.26401	4.81775
ENSG00000037637.10	FBXO42	235.099	0.0104249	0.192006	0.0542948	0.9567	0.984198	241.474	221.121	246.429	218.296	225.869	257.406
ENSG00000055070.16	SZRD1	559.856	0.290722	0.178724	1.62665	0.103811	0.288243	746.019	603.765	499.657	527.865	474.587	507.24
ENSG00000226457.1	RP11-430L17.1	4.08661	-1.18059	1.33501	-0.884331	0.376518	0.644639	3.92641	3.45502	0	9.12736	4.56961	3.44125
ENSG00000187144.11	SPATA21	4.06404	0.866027	1.25582	0.689609	0.49044	0.737961	9.81603	4.31878	1.69951	3.80306	1.3056	3.44125
ENSG00000157191.19	NECAP2	201.049	0.362277	0.243651	1.48687	0.137049	0.346794	243.438	164.114	273.622	163.532	185.396	176.192
ENSG00000226029.1	RP4-798A10.2	9.68999	1.33808	0.895279	1.49459	0.135021	0.343331	13.7424	24.1852	3.39903	6.0849	5.22242	5.506
ENSG00000080947.14	CROCCP3	14.5619	-0.0775762	0.85984	-0.0902217	0.928111	0.973408	21.5953	19.0026	1.69951	25.1002	12.4032	7.57075
ENSG00000206652.1	RNU1-1	16.5359	-0.881894	0.710673	-1.24093	0.214632	0.46271	17.6689	7.7738	10.1971	15.2123	34.5985	13.765
ENSG00000261135.1	RP4-798A10.7	0.590977	-0.862198	3.36197	-0.256457	0.797598	NA	0	0.863755	0	0	1.3056	1.3765
ENSG00000233421.4	RP5-875O13.1	9.325	0.897437	0.913395	0.982529	0.325839	0.594056	3.92641	10.3651	22.0937	5.32429	3.91681	10.3238
ENSG00000268991.2	FAM231C	0.610453	3.20609	3.83763	0.835435	0.403473	NA	1.96321	0	1.69951	0	0	0
ENSG00000219481.10	NBPF1	153.899	-0.428167	0.241335	-1.77416	0.0760364	0.236717	127.608	142.52	122.365	187.111	145.575	198.216
ENSG00000271732.1	RP5-1182A14.5	1.15453	-1.63478	2.38714	-0.684827	0.493453	NA	1.96321	0	0	2.28184	1.3056	1.3765
ENSG00000215908.8	CROCCP2	39.3221	0.207114	0.473774	0.437158	0.661997	0.848987	54.9698	34.5502	37.3893	54.7641	27.4177	26.8418
ENSG00000186301.8	MST1P2	0.759835	-1.30969	3.13864	-0.41728	0.676473	NA	0	0.863755	0	3.04245	0.652802	0
ENSG00000236698.1	EIF1AXP1	9.13527	-0.172776	0.850081	-0.203246	0.838943	0.935039	11.7792	4.31878	10.1971	7.60613	7.83362	13.0768
ENSG00000268869.5	ESPNP	0.981603	3.89523	3.72614	1.04538	0.295847	NA	5.88962	0	0	0	0	0
ENSG00000058453.16	CROCC	137.277	-0.212105	0.368102	-0.576213	0.564471	0.789557	188.468	101.059	93.4732	219.057	114.24	107.367
ENSG00000207389.1	RNU1-4	4.28903	-0.900858	1.23612	-0.728781	0.466136	0.719268	5.88962	1.72751	1.69951	3.04245	7.18082	6.19425
ENSG00000186715.10	MST1L	1.04698	0.422107	2.7496	0.153516	0.877991	NA	0	3.45502	0	1.52123	1.3056	0
ENSG00000230239.1	RP11-108M9.2	0.579961	1.8629	3.45403	0.539343	0.589651	NA	1.96321	0.863755	0	0	0.652802	0
ENSG00000228549.3	RP11-108M9.3	5.73161	0.271984	1.04064	0.261363	0.793812	0.914653	9.81603	2.59127	6.79805	3.80306	5.87522	5.506
ENSG00000238142.1	RP11-108M9.4	8.04376	1.01883	1.02533	0.993668	0.320384	0.588313	7.85283	2.59127	22.0937	8.36674	3.91681	3.44125
ENSG00000235241.1	RP11-108M9.5	0.258668	0.977301	4.07333	0.239927	0.810387	NA	0	0.863755	0	0	0	0.68825
ENSG00000207005.1	RNU1-2	15.3814	-1.74936	0.763325	-2.29176	0.0219196	0.10471	11.7792	7.7738	1.69951	20.5365	33.2929	17.2063
ENSG00000272426.1	RP11-108M9.6	3.33099	-1.51095	1.56626	-0.964684	0.334703	0.602714	0	1.72751	3.39903	0.760613	6.52802	7.57075
ENSG00000117122.13	MFAP2	18.3696	0.467901	0.595493	0.785736	0.432022	0.69266	29.4481	14.6838	20.3942	17.4941	13.056	15.1415
ENSG00000226526.1	RP1-37C10.3	0.61512	3.26587	3.76902	0.866505	0.386213	NA	1.96321	1.72751	0	0	0	0
ENSG00000159363.17	ATP13A2	155.696	0.763998	0.391192	1.953	0.0508196	0.181143	341.598	133.882	113.867	145.277	89.4339	110.12
ENSG00000117118.9	SDHB	1368.72	-0.327518	0.170494	-1.921	0.0547321	0.189933	1256.45	963.087	1427.59	1347.05	1624.82	1593.3
ENSG00000117115.12	PADI2	3.81413	5.86944	2.1586	2.7191	0.00654592	0.045988	5.88962	0	16.9951	0	0	0
ENSG00000204362.6	RP11-380J14.1	4.2376	4.06274	1.68154	2.41608	0.0156886	0.0843122	7.85283	0.863755	15.2956	0.760613	0.652802	0
ENSG00000142623.9	PADI1	5.68896	2.5562	1.23909	2.06297	0.0391158	0.153382	21.5953	4.31878	3.39903	1.52123	2.61121	0.68825
ENSG00000142619.4	PADI3	5.715	5.45786	1.70782	3.1958	0.00139443	0.015194	9.81603	1.72751	22.0937	0	0.652802	0
ENSG00000159339.13	PADI4	0.427211	2.7842	4.04736	0.687905	0.491513	NA	0	0.863755	1.69951	0	0	0
ENSG00000280226.1	AC004824.2	0.223509	-0.7802	4.04268	-0.192991	0.846966	NA	0	0	0	0	0.652802	0.68825
ENSG00000276747.1	PADI6	1.08628	4.07708	3.03735	1.34231	0.179495	NA	3.92641	2.59127	0	0	0	0
ENSG00000179051.13	RCC2	1549.71	-0.819821	0.161989	-5.06095	4.17163e-07	1.95268e-05	1384.06	1044.28	938.131	2002.69	1865.71	2063.37
ENSG00000074964.16	ARHGEF10L	20.4126	1.88586	0.568938	3.3147	0.00091743	0.0110576	37.3009	30.2314	28.8917	9.88797	6.52802	9.6355
ENSG00000236648.1	RP11-473A10.2	0.566504	3.11555	4.02379	0.774284	0.438763	NA	0	0	3.39903	0	0	0
ENSG00000117148.7	ACTL8	1.36196	1.43392	2.32626	0.616406	0.537627	NA	0	0.863755	5.09854	1.52123	0	0.68825
ENSG00000117154.11	IGSF21	2.72507	5.37595	2.31665	2.32057	0.0203103	0.0996325	7.85283	0	8.49757	0	0	0
ENSG00000280222.1	RP11-174G17.3	1.83136	4.79813	2.60029	1.84523	0.0650039	NA	5.88962	0	5.09854	0	0	0
ENSG00000230035.2	RP11-174G17	0.427211	2.7842	4.04736	0.687905	0.491513	NA	0	0.863755	1.69951	0	0	0
ENSG00000179023.8	KLHDC7A	0.846022	1.29707	2.76929	0.468375	0.639517	NA	1.96321	0	1.69951	0.760613	0.652802	0
ENSG00000235282.3	DYNLL1P3	2.12672	5.03483	2.54829	1.97577	0.0481807	0.17515	0	0.863755	11.8966	0	0	0
ENSG00000009709.11	PAX7	4.34135	6.05827	1.88683	3.21083	0.00132354	0.0146777	3.92641	1.72751	20.3942	0	0	0
ENSG00000179002.5	TAS1R2	0.47116	2.82875	4.04482	0.699351	0.484333	NA	1.96321	0.863755	0	0	0	0
ENSG00000255275.3	RP13-279N23.2	0.45397	1.11936	4.06849	0.275129	0.783217	NA	1.96321	0	0	0.760613	0	0
ENSG00000159423.16	ALDH4A1	24.4712	0.31655	0.533738	0.593081	0.553127	0.781125	35.3377	25.9127	20.3942	21.2972	15.6672	28.2183
ENSG00000221662.1	MIR1290	0.45317	-1.79437	3.97465	-0.451452	0.651664	NA	0	0	0	0.760613	1.95841	0
ENSG00000169991.10	IFFO2	190.117	0.636833	0.208051	3.06095	0.00220635	0.021285	243.438	249.625	200.543	142.235	152.756	152.103
ENSG00000272084.1	RP5-1126H10.2	6.57656	0.516149	0.978997	0.527222	0.59804	0.809939	7.85283	6.91004	8.49757	7.60613	6.52802	2.06475
ENSG00000127481.14	UBR4	5329.07	0.331414	0.155108	2.13666	0.0326256	0.136363	6241.03	6011.74	5562.51	4785.02	3773.85	5600.29
ENSG00000230424.1	RP1-43E13.2	0.385436	0.0372504	3.96769	0.00938843	0.992509	NA	0	0.863755	0	0.760613	0	0.68825
ENSG00000127463.13	EMC1	1425.49	-0.16172	0.128876	-1.25485	0.209532	0.456131	1387.99	1218.76	1434.39	1403.33	1552.36	1556.13
ENSG00000053372.4	MRTO4	692.222	-0.527813	0.162826	-3.24159	0.00118866	0.0134972	647.858	498.387	559.14	758.331	913.27	776.346
ENSG00000211454.13	AKR7L	15.6643	0.460382	0.631765	0.728723	0.466171	0.719275	15.7057	19.8664	18.6946	14.4516	16.32	8.94725
ENSG00000162482.4	AKR7A3	5.28844	1.5924	1.22859	1.29612	0.194936	0.43575	7.85283	0.863755	15.2956	3.04245	2.61121	2.06475
ENSG00000270728.1	RP4-657E11.10	3.92388	-1.96164	1.40381	-1.39737	0.162303	0.387269	1.96321	2.59127	0	8.36674	7.18082	3.44125
ENSG00000053371.12	AKR7A2	149.146	-0.268848	0.263751	-1.01932	0.30805	0.576004	149.204	102.787	156.355	153.644	143.616	189.269
ENSG00000200403.1	RNU6-1099P	0.476268	-0.437648	3.65219	-0.119831	0.904617	NA	0	0.863755	0	0	1.3056	0.68825
ENSG00000040487.12	PQLC2	49.3655	0.179638	0.362077	0.496131	0.619802	0.822395	62.8226	47.5066	47.5864	46.3974	44.3905	47.4893
ENSG00000077549.17	CAPZB	788.237	0.481167	0.215037	2.23761	0.0252468	0.115734	1097.43	917.308	740.988	746.161	474.587	752.946
ENSG00000240490.3	RN7SL277P	3.43679	2.30425	1.70272	1.35328	0.175967	0.408258	0	6.91004	10.1971	0.760613	0	2.753
ENSG00000235185.1	RP5-1056L3.1	0.573786	-2.13391	3.32866	-0.641072	0.521476	NA	0	0	0	0.760613	1.3056	1.3765
ENSG00000173436.13	MINOS1	258.829	-0.667608	0.246311	-2.71043	0.00671956	0.0469026	215.953	250.489	130.863	300.442	316.609	338.619
ENSG00000270136.5	MINOS1-NBL1	0.700555	-2.41973	3.06895	-0.788455	0.43043	NA	0	0	0	1.52123	1.3056	1.3765
ENSG00000226396.1	RP5-1056L3.3	30.1071	-0.438041	0.492159	-0.890039	0.373445	0.641659	21.5953	33.6865	20.3942	40.3125	26.1121	38.542
ENSG00000158747.13	NBL1	120.509	0.145136	0.350362	0.414246	0.678694	0.85824	196.321	95.0131	90.0742	140.713	89.4339	111.497
ENSG00000162542.13	TMCO4	96.2131	0.0283052	0.328128	0.0862628	0.931258	0.97457	98.1603	126.972	64.5815	114.853	89.4339	83.2783
ENSG00000169914.5	OTUD3	416.32	0.312518	0.180808	1.72845	0.0839081	0.253573	380.862	535.528	463.967	374.982	393.64	348.943
ENSG00000188784.4	PLA2G2E	0.397961	1.11936	4.06849	0.275129	0.783217	NA	0	0	1.69951	0	0	0.68825
ENSG00000188257.10	PLA2G2A	0.759079	3.58168	3.47696	1.03012	0.302955	NA	1.96321	2.59127	0	0	0	0
ENSG00000127472.10	PLA2G5	5.10043	6.29429	1.72918	3.64005	0.000272584	0.00433867	5.88962	4.31878	20.3942	0	0	0
ENSG00000158786.4	PLA2G2F	0.769111	2.32517	3.58569	0.648459	0.516688	NA	3.92641	0	0	0	0	0.68825
ENSG00000227066.1	RP3-340N1.2	0.91307	2.63138	2.96755	0.886717	0.375231	NA	3.92641	0.863755	0	0	0	0.68825
ENSG00000187980.6	PLA2G2C	1.87531	4.82893	2.59832	1.85848	0.0631007	NA	7.85283	0	3.39903	0	0	0
ENSG00000225986.1	UBXN10-AS1	0.287918	2.4769	4.05688	0.610542	0.541503	NA	0	1.72751	0	0	0	0
ENSG00000162543.5	UBXN10	24.0361	0.771438	0.554922	1.39017	0.164476	0.390836	39.2641	34.5502	16.9951	19.0153	13.056	21.3358
ENSG00000158816.15	VWA5B1	3.39903	5.71314	2.56784	2.22488	0.0260894	0.117732	0	0	20.3942	0	0	0
ENSG00000226664.1	RP4-745E8.2	0.287918	2.4769	4.05688	0.610542	0.541503	NA	0	1.72751	0	0	0	0
ENSG00000236963.6	LINC01141	3.77018	5.8551	2.19418	2.66847	0.0076198	0.0513876	3.92641	0	18.6946	0	0	0
ENSG00000162545.5	CAMK2N1	13.8582	1.76405	0.722266	2.44238	0.0145906	0.080228	13.7424	19.8664	30.5912	6.0849	3.91681	8.94725
ENSG00000090432.6	MUL1	174.497	-0.130537	0.240738	-0.542236	0.587656	0.802978	198.284	146.838	156.355	197.759	148.839	198.904
ENSG00000183114.7	FAM43B	1.3088	4.31261	3.37563	1.27757	0.201401	NA	7.85283	0	0	0	0	0
ENSG00000158825.5	CDA	1.45276	4.46283	2.83977	1.57154	0.116056	NA	7.85283	0.863755	0	0	0	0
ENSG00000158828.5	PINK1	16.8357	1.86259	0.64703	2.87868	0.0039934	0.0326123	39.2641	19.8664	20.3942	6.0849	7.83362	7.57075
ENSG00000117242.7	PINK1-AS	18.5383	-0.137755	0.625	-0.220408	0.825553	0.929092	23.5585	20.7301	8.49757	22.0578	14.3616	22.024
ENSG00000244038.9	DDOST	1239.66	0.00171841	0.144785	0.0118687	0.99053	0.996155	1437.07	1085.74	1203.26	1191.12	1222.05	1298.73
ENSG00000117245.12	KIF17	179.308	0.00725951	0.296652	0.0244714	0.980477	0.992764	259.143	118.335	164.853	189.393	152.103	192.022
ENSG00000235432.1	RP5-930J4.5	0.654402	3.30011	4.01005	0.822961	0.41053	NA	3.92641	0	0	0	0	0
ENSG00000189410.11	SH2D5	6.59054	3.06896	1.16192	2.64129	0.00825917	0.0541455	7.85283	13.8201	13.5961	1.52123	0	2.753
ENSG00000127483.17	HP1BP3	1871.28	-0.532611	0.136942	-3.88932	0.000100527	0.0019539	1356.58	1754.29	1471.78	2206.54	2320.06	2118.43
ENSG00000075151.20	EIF4G3	1309.49	0.163024	0.114554	1.42311	0.154704	0.376094	1338.91	1375.1	1436.09	1220.78	1227.27	1258.81
ENSG00000251914.1	RNU7-200P	0.932023	0.818487	2.89052	0.283163	0.777052	NA	0	3.45502	0	0.760613	0	1.3765
ENSG00000221808.1	MIR1256	1.16476	-2.04392	2.38486	-0.857038	0.391424	NA	0	0.863755	0	0.760613	2.61121	2.753
ENSG00000233072.1	RPS15AP6	4.23655	-0.279536	1.28841	-0.216963	0.828237	0.930097	0	6.04629	5.09854	6.84552	2.61121	4.81775
ENSG00000236073.2	RP11-487E1.2	6.43865	0.829965	0.975001	0.851246	0.394633	0.660048	7.85283	5.18253	11.8966	3.04245	6.52802	4.1295
ENSG00000235112.1	HSPE1P27	10.3407	0.241932	0.808611	0.299194	0.764792	0.901149	9.81603	8.63755	15.2956	10.6486	4.56961	13.0768
ENSG00000117298.14	ECE1	428.154	0.996243	0.228942	4.3515	1.35208e-05	0.000383015	732.276	588.217	390.888	305.006	255.898	296.636
ENSG00000236936.1	RP3-329E20.2	3.85165	1.18085	1.39668	0.845467	0.39785	0.663046	3.92641	6.91004	5.09854	4.56368	2.61121	0
ENSG00000231105.1	RP5-1071N3.1	7.95809	1.44289	0.921485	1.56583	0.117388	0.312987	19.6321	8.63755	6.79805	4.56368	2.61121	5.506
ENSG00000227001.3	NBPF2P	6.82737	0.168419	1.07668	0.156424	0.875699	0.952258	0	9.50131	11.8966	6.0849	5.22242	8.259
ENSG00000186543.7	CROCCP5	1.84347	4.8288	2.64509	1.82558	0.0679142	NA	0	0.863755	10.1971	0	0	0
ENSG00000142794.18	NBPF3	126.33	-0.117782	0.249264	-0.472521	0.636555	0.833107	139.388	119.198	105.37	144.516	120.116	129.391
ENSG00000162551.13	ALPL	2.2219	1.45621	1.62495	0.896152	0.370172	0.639275	3.92641	0.863755	5.09854	0.760613	1.3056	1.3765
ENSG00000076864.19	RAP1GAP	248.059	0.448698	0.271949	1.64994	0.098956	0.279768	396.568	251.353	212.439	239.593	160.589	227.811
ENSG00000090686.15	USP48	1576.05	-0.14462	0.142652	-1.0138	0.310679	0.578633	1293.75	1685.19	1507.47	1589.68	1580.43	1799.77
ENSG00000281866.1	U7	2.29313	0.236412	1.63727	0.144394	0.885189	0.954661	3.92641	3.45502	0	3.04245	1.95841	1.3765
ENSG00000231978.2	RP11-132G19.3	4.5238	-0.00052639	1.15304	-0.000456522	0.999636	0.999841	7.85283	2.59127	3.39903	5.32429	5.22242	2.753
ENSG00000187942.11	LDLRAD2	2.39786	5.19225	2.40389	2.15994	0.0307775	0.131053	5.88962	0	8.49757	0	0	0
ENSG00000142798.17	HSPG2	123.236	0.804317	0.414823	1.93894	0.0525086	0.185519	266.996	117.471	86.6752	126.262	71.8082	70.2015
ENSG00000232037.3	RP11-26H16.1	2.11481	0.547031	1.77768	0.307722	0.758294	0.898627	5.88962	1.72751	0	3.04245	0.652802	1.3765
ENSG00000219073.7	CELA3B	0.798362	3.60475	3.45093	1.04458	0.296219	NA	3.92641	0.863755	0	0	0	0
ENSG00000142789.19	CELA3A	2.65062	4.30584	1.99403	2.15937	0.0308214	0.131085	5.88962	0.863755	8.49757	0	0.652802	0
ENSG00000228397.2	RP1-224A6.3	0.464986	-1.82905	3.62335	-0.504795	0.613703	NA	0	0	0	0.760613	0.652802	1.3765
ENSG00000218510.6	LINC00339	74.5928	-0.333436	0.337703	-0.987364	0.323464	0.591335	47.117	63.9179	86.6752	96.5978	80.2946	72.9545
ENSG00000070831.15	CDC42	2257.7	-0.213688	0.182256	-1.17246	0.241012	0.497193	1947.5	1812.16	2515.28	1920.55	2872.33	2478.39
ENSG00000230068.2	CDC42-IT1	4.53585	0.57319	1.12181	0.51095	0.609386	0.816414	5.88962	6.91004	3.39903	2.28184	3.91681	4.81775
ENSG00000271428.1	RP1-224A6.8	7.85987	0.246962	1.12624	0.21928	0.826432	0.929278	7.85283	17.2751	0	11.4092	7.18082	3.44125
ENSG00000271840.1	RP1-224A6.9	15.8652	0.980257	0.651077	1.50559	0.132171	0.338772	21.5953	27.6402	13.5961	13.691	11.0976	7.57075
ENSG00000162552.14	WNT4	10.1545	1.4094	0.770569	1.82904	0.067393	0.219694	11.7792	13.8201	18.6946	4.56368	5.87522	6.19425
ENSG00000266564.1	MIR4418	0.798362	3.60475	3.45093	1.04458	0.296219	NA	3.92641	0.863755	0	0	0	0
ENSG00000234397.3	RP11-415K20.1	0.476268	-0.437648	3.65219	-0.119831	0.904617	NA	0	0.863755	0	0	1.3056	0.68825
ENSG00000279625.1	RP11-415K20.2	1.22091	4.21032	2.97058	1.41734	0.156383	NA	3.92641	0	3.39903	0	0	0
ENSG00000184677.16	ZBTB40	557.274	0.0930109	0.149453	0.622342	0.533717	0.768974	537.919	562.305	625.421	575.023	539.867	503.111
ENSG00000237200.1	ZBTB40-IT1	3.84338	0.843045	1.39859	0.602784	0.546652	0.776824	7.85283	6.91004	0	1.52123	1.95841	4.81775
ENSG00000070886.10	EPHA8	1.93137	4.87907	2.28115	2.13887	0.0324466	0.135758	3.92641	0.863755	6.79805	0	0	0
ENSG00000173372.16	C1QA	0.798362	3.60475	3.45093	1.04458	0.296219	NA	3.92641	0.863755	0	0	0	0
ENSG00000159189.11	C1QC	1.22091	4.21032	2.97058	1.41734	0.156383	NA	3.92641	0	3.39903	0	0	0
ENSG00000133216.16	EPHB2	3.94786	5.91455	1.9075	3.10068	0.0019308	0.0193015	17.6689	4.31878	1.69951	0	0	0
ENSG00000265422.1	MIR4684	1.98277	4.93313	2.95722	1.66817	0.0952826	0.272242	0	0	11.8966	0	0	0
ENSG00000215906.8	LACTBL1	0.287918	2.4769	4.05688	0.610542	0.541503	NA	0	1.72751	0	0	0	0
ENSG00000227868.5	C1orf234	3.0874	2.88802	1.85522	1.5567	0.119541	0.316625	7.85283	0	8.49757	1.52123	0.652802	0
ENSG00000004487.15	KDM1A	1331.53	-0.555131	0.15002	-3.70038	0.000215279	0.00359031	1087.62	973.452	1177.76	1363.02	1766.48	1620.83
ENSG00000240553.1	RP1-184J9.2	2.52206	-0.352017	1.8275	-0.192623	0.847254	0.938594	0	0	6.79805	2.28184	2.61121	3.44125
ENSG00000263793.1	MIR3115	0.258668	0.977301	4.07333	0.239927	0.810387	NA	0	0.863755	0	0	0	0.68825
ENSG00000266802.1	MIR4419A	0.777025	-0.421779	3.10162	-0.135987	0.891832	NA	0	1.72751	0	2.28184	0.652802	0
ENSG00000169641.13	LUZP1	1082.59	0.35999	0.142405	2.52793	0.0114738	0.0679383	1309.46	1210.12	1131.88	940.878	846.031	1057.15
ENSG00000229010.1	RP5-979D14.1	6.79599	1.29178	1.1499	1.12339	0.261274	0.522152	5.88962	6.04629	16.9951	9.12736	0.652802	2.06475
ENSG00000206935.1	RNU6-514P	4.15877	2.27892	1.36211	1.67308	0.094311	0.272242	1.96321	3.45502	15.2956	1.52123	0.652802	2.06475
ENSG00000252578.1	RNU6-135P	3.27417	0.983296	1.43539	0.685039	0.493319	0.740744	1.96321	2.59127	8.49757	4.56368	0.652802	1.3765
ENSG00000179546.4	HTR1D	2.36583	4.1315	2.26256	1.82603	0.0678459	0.220548	11.7792	1.72751	0	0	0	0.68825
ENSG00000261326.2	LINC01355	113.361	0.283511	0.451629	0.627751	0.530167	0.767097	35.3377	164.977	171.651	117.895	107.712	82.59
ENSG00000125944.18	HNRNPR	2451.24	-0.593493	0.11849	-5.0088	5.47704e-07	2.44786e-05	1921.98	2028.1	1910.25	2675.84	3110.6	3060.65
ENSG00000125945.14	ZNF436	122.094	-0.210036	0.275859	-0.761391	0.446423	0.70483	84.4179	129.563	124.064	110.289	139.7	144.533
ENSG00000249087.6	ZNF436-AS1	17.7299	1.31672	0.771013	1.70778	0.0876764	0.260809	15.7057	9.50131	50.9854	12.9304	11.7504	5.506
ENSG00000271420.1	RP5-1057J7.7	3.34763	5.67924	2.02849	2.79974	0.00511434	0.038568	3.92641	0.863755	15.2956	0	0	0
ENSG00000204219.9	TCEA3	34.4341	1.97215	0.52976	3.72272	0.000197087	0.00332901	47.117	36.2777	81.5766	9.88797	11.0976	20.6475
ENSG00000232482.2	RP4-654C18.1	0.253538	-0.938766	4.02875	-0.233016	0.815749	NA	0	0	0	1.52123	0	0
ENSG00000088280.18	ASAP3	27.213	1.87481	0.493795	3.79675	0.000146608	0.00263953	41.2273	36.2777	50.9854	10.6486	11.7504	12.3885
ENSG00000007968.6	E2F2	76.3579	-0.290082	0.330653	-0.877301	0.380323	0.647678	74.6019	81.193	49.2859	99.6403	77.0306	76.3958
ENSG00000235052.1	RP1-150O5.3	0.770873	-0.404873	3.07833	-0.131523	0.895361	NA	0	1.72751	0	1.52123	0	1.3765
ENSG00000117318.8	ID3	153.75	-0.150283	0.396329	-0.379189	0.704548	0.871702	251.29	126.108	61.1825	168.095	141.005	174.816
ENSG00000197880.8	MDS2	1.45276	4.46283	2.83977	1.57154	0.116056	NA	7.85283	0.863755	0	0	0	0
ENSG00000142676.12	RPL11	4913.9	-0.232237	0.136987	-1.69532	0.0900152	0.265405	5104.34	3970.68	4488.41	4944.74	5886.97	5088.23
ENSG00000011007.12	TCEB3	1235.54	-0.635642	0.126646	-5.01906	5.19255e-07	2.33832e-05	977.677	893.987	1035	1425.39	1536.04	1545.12
ENSG00000236810.5	TCEB3-AS1	12.547	-0.592929	0.723322	-0.819731	0.412369	0.676541	7.85283	14.6838	6.79805	13.691	14.3616	17.8945
ENSG00000057757.9	PITHD1	353.446	-0.342523	0.194437	-1.76161	0.0781352	0.241591	327.856	266.9	343.302	338.473	449.781	394.367
ENSG00000011009.10	LYPLA2	156.046	0.594959	0.349554	1.70205	0.0887452	0.263105	310.187	120.926	134.262	134.628	110.324	125.95
ENSG00000117308.14	GALE	508.104	-0.204196	0.236601	-0.863037	0.388117	0.654501	677.306	380.916	361.996	530.147	510.491	587.766
ENSG00000117305.14	HMGCL	58.4379	1.10407	0.378511	2.91689	0.00353538	0.0299008	66.749	69.1004	103.67	41.8337	42.4321	26.8418
ENSG00000179163.11	FUCA1	256.027	-0.146456	0.222792	-0.657365	0.510946	0.754367	239.511	215.939	275.321	212.972	319.873	272.547
ENSG00000188822.7	CNR2	4.63376	3.51153	1.90393	1.84436	0.0651301	0.214319	0	1.72751	23.7932	2.28184	0	0
ENSG00000189266.11	PNRC2	693.703	-0.96077	0.212432	-4.52272	6.10509e-06	0.000198202	357.304	468.155	586.332	730.188	1073.21	947.032
ENSG00000188529.14	SRSF10	1602.21	-0.511794	0.175911	-2.90939	0.0036214	0.0304223	1154.37	1508.12	1296.73	1698.45	2327.89	1627.71
ENSG00000215905.4	RP11-4M23.7	0.544802	0.308895	4.03355	0.0765813	0.938957	NA	1.96321	0	0	0	1.3056	0
ENSG00000142661.18	MYOM3	3.48414	5.73136	1.86528	3.07265	0.00212167	0.0206952	9.81603	2.59127	8.49757	0	0	0
ENSG00000142677.3	IL22RA1	0.942321	3.86029	3.21012	1.20253	0.229156	NA	3.92641	1.72751	0	0	0	0
ENSG00000185436.11	IFNLR1	64.8807	1.48658	0.338151	4.39619	1.10168e-05	0.000326	111.903	98.4681	76.4781	37.27	29.3761	35.789
ENSG00000230023.2	RP11-10N16.2	2.24143	4.06971	2.33897	1.73996	0.081866	0.249083	0	0.863755	11.8966	0	0	0.68825
ENSG00000158055.15	GRHL3	4.44773	3.46543	1.57576	2.19922	0.0278623	0.122882	3.92641	5.18253	15.2956	2.28184	0	0
ENSG00000001460.17	STPG1	57.8107	0.427588	0.329037	1.29952	0.193767	0.434228	66.749	69.1004	62.882	50.2005	47.0017	50.9305
ENSG00000001461.16	NIPAL3	189.307	0.866487	0.268494	3.22721	0.00125003	0.0140529	196.321	202.983	334.804	135.389	114.24	152.103
ENSG00000117602.11	RCAN3	212.015	1.16493	0.218985	5.3197	1.03938e-07	5.873e-06	298.407	327.363	253.227	115.613	124.685	152.792
ENSG00000184454.6	NCMAP	0.431878	2.85459	4.04339	0.705991	0.480194	NA	0	2.59127	0	0	0	0
ENSG00000133226.16	SRRM1	1112.62	-0.438101	0.159103	-2.75357	0.00589483	0.0427499	1022.83	1000.23	810.668	1407.13	1092.79	1342.09
ENSG00000169504.14	CLIC4	1939.89	0.759034	0.167008	4.5449	5.49607e-06	0.000181915	2196.83	2819.3	2297.74	1158.41	1564.11	1602.93
ENSG00000238482.1	RNU6-1208P	2.75061	1.87114	1.72237	1.08638	0.277311	0.541436	1.96321	0.863755	10.1971	1.52123	1.95841	0
ENSG00000020633.18	RUNX3	285.033	0.585418	0.224204	2.61109	0.00902534	0.057569	420.126	326.5	280.42	254.045	184.09	245.017
ENSG00000278034.1	MIR6731	1.06829	0.452718	2.47551	0.182879	0.854893	NA	1.96321	1.72751	0	0.760613	1.95841	0
ENSG00000229162.1	RP11-84D1.1	14.3879	1.17201	0.648079	1.80844	0.0705385	0.226464	17.6689	21.5939	20.3942	10.6486	9.13923	6.8825
ENSG00000264371.1	MIR4425	0.25276	0.977301	4.07333	0.239927	0.810387	NA	0	0.863755	0	0	0.652802	0
ENSG00000233419.3	RP4-781L3.1	0.47116	2.82875	4.04482	0.699351	0.484333	NA	1.96321	0.863755	0	0	0	0
ENSG00000117614.9	SYF2	249.89	-0.365282	0.221652	-1.648	0.0993535	0.280549	212.026	225.44	217.538	236.551	353.819	253.964
ENSG00000117616.17	RSRP1	227.167	-0.272009	0.257342	-1.05699	0.290514	0.556097	180.615	270.355	163.153	259.369	288.538	200.969
ENSG00000272432.1	RP3-465N24.6	0.884803	0.0778834	2.94719	0.0264263	0.978917	NA	0	2.59127	0	0	0.652802	2.06475
ENSG00000261349.1	RP3-465N24.5	0.488329	-0.482567	3.62361	-0.133173	0.894056	NA	0	0.863755	0	0.760613	1.3056	0
ENSG00000187010.18	RHD	13.4288	-0.767308	0.745459	-1.02931	0.303334	0.570422	11.7792	5.18253	13.5961	10.6486	22.8481	16.518
ENSG00000224183.1	SDHDP6	0.223509	-0.7802	4.04268	-0.192991	0.846966	NA	0	0	0	0	0.652802	0.68825
ENSG00000259984.1	RP11-335G20.7	1.12142	1.11985	2.43143	0.460572	0.645106	NA	1.96321	2.59127	0	1.52123	0.652802	0
ENSG00000183726.10	TMEM50A	604.623	-0.158338	0.168551	-0.939412	0.347519	0.616116	549.698	555.395	610.125	533.19	733.749	645.579
ENSG00000188672.16	RHCE	4.32803	-1.80258	1.33381	-1.35146	0.176549	0.409167	1.96321	3.45502	0	4.56368	9.79203	6.19425
ENSG00000238084.4	RP3-469D22.1	3.26365	0.0949922	1.44232	0.0658606	0.947489	0.980875	7.85283	0.863755	1.69951	3.04245	1.3056	4.81775
ENSG00000204178.9	TMEM57	263.477	-0.248204	0.203281	-1.22099	0.22209	0.472916	239.511	283.312	197.144	272.299	301.594	287
ENSG00000157978.11	LDLRAP1	235.308	-0.323044	0.233051	-1.38615	0.165701	0.392534	274.849	171.887	183.547	285.99	240.231	255.341
ENSG00000225643.1	RP11-70P17.1	3.327	-0.209891	1.44635	-0.145118	0.884618	0.954513	1.96321	6.91004	0	3.04245	3.91681	4.1295
ENSG00000117643.14	MAN1C1	42.1839	0.181383	0.510363	0.355399	0.72229	0.88022	45.1538	20.7301	69.68	51.7217	30.0289	35.789
ENSG00000233478.1	RP1-187B23.1	2.52616	1.10131	1.71167	0.643412	0.519957	0.759703	7.85283	2.59127	0	0.760613	3.26401	0.68825
ENSG00000162430.16	SEPN1	350.905	0.302071	0.278506	1.08461	0.278093	0.542248	506.507	361.05	295.715	404.646	203.021	334.49
ENSG00000228172.5	RP1-317E23.3	2.95645	0.0833354	1.43685	0.0579986	0.95375	0.982915	3.92641	3.45502	1.69951	4.56368	0.652802	3.44125
ENSG00000117640.17	MTFR1L	310.336	-0.497279	0.181807	-2.73519	0.00623434	0.0443725	270.923	234.941	268.523	324.021	374.055	389.55
ENSG00000127423.10	AUNIP	149.176	-0.835385	0.259576	-3.21827	0.00128965	0.0143975	76.5651	123.517	118.966	179.505	214.119	182.386
ENSG00000236528.1	RP1-125I3.2	2.28058	-0.0736714	1.90546	-0.0386633	0.969159	0.988358	0	0	6.79805	1.52123	2.61121	2.753
ENSG00000182749.5	PAQR7	22.0249	0.64486	0.53206	1.212	0.22551	0.477687	27.4849	25.9127	27.1922	21.2972	13.056	17.2063
ENSG00000117632.20	STMN1	1708.01	-0.605951	0.150126	-4.03629	5.43028e-05	0.0011631	1280.01	1477.02	1303.53	1772.99	2394.48	2020.01
ENSG00000223624.1	RP1-125I3.4	0.235569	-0.845184	4.03679	-0.20937	0.834159	NA	0	0	0	0.760613	0.652802	0
ENSG00000158006.13	PAFAH2	174.054	-0.0807784	0.230126	-0.351019	0.725574	0.882093	200.247	170.16	137.661	170.377	169.728	196.151
ENSG00000207237.1	RNU6-110P	0.270728	0.977301	4.07333	0.239927	0.810387	NA	0	0.863755	0	0.760613	0	0
ENSG00000252190.1	SCARNA17	0.223509	-0.7802	4.04268	-0.192991	0.846966	NA	0	0	0	0	0.652802	0.68825
ENSG00000158008.9	EXTL1	9.32417	0.381413	0.841138	0.453449	0.650226	0.841555	9.81603	5.18253	16.9951	9.88797	7.18082	6.8825
ENSG00000158014.14	SLC30A2	1.01943	0.269874	2.855	0.0945269	0.924691	NA	0	0	3.39903	0	0.652802	2.06475
ENSG00000158022.6	TRIM63	691.43	0.28778	0.155682	1.84851	0.064529	0.21302	714.607	727.282	839.56	542.317	673.039	651.773
ENSG00000175087.9	PDIK1L	131.007	-0.500134	0.3001	-1.66656	0.0956023	0.272959	106.013	123.517	95.1727	103.443	189.965	167.933
ENSG00000197245.5	FAM110D	0.568678	0.173396	3.48608	0.0497394	0.96033	NA	1.96321	0	0	0.760613	0	0.68825
ENSG00000282872.1	RP11-96L14.8	1.17696	4.16504	3.03381	1.37288	0.169791	NA	1.96321	0	5.09854	0	0	0
ENSG00000236782.6	RP11-96L14.7	0.849757	3.70751	3.90983	0.948254	0.343	NA	0	0	5.09854	0	0	0
ENSG00000142684.7	ZNF593	0.694403	-2.40823	3.15088	-0.764304	0.444686	NA	0	0	0	0.760613	0.652802	2.753
ENSG00000142675.17	CNKSR1	3.99403	4.00139	1.74025	2.29932	0.021487	0.103644	15.7057	5.18253	1.69951	0	0	1.3765
ENSG00000188782.7	CATSPER4	2.39508	5.195	2.38596	2.17732	0.0294566	0.127155	11.7792	2.59127	0	0	0	0
ENSG00000236155.6	RP11-231P20.2	4.23487	4.10548	1.55234	2.64471	0.00817603	0.0537489	7.85283	4.31878	11.8966	0	0.652802	0.68825
ENSG00000278572.1	RP11-231P20.6	0.270728	0.977301	4.07333	0.239927	0.810387	NA	0	0.863755	0	0.760613	0	0
ENSG00000130695.13	CEP85	387.22	-0.322032	0.154339	-2.08652	0.0369311	0.147352	331.782	351.548	348.4	425.943	434.113	431.533
ENSG00000270733.1	RP11-231P20.5	5.06265	0.737607	1.10528	0.667349	0.50455	0.750014	7.85283	6.04629	5.09854	6.0849	3.91681	1.3765
ENSG00000142669.13	SH3BGRL3	191.149	1.08503	0.307451	3.52911	0.000416964	0.00600449	384.789	203.846	192.045	150.601	97.9203	117.691
ENSG00000158062.20	UBXN11	40.3773	0.414469	0.42574	0.973527	0.330292	0.598156	41.2273	49.2341	47.5864	44.8762	35.2513	24.0888
ENSG00000169442.8	CD52	1.42351	3.33831	2.9545	1.12991	0.258515	NA	7.85283	0	0	0	0	0.68825
ENSG00000176092.13	AIM1L	5.84065	5.47968	1.7472	3.13626	0.00171115	0.0177409	21.5953	0.863755	11.8966	0	0	0.68825
ENSG00000176083.17	ZNF683	1.46021	4.47914	2.83694	1.57886	0.114368	NA	1.96321	0	6.79805	0	0	0
ENSG00000131914.10	LIN28A	0.850422	-1.50952	2.63734	-0.572366	0.567074	NA	0	0.863755	0	1.52123	0.652802	2.06475
ENSG00000117682.16	DHDDS	387.403	0.0737174	0.188839	0.390372	0.696261	0.867807	359.267	348.093	486.061	391.716	391.028	348.255
ENSG00000223583.1	RP3-476K8.4	8.19264	0.112211	0.891142	0.125918	0.899797	0.960247	13.7424	6.91004	5.09854	9.88797	4.56961	8.94725
ENSG00000225891.1	RP3-476K8.3	9.03734	0.202382	0.884826	0.228725	0.819082	0.926126	7.85283	15.5476	5.09854	13.691	6.52802	5.506
ENSG00000198830.10	HMGN2	1014.8	-1.10255	0.125816	-8.76322	1.89749e-18	5.55941e-16	626.263	654.727	652.613	1309.01	1439.43	1406.78
ENSG00000117676.13	RPS6KA1	181.083	0.885389	0.25476	3.47538	0.000510135	0.00701827	266.996	212.484	226.035	142.995	91.3923	146.597
ENSG00000260063.1	RP5-968P14.2	4.79152	-1.03799	1.21976	-0.850982	0.394779	0.660159	3.92641	5.18253	0	7.60613	6.52802	5.506
ENSG00000117713.17	ARID1A	669.746	-0.152354	0.180121	-0.845842	0.397641	0.662744	736.203	617.585	550.642	741.598	581.647	790.8
ENSG00000060642.10	PIGV	58.1249	-0.0729213	0.340912	-0.213901	0.830624	0.931116	64.7858	48.3703	57.7834	56.2854	56.141	65.3838
ENSG00000204160.11	ZDHHC18	92.5735	0.210306	0.313653	0.670506	0.502536	0.748239	121.719	107.969	67.9805	96.5978	73.7666	87.4078
ENSG00000175793.11	SFN	0.754413	3.52968	3.09904	1.13896	0.254721	NA	1.96321	0.863755	1.69951	0	0	0
ENSG00000142751.14	GPN2	149.057	0.116609	0.256842	0.454011	0.649821	0.841496	137.424	175.342	151.257	113.331	144.922	172.063
ENSG00000198746.12	GPATCH3	68.0895	0.0273671	0.370349	0.0738954	0.941094	0.978233	49.0802	58.7354	98.5718	80.625	56.141	65.3838
ENSG00000090273.13	NUDC	715.855	-0.188149	0.188988	-0.99556	0.319464	0.587179	789.209	646.953	572.736	875.465	611.023	799.747
ENSG00000131910.4	NR0B2	0.373376	0.100775	4.03247	0.0249908	0.980062	NA	0	0.863755	0	0	0	1.3765
ENSG00000175707.8	KDF1	0.217601	-0.74689	4.0458	-0.184609	0.853536	NA	0	0	0	0	1.3056	0
ENSG00000172746.6	RPL12P13	0.571171	3.17819	3.86954	0.821334	0.411456	NA	0	1.72751	1.69951	0	0	0
ENSG00000225294.1	OSTCP2	0.591755	-2.17464	3.29712	-0.659556	0.509539	NA	0	0	0	1.52123	0.652802	1.3765
ENSG00000253368.3	TRNP1	21.842	0.99532	0.55517	1.79282	0.0730019	0.230414	41.2273	25.9127	20.3942	15.9729	12.4032	15.1415
ENSG00000158246.7	FAM46B	5.47764	1.02277	1.08676	0.941111	0.346648	0.615168	5.88962	4.31878	11.8966	6.0849	2.61121	2.06475
ENSG00000280403.1	AL137860.1	0.431878	2.85459	4.04339	0.705991	0.480194	NA	0	2.59127	0	0	0	0
ENSG00000090020.10	SLC9A1	123.893	0.188468	0.433783	0.434475	0.663944	0.850288	223.806	123.517	49.2859	142.995	88.1283	115.626
ENSG00000214973.3	CHCHD3P3	5.52858	0.354725	1.14716	0.309218	0.757155	0.898126	13.7424	3.45502	1.69951	6.84552	2.61121	4.81775
ENSG00000225159.1	NPM1P39	13.4331	0.000999511	0.916701	0.00109033	0.99913	0.999841	5.88962	2.59127	32.2908	15.2123	15.6672	8.94725
ENSG00000142784.15	WDTC1	72.6211	0.348481	0.380292	0.91635	0.359483	0.628514	123.682	62.1904	59.483	69.2158	50.2657	70.8898
ENSG00000252098.1	Y_RNA	0.270728	0.977301	4.07333	0.239927	0.810387	NA	0	0.863755	0	0.760613	0	0
ENSG00000243659.1	RP11-4K3__A.3	1.2425	1.37469	2.3711	0.579769	0.562071	NA	1.96321	1.72751	1.69951	0	0	2.06475
ENSG00000186501.14	TMEM222	82.5968	0.370784	0.370884	0.99973	0.317441	0.585553	145.277	74.283	61.1825	81.3856	64.6274	68.825
ENSG00000206888.1	RNU6-48P	1.12217	-1.97654	2.75583	-0.717222	0.473237	NA	0	0.863755	0	4.56368	1.3056	0
ENSG00000241547.1	ACTG1P20	4.84988	0.512284	1.22959	0.41663	0.676949	0.857319	1.96321	1.72751	13.5961	3.04245	3.26401	5.506
ENSG00000142765.17	SYTL1	3.05787	3.5595	1.74846	2.0358	0.0417709	0.160487	11.7792	3.45502	1.69951	0.760613	0.652802	0
ENSG00000142733.14	MAP3K6	51.823	1.15863	0.474349	2.44256	0.0145835	0.0802078	125.645	47.5066	42.4878	34.2276	28.7233	32.3478
ENSG00000142748.12	FCN3	1.41626	4.44634	3.27987	1.35565	0.175211	NA	0	0	8.49757	0	0	0
ENSG00000174950.10	CD164L2	1.24772	3.15553	3.06033	1.03111	0.30249	NA	0	0	6.79805	0	0	0.68825
ENSG00000231207.1	RP1-144C9.2	0.511427	0.677962	3.58995	0.18885	0.850211	NA	0	1.72751	0	0	0.652802	0.68825
ENSG00000181773.6	GPR3	34.6911	0.300933	0.483217	0.62277	0.533436	0.768873	56.933	36.2777	22.0937	33.467	34.5985	24.777
ENSG00000158195.10	WASF2	1012.94	0.571485	0.193944	2.94664	0.00321246	0.027777	1266.27	1205.8	1160.77	876.226	581.647	986.951
ENSG00000241169.1	RP4-752I6.1	6.69995	-0.00485392	1.20933	-0.00401372	0.996798	0.998988	3.92641	15.5476	0	11.4092	5.87522	3.44125
ENSG00000237429.1	RP1-159A19.4	0.689539	-0.417008	3.24421	-0.128539	0.897722	NA	1.96321	0	0	1.52123	0.652802	0
ENSG00000126705.13	AHDC1	25.4009	0.716869	0.534046	1.34233	0.179488	0.413553	43.1906	21.5939	30.5912	21.2972	13.7088	22.024
ENSG00000000938.12	FGR	1.46021	4.47914	2.83694	1.57886	0.114368	NA	1.96321	0	6.79805	0	0	0
ENSG00000235912.1	RP1-159A19.3	2.57311	0.254537	1.56548	0.162593	0.870839	0.949953	5.88962	2.59127	0	2.28184	2.61121	2.06475
ENSG00000233975.1	RP11-288L9.1	1.03393	1.71351	2.5734	0.665854	0.505505	NA	3.92641	0.863755	0	0.760613	0.652802	0
ENSG00000126709.14	IFI6	34.9553	-0.0334163	0.495496	-0.0674401	0.946231	0.980096	43.1906	22.4576	39.0888	31.9457	48.9601	24.0888
ENSG00000225886.3	RP11-288L9.4	2.5662	1.02692	1.68958	0.607797	0.543322	0.774551	0	3.45502	6.79805	3.80306	0.652802	0.68825
ENSG00000226662.2	CHMP1AP1	0.566504	3.11555	4.02379	0.774284	0.438763	NA	0	0	3.39903	0	0	0
ENSG00000009780.15	FAM76A	85.6873	0.389244	0.302283	1.28768	0.197857	0.440152	109.94	109.697	71.3796	71.4976	72.461	79.1488
ENSG00000231344.1	RP3-426I6.2	1.68004	-0.274765	2.3573	-0.116559	0.907209	NA	0	4.31878	0	3.80306	1.95841	0
ENSG00000230833.1	RPEP3	2.15073	1.42664	1.74407	0.817996	0.41336	0.677397	0	2.59127	6.79805	1.52123	1.3056	0.68825
ENSG00000117758.13	STX12	388.22	-0.357892	0.186176	-1.92233	0.0545636	0.189933	335.708	366.232	317.809	362.812	499.393	447.363
ENSG00000269971.1	RP3-426I6.5	2.71451	0.447618	1.6718	0.267747	0.788894	0.912514	7.85283	1.72751	0	0.760613	4.56961	1.3765
ENSG00000270031.1	RP3-426I6.6	0.914832	0.00118834	2.89204	0.000410898	0.999672	NA	0	2.59127	0	1.52123	0	1.3765
ENSG00000117751.17	PPP1R8	369.772	-0.377259	0.174621	-2.16045	0.030738	0.131053	327.856	343.775	292.316	381.828	466.101	406.756
ENSG00000252947.1	SCARNA1	10.6641	-0.168186	0.77774	-0.21625	0.828793	0.930456	13.7424	11.2288	5.09854	14.4516	9.13923	10.3238
ENSG00000130775.15	THEMIS2	46.1143	0.637528	0.408104	1.56217	0.118248	0.314604	58.8962	40.5965	69.68	43.3549	35.2513	28.9065
ENSG00000117748.9	RPA2	391.582	-0.711524	0.201437	-3.53224	0.000412056	0.00598534	266.996	287.631	336.504	397.04	582.299	479.022
ENSG00000130768.14	SMPDL3B	1.34002	1.67877	2.57707	0.651424	0.514773	NA	0	6.04629	0	0	1.3056	0.68825
ENSG00000158156.7	XKR8	22.2901	0.59833	0.567155	1.05497	0.29144	0.55722	39.2641	18.1389	23.7932	20.5365	18.9313	13.0768
ENSG00000158161.15	EYA3	1143.88	-0.308785	0.140068	-2.20454	0.0274863	0.121835	907.002	1075.38	1080.89	1176.67	1386.55	1236.79
ENSG00000238231.2	RP11-460I13.6	3.59084	0.100727	1.36154	0.0739803	0.941026	0.978233	5.88962	5.18253	0	3.80306	3.91681	2.753
ENSG00000240750.3	RN7SL559P	6.87578	-0.26431	1.00134	-0.263956	0.791814	0.913715	3.92641	7.7738	6.79805	12.1698	7.83362	2.753
ENSG00000228589.3	SPCS2P4	2.6236	-1.58122	1.74637	-0.905431	0.365237	0.634123	0	3.45502	0	2.28184	5.87522	4.1295
ENSG00000214812.3	RP5-1053E7.3	0.229417	-0.81295	4.03968	-0.201241	0.84051	NA	0	0	0	0	0	1.3765
ENSG00000169403.11	PTAFR	3.99226	1.0499	1.26263	0.831515	0.405683	0.670064	7.85283	1.72751	6.79805	2.28184	3.91681	1.3765
ENSG00000126698.10	DNAJC8	1063.67	-0.488825	0.136659	-3.57698	0.000347592	0.00524749	865.774	846.48	944.929	1144.72	1371.54	1208.57
ENSG00000130770.17	ATPIF1	192.942	-0.23448	0.243102	-0.964532	0.334779	0.602723	196.321	179.661	156.355	158.207	244.801	222.305
ENSG00000270605.1	RP5-1092A3.4	2.29824	-0.536819	1.63827	-0.327675	0.743158	0.891369	1.96321	3.45502	0	3.04245	3.26401	2.06475
ENSG00000130766.4	SESN2	72.6747	1.52027	0.401968	3.78208	0.000155521	0.00276674	145.277	123.517	54.3844	39.5519	31.3345	41.9833
ENSG00000130772.13	MED18	104.661	0.0334787	0.321739	0.104055	0.917125	0.968548	151.167	78.6018	90.0742	86.7099	105.101	116.314
ENSG00000204138.12	PHACTR4	413.985	-0.155114	0.182105	-0.851784	0.394334	0.65998	386.752	462.109	322.908	452.565	419.099	440.48
ENSG00000206779.1	Y_RNA	2.56177	-1.14227	1.753	-0.651607	0.514655	0.75674	0	4.31878	0	2.28184	3.26401	5.506
ENSG00000229820.2	RP1-308E4.1	1.01772	-0.246025	2.47455	-0.0994221	0.920803	NA	0	2.59127	0	1.52123	1.3056	0.68825
ENSG00000221216.1	RNU6ATAC27P	0.459078	-1.81207	3.63859	-0.498014	0.618474	NA	0	0	0	0.760613	1.3056	0.68825
ENSG00000180198.15	RCC1	741.085	-0.578985	0.213746	-2.70876	0.00675353	0.0470704	822.584	512.207	452.071	888.396	842.114	929.138
ENSG00000242125.3	SNHG3	765.429	-0.90637	0.187597	-4.83147	1.3553e-06	5.57433e-05	490.802	608.948	494.558	1014.66	1190.06	793.553
ENSG00000200087.1	SNORA73B	2170.83	-0.35288	0.225407	-1.56552	0.11746	0.313068	2501.13	2056.6	1162.47	2494.05	2511.98	2298.76
ENSG00000231468.2	PRDX3P2	4.5882	-1.18542	1.28156	-0.92498	0.354976	0.623791	0	6.04629	1.69951	8.36674	5.22242	6.19425
ENSG00000279443.1	RP4-669K10.8	2.92438	-0.431868	1.49913	-0.28808	0.773286	0.905135	1.96321	5.18253	0	3.04245	3.91681	3.44125
ENSG00000180098.9	TRNAU1AP	169.26	-0.380352	0.235427	-1.61558	0.106185	0.292443	162.946	157.204	120.665	189.393	216.73	168.621
ENSG00000197989.13	SNHG12	284.545	-0.706076	0.283001	-2.49496	0.0125971	0.0725505	125.645	250.489	270.223	355.206	426.28	279.43
ENSG00000221539.1	SNORD99	18.1711	-1.42341	0.682221	-2.08643	0.0369393	0.14736	3.92641	8.63755	16.9951	33.467	27.4177	18.5828
ENSG00000120656.11	TAF12	98.3719	-0.335617	0.309849	-1.08316	0.278737	0.543014	68.7122	89.8306	101.971	86.7099	138.394	104.614
ENSG00000188060.6	RAB42	15.1016	-1.80384	0.783362	-2.30269	0.0212966	0.103045	11.7792	6.91004	1.69951	17.4941	17.6257	35.1008
ENSG00000229388.1	RP11-442N24__B.1	4.44918	-2.17821	1.33548	-1.63103	0.102883	0.286812	1.96321	2.59127	0	5.32429	7.18082	9.6355
ENSG00000274978.1	RNU11	1.76804	-1.97348	2.08017	-0.948713	0.342767	NA	0	1.72751	0	2.28184	5.22242	1.3765
ENSG00000162419.12	GMEB1	195.444	-0.0964225	0.217689	-0.442936	0.657812	0.846594	168.836	171.024	227.735	197.759	192.577	214.734
ENSG00000252777.1	SCARNA24	0.877911	1.45188	3.04147	0.477361	0.633105	NA	3.92641	0	0	0	0.652802	0.68825
ENSG00000198492.14	YTHDF2	1439.52	-0.401804	0.132306	-3.03692	0.00239007	0.0224905	1199.52	1271.45	1249.14	1439.08	1732.54	1745.4
ENSG00000116329.10	OPRD1	422.668	0.920727	0.197372	4.66494	3.08708e-06	0.000110502	600.741	642.634	414.681	283.709	298.983	295.259
ENSG00000233427.1	RP1-212P9.3	0.769111	2.32517	3.58569	0.648459	0.516688	NA	3.92641	0	0	0	0	0.68825
ENSG00000159023.18	EPB41	1046.79	-0.351598	0.127087	-2.76658	0.00566473	0.0414855	873.627	919.9	965.323	1199.49	1098.01	1224.4
ENSG00000225616.2	RP4-604A21.1	2.55819	1.44689	1.78332	0.811345	0.417168	0.680439	1.96321	0.863755	8.49757	0.760613	3.26401	0
ENSG00000206704.1	Y_RNA	0.476268	-0.437648	3.65219	-0.119831	0.904617	NA	0	0.863755	0	0	1.3056	0.68825
ENSG00000277958.1	Metazoa_SRP	1.33699	-0.202511	2.31438	-0.0875013	0.930273	NA	3.92641	0	0	0.760613	1.95841	1.3765
ENSG00000253304.1	TMEM200B	3.91569	-0.604893	1.47488	-0.410131	0.68171	0.859772	3.92641	5.18253	0	9.12736	4.56961	0.68825
ENSG00000225750.1	RP11-242O24.3	5.00181	-0.322254	1.09444	-0.294447	0.768417	0.903193	3.92641	4.31878	5.09854	3.80306	3.91681	8.94725
ENSG00000116350.16	SRSF4	691.604	-0.235376	0.16333	-1.44111	0.149555	0.367188	577.183	759.241	564.238	768.219	754.639	726.104
ENSG00000116353.15	MECR	134.448	0.0246179	0.24288	0.101358	0.919266	0.969761	151.167	120.926	135.961	148.32	130.56	119.756
ENSG00000237934.1	RP11-467D18.2	6.31657	-0.97899	1.04569	-0.936213	0.349164	0.617509	7.85283	3.45502	1.69951	12.1698	6.52802	6.19425
ENSG00000060656.19	PTPRU	17.2484	2.09607	0.637312	3.28893	0.0010057	0.0118213	25.5217	29.3677	28.8917	6.84552	3.91681	8.94725
ENSG00000230523.1	RP3-437I16.1	0.694669	1.00717	2.91572	0.345429	0.729772	NA	1.96321	0.863755	0	0	0.652802	0.68825
ENSG00000228176.1	RP4-656G21.1	0.937655	3.82354	3.28004	1.1657	0.243737	NA	3.92641	0	1.69951	0	0	0
ENSG00000233399.2	RP11-111I12.1	0.654402	3.30011	4.01005	0.822961	0.41053	NA	3.92641	0	0	0	0	0
ENSG00000233372.1	RP5-893G23.1	0.571171	3.17819	3.86954	0.821334	0.411456	NA	0	1.72751	1.69951	0	0	0
ENSG00000236335.1	RP4-591L5.1	1.22091	4.21032	2.97058	1.41734	0.156383	NA	3.92641	0	3.39903	0	0	0
ENSG00000162510.5	MATN1	2.39001	4.1501	1.95452	2.12333	0.0337259	0.139068	5.88962	2.59127	5.09854	0.760613	0	0
ENSG00000186056.9	MATN1-AS1	7.97953	1.12386	0.921279	1.21989	0.222506	0.47333	11.7792	4.31878	16.9951	6.0849	4.56961	4.1295
ENSG00000162511.7	LAPTM5	1.83125	1.12604	2.04317	0.551123	0.58155	NA	5.88962	1.72751	0	0	1.3056	2.06475
ENSG00000229607.1	RP5-1125N11.1	23.0042	-0.434782	0.625715	-0.694856	0.487146	0.735816	33.3745	17.2751	8.49757	37.27	19.5841	22.024
ENSG00000223382.4	RP5-1125N11.2	1.21427	-0.0936168	2.22544	-0.0420667	0.966446	NA	1.96321	0	1.69951	2.28184	0.652802	0.68825
ENSG00000222784.1	RN7SKP91	0.506297	-0.547622	3.58314	-0.152833	0.87853	NA	0	0.863755	0	1.52123	0.652802	0
ENSG00000235143.1	RP1-65J11.5	0.981603	3.89523	3.72614	1.04538	0.295847	NA	5.88962	0	0	0	0	0
ENSG00000162512.15	SDC3	1981.46	0.124231	0.204361	0.6079	0.543254	0.774551	2658.18	1949.5	1594.14	2112.22	1483.82	2090.9
ENSG00000134644.15	PUM1	961.864	0.279599	0.131924	2.11939	0.0340571	0.139617	1109.21	978.635	1079.19	841.999	832.322	929.826
ENSG00000237329.2	RP11-201O14.1	10.7635	0.969381	0.841243	1.15232	0.24919	0.507141	9.81603	6.04629	27.1922	6.84552	8.48642	6.19425
ENSG00000232768.1	RP11-201O14.2	4.32161	-1.04327	1.4657	-0.71179	0.476595	0.727413	0	7.7738	0	6.84552	7.18082	4.1295
ENSG00000084628.9	NKAIN1	2.32292	0.195	1.87593	0.103949	0.91721	0.968565	3.92641	3.45502	0	3.80306	0	2.753
ENSG00000060688.12	SNRNP40	698.537	-0.913224	0.174091	-5.24568	1.55707e-07	8.32261e-06	506.507	435.333	514.952	740.076	992.259	1002.09
ENSG00000229447.2	RP11-490K7.4	6.73417	-0.492936	1.11651	-0.441496	0.658854	0.847078	11.7792	5.18253	0	11.4092	6.52802	5.506
ENSG00000121766.14	ZCCHC17	572.999	-0.553898	0.184852	-2.99643	0.00273157	0.0247521	435.832	472.474	484.361	539.275	808.169	697.886
ENSG00000229044.1	RP11-266K22.2	5.08319	0.548538	1.18196	0.464092	0.642582	0.836611	1.96321	4.31878	11.8966	1.52123	3.91681	6.8825
ENSG00000121769.7	FABP3	127.291	2.09386	0.339081	6.17508	6.61296e-10	5.92222e-08	239.511	120.062	260.026	57.8066	45.0433	41.295
ENSG00000168528.11	SERINC2	34.0032	1.36346	0.565009	2.41316	0.0158147	0.084683	86.3811	37.1415	23.7932	25.1002	13.7088	17.8945
ENSG00000215899.3	RP11-439L8.2	0.792187	-0.796231	2.7501	-0.289528	0.772178	NA	1.96321	0	0	0.760613	0.652802	1.3765
ENSG00000223907.1	LINC01226	1.42093	4.4628	2.7881	1.60066	0.109453	NA	0	1.72751	6.79805	0	0	0
ENSG00000142910.15	TINAGL1	10.0034	1.18956	0.782304	1.52059	0.128363	0.331879	13.7424	9.50131	18.6946	5.32429	5.87522	6.8825
ENSG00000121764.11	HCRTR1	1.26413	0.00656766	2.65243	0.00247609	0.998024	NA	3.92641	0	0	2.28184	0	1.3765
ENSG00000162517.12	PEF1	262.426	-0.0413199	0.253242	-0.163163	0.87039	0.949836	359.267	220.258	198.843	266.975	229.133	300.077
ENSG00000235790.7	RP11-73M7.6	1.40138	-1.04453	2.08539	-0.50088	0.616456	NA	1.96321	0.863755	0	2.28184	2.61121	0.68825
ENSG00000264078.1	RP11-73M7.9	1.25233	3.1224	2.70426	1.15462	0.248245	NA	5.88962	0.863755	0	0.760613	0	0
ENSG00000084636.17	COL16A1	8.92252	3.05735	1.04537	2.92466	0.00344829	0.0293	33.3745	6.04629	8.49757	2.28184	1.95841	1.3765
ENSG00000121753.12	ADGRB2	4.0892	2.49162	1.51203	1.64786	0.0993808	0.280549	9.81603	0.863755	10.1971	2.28184	0	1.3765
ENSG00000254545.1	RP11-84A19.3	0.47116	2.82875	4.04482	0.699351	0.484333	NA	1.96321	0.863755	0	0	0	0
ENSG00000134668.12	SPOCD1	5.38637	4.47868	1.59986	2.79941	0.00511956	0.0385829	21.5953	4.31878	5.09854	0	1.3056	0
ENSG00000269967.1	RP11-84A19.4	8.15963	-0.475524	1.0406	-0.456969	0.647693	0.84004	13.7424	6.91004	0	8.36674	13.056	6.8825
ENSG00000184007.17	PTP4A2	1540.42	-0.0772962	0.134453	-0.574892	0.565364	0.789842	1617.68	1494.3	1386.8	1407.89	1700.55	1635.28
ENSG00000281319.1	AL136115.1	0.954115	-0.0831978	2.59268	-0.0320895	0.974401	NA	1.96321	0.863755	0	1.52123	0	1.3765
ENSG00000228634.1	RP4-534N18.2	7.44537	-0.289133	0.915204	-0.315922	0.752062	0.895576	7.85283	8.63755	3.39903	10.6486	5.87522	8.259
ENSG00000121774.17	KHDRBS1	1411.13	-0.13824	0.156898	-0.881081	0.378274	0.64612	1329.09	1305.13	1397	1456.57	1224.66	1754.35
ENSG00000203325.3	RP11-277A4.4	6.50379	0.0642282	1.00216	0.0640895	0.948899	0.981474	3.92641	12.0926	3.39903	7.60613	7.18082	4.81775
ENSG00000121775.17	TMEM39B	33.038	-0.0294809	0.459412	-0.0641711	0.948834	0.981474	37.3009	24.1852	37.3893	39.5519	26.7649	33.036
ENSG00000025800.13	KPNA6	1544.54	0.0549423	0.147207	0.373231	0.708976	0.873957	1537.19	1391.51	1796.39	1351.61	1637.88	1552.69
ENSG00000084652.15	TXLNA	1175.27	-0.054421	0.129937	-0.418827	0.675342	0.856476	1252.53	1155.7	1052	1146.24	1182.88	1262.25
ENSG00000160050.14	CCDC28B	15.1175	0.559725	0.752121	0.744196	0.456758	0.712628	27.4849	5.18253	22.0937	14.4516	9.79203	11.7003
ENSG00000224066.1	RP4-622L5.7	0.367468	0.13352	4.03122	0.0331214	0.973578	NA	0	0.863755	0	0	0.652802	0.68825
ENSG00000160051.11	IQCC	37.9885	-0.129604	0.419477	-0.308966	0.757348	0.898264	31.4113	38.0052	39.0888	43.3549	31.3345	44.7363
ENSG00000222046.2	DCDC2B	3.49902	0.48666	1.45931	0.333487	0.738767	0.889338	9.81603	2.59127	0	4.56368	1.95841	2.06475
ENSG00000160055.19	TMEM234	47.7352	0.54315	0.37514	1.44786	0.147656	0.364207	51.0434	52.6891	66.281	40.3125	43.7377	32.3478
ENSG00000084623.11	EIF3I	2660.45	-0.0466214	0.144	-0.323761	0.746119	0.892604	2754.38	2185.3	2918.06	2510.02	2696.72	2898.22
ENSG00000220785.7	MTMR9LP	66.7401	2.42754	0.350947	6.91711	4.60936e-12	6.11114e-10	137.424	98.4681	101.971	24.3396	18.2785	19.9593
ENSG00000183615.5	FAM167B	75.6554	0.00944524	0.433456	0.0217905	0.982615	0.993499	133.498	48.3703	47.5864	91.2736	69.197	64.0073
ENSG00000182866.16	LCK	2.92509	5.48581	2.0137	2.72424	0.00644493	0.0454265	3.92641	1.72751	11.8966	0	0	0
ENSG00000116478.11	HDAC1	942.712	-0.296741	0.136263	-2.17771	0.029428	0.127071	905.038	770.47	866.752	973.585	1039.91	1100.51
ENSG00000175130.6	MARCKSL1	401.481	-0.680502	0.198143	-3.4344	0.000593861	0.00790881	369.083	253.08	307.612	487.553	434.766	556.794
ENSG00000233775.1	RP4-811H24.9	0.568678	0.173396	3.48608	0.0497394	0.96033	NA	1.96321	0	0	0.760613	0	0.68825
ENSG00000162526.6	TSSK3	10.2362	0.185498	0.836224	0.221828	0.824448	0.928707	7.85283	9.50131	15.2956	16.7335	6.52802	5.506
ENSG00000225828.1	FAM229A	8.26897	1.52117	1.0343	1.47072	0.141367	0.353672	17.6689	17.2751	1.69951	7.60613	2.61121	2.753
ENSG00000160058.18	BSDC1	278.57	0.457131	0.175707	2.60167	0.00927703	0.0586162	321.966	307.497	338.203	247.199	236.314	220.24
ENSG00000224333.1	GAPDHP20	1.56489	4.60864	2.67767	1.72114	0.0852262	NA	0	2.59127	6.79805	0	0	0
ENSG00000229259.1	LRRC37A12P	0.981603	3.89523	3.72614	1.04538	0.295847	NA	5.88962	0	0	0	0	0
ENSG00000254553.1	RP1-27O5.3	0.47116	2.82875	4.04482	0.699351	0.484333	NA	1.96321	0.863755	0	0	0	0
ENSG00000273274.1	ZBTB8B	10.6562	-0.479436	0.747044	-0.641777	0.521018	0.760159	7.85283	8.63755	10.1971	14.4516	11.0976	11.7003
ENSG00000160062.14	ZBTB8A	44.0772	0.339615	0.421333	0.806049	0.420214	0.68285	43.1906	59.5991	44.1873	45.6368	45.6961	26.1535
ENSG00000176261.15	ZBTB8OS	293.21	-0.128149	0.226005	-0.567022	0.5707	0.792269	229.695	267.764	343.302	258.608	370.139	289.753
ENSG00000200591.1	Y_RNA	2.6063	0.325466	1.51031	0.215497	0.82938	0.930726	1.96321	1.72751	5.09854	0.760613	1.95841	4.1295
ENSG00000162521.18	RBBP4	2024.24	-0.515174	0.142927	-3.60445	0.000312818	0.00486807	1547.01	1571.17	1883.06	2133.52	2340.29	2670.41
ENSG00000162520.14	SYNC	36.1101	2.67219	0.494983	5.39855	6.71803e-08	3.98581e-06	76.5651	41.4603	69.68	6.84552	11.0976	11.012
ENSG00000162522.10	KIAA1522	155.628	0.888868	0.263477	3.37361	0.000741904	0.00938533	247.364	197.8	161.454	123.98	86.1699	117.003
ENSG00000134684.10	YARS	1994.05	-0.00277113	0.139094	-0.0199227	0.984105	0.993863	1935.72	2035.87	2003.73	1984.44	1718.17	2286.37
ENSG00000116497.17	S100PBP	428.152	-0.0234918	0.174455	-0.134658	0.892882	0.957259	351.414	487.158	431.676	426.704	444.558	427.403
ENSG00000160097.15	FNDC5	10.1205	0.732119	0.842515	0.868968	0.384864	0.651888	3.92641	19.8664	13.5961	9.88797	5.87522	7.57075
ENSG00000121905.9	HPCA	2.11972	2.35794	2.04608	1.15242	0.24915	0.507128	3.92641	0	6.79805	0	1.3056	0.68825
ENSG00000121900.18	TMEM54	16.9676	1.66907	0.753256	2.21581	0.0267048	0.11951	41.2273	7.7738	28.8917	8.36674	5.22242	10.3238
ENSG00000116514.16	RNF19B	335.723	0.0599114	0.173825	0.344665	0.730346	0.884859	339.635	364.505	322.908	293.597	343.374	350.319
ENSG00000278966.2	RP5-1174N9.2	1.87673	1.19158	1.87457	0.635657	0.525	NA	1.96321	0.863755	5.09854	0	1.95841	1.3765
ENSG00000217644.5	RP4-803A2.1	2.00903	0.554229	2.05696	0.26944	0.787591	0.911761	0	6.91004	0	3.80306	0.652802	0.68825
ENSG00000239670.1	RP4-803A2.2	5.47207	1.27418	1.19979	1.062	0.288237	0.553927	7.85283	5.18253	10.1971	7.60613	1.3056	0.68825
ENSG00000236065.2	RP1-117O3.2	17.9191	-0.137934	0.808297	-0.170648	0.8645	0.946761	5.88962	38.869	5.09854	19.0153	23.5009	15.1415
ENSG00000004455.16	AK2	2322.08	-0.38404	0.151995	-2.52666	0.0115154	0.0680316	1794.37	1826.84	2425.21	2402.02	2786.81	2697.25
ENSG00000276645.1	Metazoa_SRP	5.10768	-0.989799	1.20681	-0.820179	0.412114	0.676229	5.88962	4.31878	0	9.12736	7.18082	4.1295
ENSG00000142920.16	AZIN2	34.1491	1.39108	0.45855	3.03366	0.00241606	0.0226453	53.0066	50.9616	44.1873	25.1002	13.056	18.5828
ENSG00000278997.1	RP11-131M11.2	4.56365	1.71308	1.36845	1.25184	0.210626	0.457698	1.96321	10.3651	8.49757	3.80306	0	2.753
ENSG00000116525.13	TRIM62	82.6398	0.748367	0.343545	2.17836	0.029379	0.126906	123.682	108.833	78.1776	67.6946	42.4321	75.0193
ENSG00000279179.1	RP11-131M11.3	12.0359	0.841109	0.77717	1.08227	0.279132	0.543381	7.85283	27.6402	10.1971	9.12736	9.13923	8.259
ENSG00000160094.14	ZNF362	122.336	-0.528822	0.256017	-2.06558	0.0388685	0.152947	104.05	108.833	86.6752	162.011	128.602	143.844
ENSG00000270115.1	RP11-415J8.7	10.5627	0.834805	0.821853	1.01576	0.309744	0.577649	13.7424	5.18253	22.0937	7.60613	7.18082	7.57075
ENSG00000184389.9	A3GALT2	0.717745	-1.215	2.77985	-0.437074	0.662058	NA	0	0.863755	0	0.760613	1.3056	1.3765
ENSG00000225313.5	RP11-415J8.3	123.879	-0.518378	0.335652	-1.54439	0.122494	0.321644	68.7122	146.838	86.6752	187.111	127.296	126.638
ENSG00000134686.16	PHC2	969.834	-0.277294	0.194658	-1.42452	0.154296	0.375295	1132.77	845.617	654.313	1138.64	986.384	1061.28
ENSG00000266239.2	AL513327.1	3.79662	-0.308285	1.45965	-0.211205	0.832728	0.93176	1.96321	7.7738	0	8.36674	2.61121	2.06475
ENSG00000222112.1	RN7SKP16	14.0615	0.199075	0.809909	0.245799	0.805837	0.920049	1.96321	17.2751	25.4927	16.7335	9.13923	13.765
ENSG00000233246.1	RP11-415J8.5	14.3831	-0.0225961	0.679489	-0.0332545	0.973472	0.990076	9.81603	17.2751	15.2956	18.2547	9.13923	16.518
ENSG00000221225.1	AL138837.1	0.47116	2.82875	4.04482	0.699351	0.484333	NA	1.96321	0.863755	0	0	0	0
ENSG00000121903.14	ZSCAN20	138.107	0.0974142	0.255427	0.381378	0.702923	0.870792	107.976	147.702	171.651	144.516	125.338	131.456
ENSG00000235907.2	RP4-580O19.2	1.20511	2.04909	2.7672	0.74049	0.459003	NA	5.88962	0	0	0	0.652802	0.68825
ENSG00000121904.17	CSMD2	12.3801	4.04224	0.975984	4.1417	3.44738e-05	0.000809231	27.4849	8.63755	33.9903	1.52123	1.95841	0.68825
ENSG00000227000.2	HSPD1P14	0.47116	2.82875	4.04482	0.699351	0.484333	NA	1.96321	0.863755	0	0	0	0
ENSG00000176256.10	HMGB4	0.47116	2.82875	4.04482	0.699351	0.484333	NA	1.96321	0.863755	0	0	0	0
ENSG00000231163.5	CSMD2-AS1	1.91926	4.86065	2.6345	1.845	0.0650376	NA	9.81603	0	1.69951	0	0	0
ENSG00000270241.1	RP4-657M3.2	1.3088	4.31261	3.37563	1.27757	0.201401	NA	7.85283	0	0	0	0	0
ENSG00000163866.8	SMIM12	284.482	0.0934639	0.201318	0.46426	0.642462	0.836531	353.377	284.176	244.73	275.342	252.634	296.636
ENSG00000189280.3	GJB5	0.47116	2.82875	4.04482	0.699351	0.484333	NA	1.96321	0.863755	0	0	0	0
ENSG00000230163.1	RP5-997D16.2	7.61052	0.418627	0.874883	0.478495	0.632298	0.830834	7.85283	11.2288	6.79805	8.36674	5.22242	6.19425
ENSG00000116544.11	DLGAP3	0.523488	0.616209	3.56417	0.17289	0.862738	NA	0	1.72751	0	0.760613	0.652802	0
ENSG00000241014.1	RP11-244H3.1	5.93395	0.69133	1.04505	0.661527	0.508275	0.75244	1.96321	11.2288	8.49757	3.80306	3.91681	6.19425
ENSG00000243749.1	ZMYM6NB	0.591755	-2.17464	3.29712	-0.659556	0.509539	NA	0	0	0	1.52123	0.652802	1.3765
ENSG00000163867.16	ZMYM6	115.988	-0.153381	0.280532	-0.546751	0.58455	0.800918	90.3075	130.427	107.069	104.965	147.533	115.626
ENSG00000197056.9	ZMYM1	516.381	-0.697803	0.181935	-3.83546	0.000125331	0.00232917	398.531	412.011	370.494	511.132	721.999	684.121
ENSG00000116560.10	SFPQ	4169.43	-0.768711	0.133765	-5.74674	9.09786e-09	6.58263e-07	2838.8	3405.79	3003.04	4746.22	5899.37	5123.34
ENSG00000146463.11	ZMYM4	1173.89	-0.470986	0.127637	-3.69005	0.000224206	0.00370019	1003.2	1040.83	905.841	1293.04	1369.58	1430.87
ENSG00000240374.3	RN7SL503P	1.39188	-0.927411	2.23872	-0.414259	0.678685	NA	0	2.59127	0	3.04245	0.652802	2.06475
ENSG00000201542.1	SNORA62	0.397961	1.11936	4.06849	0.275129	0.783217	NA	0	0	1.69951	0	0	0.68825
ENSG00000229994.1	RPL5P4	15.6241	-0.581289	0.650449	-0.893674	0.371496	0.640211	7.85283	15.5476	13.5961	22.0578	20.2369	14.4533
ENSG00000227409.1	ZMYM4-AS1	4.81894	0.0185446	1.39714	0.0132732	0.98941	0.995766	1.96321	12.0926	0	7.60613	5.87522	1.3765
ENSG00000278702.1	Metazoa_SRP	0.235569	-0.845184	4.03679	-0.20937	0.834159	NA	0	0	0	0.760613	0.652802	0
ENSG00000142687.17	KIAA0319L	755.184	-0.215668	0.143317	-1.50484	0.132366	0.339124	647.858	719.508	727.392	850.365	730.485	855.495
ENSG00000236274.1	RP4-728D4.3	7.35843	0.102888	1.11193	0.0925311	0.926276	0.972758	5.88962	16.4114	0	9.12736	6.52802	6.19425
ENSG00000020129.15	NCDN	116.069	0.0152524	0.323291	0.0471785	0.962371	0.9861	172.762	92.4218	86.6752	133.868	99.8787	110.808
ENSG00000116819.6	TFAP2E	9.59101	1.49287	0.879901	1.69663	0.0897658	0.264801	9.81603	13.8201	18.6946	9.12736	1.95841	4.1295
ENSG00000126067.11	PSMB2	1475.84	-0.0314215	0.150923	-0.208195	0.835077	0.932526	1684.43	1435.56	1261.04	1398.77	1416.58	1658.68
ENSG00000142686.7	C1orf216	231.973	0.00515435	0.192457	0.0267818	0.978634	0.992309	235.585	209.893	253.227	241.875	232.397	218.864
ENSG00000092853.13	CLSPN	1418.6	-0.529643	0.127645	-4.14934	3.3343e-05	0.000788144	1048.35	1259.36	1170.96	1601.09	1731.88	1699.98
ENSG00000232335.1	RP11-435D7.3	1.36289	0.394244	2.06354	0.191052	0.848485	NA	1.96321	2.59127	0	2.28184	0.652802	0.68825
ENSG00000134698.10	AGO4	368.268	0.570405	0.183758	3.10411	0.00190852	0.0191029	380.862	521.708	414.681	291.315	287.886	313.154
ENSG00000092847.11	AGO1	1271.36	-0.166248	0.142698	-1.16503	0.244005	0.500626	1189.7	1095.24	1312.02	1350.09	1197.24	1483.87
ENSG00000271164.1	RP4-789D17.4	0.47116	2.82875	4.04482	0.699351	0.484333	NA	1.96321	0.863755	0	0	0	0
ENSG00000126070.19	AGO3	614.612	0.289183	0.155432	1.86051	0.0628127	0.208719	651.785	756.65	616.923	535.472	605.147	521.694
ENSG00000271554.1	RP4-665N4.8	5.40793	0.716783	1.20488	0.594901	0.55191	0.780201	7.85283	12.0926	0	3.80306	4.56961	4.1295
ENSG00000092850.11	TEKT2	2.18259	4.01787	2.26994	1.77003	0.0767217	0.238288	9.81603	2.59127	0	0	0	0.68825
ENSG00000116863.10	ADPRHL2	163.785	-0.0287231	0.288141	-0.0996841	0.920595	0.970123	235.585	124.381	129.163	146.798	166.464	180.322
ENSG00000171812.11	COL8A2	3.78635	-0.0635545	1.43481	-0.0442948	0.964669	0.986799	0	2.59127	8.49757	7.60613	1.95841	2.06475
ENSG00000054116.11	TRAPPC3	613.389	-0.221496	0.168278	-1.31625	0.188091	0.425986	673.38	535.528	492.859	626.745	720.693	631.126
ENSG00000116871.15	MAP7D1	368.195	0.55228	0.229674	2.40463	0.016189	0.0859645	592.888	382.644	339.903	313.373	263.079	317.283
ENSG00000054118.13	THRAP3	2300.67	-0.518006	0.129791	-3.99107	6.57762e-05	0.0013681	1890.57	2092.02	1689.32	2548.05	2694.11	2889.96
ENSG00000231849.1	UBE2V2P4	5.61915	0.137001	1.15824	0.118284	0.905842	0.963472	9.81603	7.7738	0	6.0849	5.22242	4.81775
ENSG00000278491.1	AL360074.1	0.682587	-2.38538	3.12418	-0.763521	0.445153	NA	0	0	0	0.760613	1.95841	1.3765
ENSG00000214193.9	SH3D21	40.3622	1.03073	0.456996	2.25545	0.0241054	0.112126	60.8594	63.9179	37.3893	37.27	24.1537	18.5828
ENSG00000142694.6	EVA1B	3.81639	0.363152	1.25373	0.289657	0.772079	0.904797	7.85283	3.45502	1.69951	3.80306	1.95841	4.1295
ENSG00000116883.8	RP11-268J15.5	3.25876	1.18664	1.52583	0.777702	0.436745	0.696125	3.92641	9.50131	0	0.760613	2.61121	2.753
ENSG00000196182.10	STK40	485.533	0.591505	0.23814	2.48385	0.0129971	0.074017	804.915	506.161	441.873	417.577	315.956	426.715
ENSG00000181817.5	LSM10	75.1768	0.662188	0.447781	1.47882	0.139188	0.350158	147.241	62.1904	67.9805	70.737	31.3345	71.578
ENSG00000222821.1	RNU4-27P	1.4776	0.143894	1.9776	0.072762	0.941995	NA	1.96321	2.59127	0	2.28184	0.652802	1.3765
ENSG00000116885.18	OSCP1	47.0855	0.156963	0.411841	0.381125	0.703111	0.870934	47.117	68.2367	32.2908	44.8762	41.1265	48.8658
ENSG00000201448.1	SNORA63	1.14496	0.0636503	2.15172	0.0295811	0.976401	NA	0	1.72751	1.69951	0.760613	1.3056	1.3765
ENSG00000116898.11	MRPS15	816.981	-0.399231	0.140906	-2.83331	0.00460685	0.0359874	785.283	631.405	701.899	918.82	950.48	913.996
ENSG00000119535.17	CSF3R	10.5253	4.12993	1.19792	3.4476	0.000565596	0.00762222	27.4849	6.91004	25.4927	0	3.26401	0
ENSG00000163873.9	GRIK3	4.71389	1.26753	1.68472	0.752371	0.451828	0.708889	15.7057	4.31878	0	7.60613	0.652802	0
ENSG00000233621.1	LINC01137	1.89387	1.64341	2.12596	0.773023	0.439509	NA	7.85283	0.863755	0	0	1.95841	0.68825
ENSG00000163874.8	ZC3H12A	15.4644	1.16623	0.701529	1.66241	0.096431	0.274466	31.4113	9.50131	23.7932	9.88797	7.18082	11.012
ENSG00000163875.15	MEAF6	452.677	-0.330028	0.174954	-1.88638	0.0592444	0.199913	373.009	380.916	450.371	432.028	534.645	545.094
ENSG00000263675.1	MIR5581	1.98107	-1.74816	1.8292	-0.955696	0.339226	0.607035	1.96321	0.863755	0	3.04245	3.26401	2.753
ENSG00000163877.9	SNIP1	213.335	-0.162774	0.203654	-0.799266	0.424136	0.68562	202.21	202.983	198.843	193.956	236.314	245.705
ENSG00000232273.1	FTH1P1	3.88043	0.69995	1.3371	0.523485	0.600637	0.811333	5.88962	3.45502	5.09854	6.84552	1.3056	0.68825
ENSG00000237749.4	RP3-423B22.5	1.87767	0.447617	1.80451	0.248055	0.804092	NA	3.92641	2.59127	0	0.760613	2.61121	1.3765
ENSG00000163879.10	DNALI1	14.5376	0.375297	0.640298	0.586129	0.557789	0.784965	15.7057	18.1389	15.2956	9.88797	13.056	15.1415
ENSG00000134697.12	GNL2	1322.97	-0.339322	0.155025	-2.18883	0.0286094	0.125131	1081.73	1111.65	1312.02	1270.22	1692.06	1470.1
ENSG00000169218.13	RSPO1	0.754413	3.52968	3.09904	1.13896	0.254721	NA	1.96321	0.863755	1.69951	0	0	0
ENSG00000116922.14	C1orf109	282.995	-0.621369	0.222683	-2.79037	0.00526474	0.0393933	243.438	255.672	168.252	311.091	400.168	319.348
ENSG00000134690.10	CDCA8	542.374	-0.762365	0.163256	-4.66975	3.0157e-06	0.00010811	361.23	441.379	401.085	610.012	696.54	743.999
ENSG00000183317.16	EPHA10	8.92846	-0.0679968	1.03552	-0.0656644	0.947645	0.980875	21.5953	3.45502	1.69951	7.60613	13.7088	5.506
ENSG00000214141.4	ACTN4P2	2.59322	5.31442	2.43591	2.18169	0.0291321	0.126369	1.96321	0	13.5961	0	0	0
ENSG00000185090.14	MANEAL	133.246	-0.657005	0.283599	-2.31667	0.0205215	0.100333	143.314	90.6943	78.1776	178.744	148.186	160.362
ENSG00000196449.3	YRDC	436.406	0.0271816	0.186691	0.145597	0.88424	0.954513	471.17	379.189	474.164	358.249	462.837	472.828
ENSG00000197982.13	C1orf122	102.018	-0.49057	0.291014	-1.68573	0.0918482	0.268971	109.94	79.4655	66.281	108.768	116.199	131.456
ENSG00000188786.9	MTF1	251.251	0.146005	0.275992	0.529019	0.596792	0.809133	294.481	329.091	166.552	275.342	186.701	255.341
ENSG00000235673.1	RP11-109P14.8	0.55071	0.265643	3.51967	0.075474	0.939838	NA	1.96321	0	0	0	0.652802	0.68825
ENSG00000204084.12	INPP5B	511.978	0.167904	0.148956	1.1272	0.259657	0.520324	502.581	532.937	589.731	460.931	492.213	493.475
ENSG00000252448.1	SNORA63	3.83758	1.87511	1.23728	1.51552	0.129642	0.333694	7.85283	5.18253	5.09854	1.52123	1.3056	2.06475
ENSG00000222282.1	RNU6-584P	0.402627	1.51511	4.05688	0.373467	0.708801	NA	0	1.72751	0	0	0	0.68825
ENSG00000183431.11	SF3A3	2311.74	-0.701702	0.138577	-5.06361	4.11402e-07	1.93334e-05	1784.56	1597.08	1903.45	2489.49	3117.78	2978.06
ENSG00000212541.1	RNU6-510P	0.270728	0.977301	4.07333	0.239927	0.810387	NA	0	0.863755	0	0.760613	0	0
ENSG00000183386.9	FHL3	44.1669	1.11087	0.458896	2.42075	0.0154886	0.0836159	72.6387	50.9616	57.7834	33.467	14.3616	35.789
ENSG00000183520.11	UTP11L	818.903	-0.569123	0.174765	-3.2565	0.00112797	0.0129381	669.454	579.58	732.49	829.068	1161.99	940.838
ENSG00000185668.6	POU3F1	1.1838	1.95912	2.43051	0.806052	0.420213	NA	3.92641	1.72751	0	0.760613	0	0.68825
ENSG00000238063.2	RP11-329N22.1	1.41626	4.44634	3.27987	1.35565	0.175211	NA	0	0	8.49757	0	0	0
ENSG00000215895.4	RP11-334L9.1	2.06759	0.170835	1.77999	0.0959753	0.92354	0.971732	5.88962	0.863755	0	2.28184	1.3056	2.06475
ENSG00000116954.7	RRAGC	314.134	-0.219614	0.201226	-1.09138	0.275106	0.538746	251.29	324.772	292.316	320.218	297.025	399.185
ENSG00000228436.2	RP5-864K19.4	2.14915	-1.27968	1.74793	-0.732116	0.464098	0.718047	1.96321	1.72751	0	4.56368	3.26401	1.3765
ENSG00000214114.8	MYCBP	243.821	-0.67786	0.216465	-3.1315	0.00173914	0.0179683	184.541	184.844	193.745	241.875	355.777	302.142
ENSG00000274944.4	RP5-864K19.6	0.436001	1.11936	4.06849	0.275129	0.783217	NA	1.96321	0	0	0	0.652802	0
ENSG00000131233.9	GJA9	0.258668	0.977301	4.07333	0.239927	0.810387	NA	0	0.863755	0	0	0	0.68825
ENSG00000158315.10	RHBDL2	3.10169	2.02246	1.542	1.31158	0.189661	0.428072	3.92641	0.863755	10.1971	2.28184	0.652802	0.68825
ENSG00000174574.15	AKIRIN1	1537.64	-0.28581	0.147404	-1.93896	0.0525064	0.185519	1368.36	1300.82	1490.47	1422.35	1883.33	1760.54
ENSG00000168653.10	NDUFS5	1130.93	-0.20803	0.177267	-1.17354	0.24058	0.496718	1140.62	856.845	1155.67	1026.83	1421.15	1184.48
ENSG00000127603.23	MACF1	9231.45	-0.0143513	0.123609	-0.116103	0.907571	0.964208	8761.79	9003.79	9790.9	9695.53	8125.43	10011.3
ENSG00000206654.1	RNU6-608P	2.0601	-0.710836	1.98486	-0.35813	0.720246	0.879295	0	4.31878	0	5.32429	0.652802	2.06475
ENSG00000222378.1	RNA5SP44	4.77867	-1.04284	1.45276	-0.717834	0.47286	0.724232	0	8.63755	0	9.88797	3.26401	6.8825
ENSG00000270040.1	RP11-416A14.1	4.26902	0.637018	1.24331	0.512358	0.6084	0.815554	1.96321	3.45502	10.1971	4.56368	1.3056	4.1295
ENSG00000226438.1	RP11-420K8.1	6.2266	1.36589	0.977472	1.39737	0.162301	0.387269	7.85283	12.0926	6.79805	4.56368	2.61121	3.44125
ENSG00000217897.2	HSPE1P8	1.74291	2.71555	2.12096	1.28034	0.200427	NA	3.92641	3.45502	1.69951	0	0	1.3765
ENSG00000183682.7	BMP8A	0.794994	-0.484247	3.53463	-0.137001	0.89103	NA	0	1.72751	0	3.04245	0	0
ENSG00000237624.1	OXCT2P1	0.253538	-0.938766	4.02875	-0.233016	0.815749	NA	0	0	0	1.52123	0	0
ENSG00000182109.7	RP11-69E11.4	8.6131	0.981685	0.848105	1.1575	0.247067	0.504768	5.88962	12.9563	15.2956	6.0849	4.56961	6.8825
ENSG00000243970.1	PPIEL	12.1058	0.244264	0.79084	0.308867	0.757423	0.898272	15.7057	19.8664	3.39903	12.9304	11.0976	9.6355
ENSG00000090621.13	PABPC4	2428.19	-0.268424	0.125713	-2.13521	0.0327435	0.13676	2342.11	2244.04	2022.42	2789.17	2397.74	2773.65
ENSG00000228060.1	RP11-69E11.8	28.8383	-0.450076	0.549855	-0.818535	0.413052	0.677072	15.7057	38.869	16.9951	43.3549	32.6401	25.4653
ENSG00000201457.1	SNORA55	22.0808	-0.595986	0.796432	-0.74832	0.454267	0.710563	25.5217	26.7764	0	31.1851	22.8481	26.1535
ENSG00000163909.7	HEYL	3.29624	5.65096	1.9268	2.93282	0.00335894	0.0286949	7.85283	1.72751	10.1971	0	0	0
ENSG00000225903.1	RP1-144F13.3	0.981603	3.89523	3.72614	1.04538	0.295847	NA	5.88962	0	0	0	0	0
ENSG00000116983.12	HPCAL4	42.8932	2.24804	0.43969	5.1128	3.17422e-07	1.528e-05	70.6754	69.1004	73.0791	8.36674	18.9313	17.2063
ENSG00000084072.16	PPIE	413.031	-0.327385	0.171491	-1.90905	0.056255	0.192953	424.053	360.186	316.109	473.101	436.724	468.01
ENSG00000225333.6	RP1-144F13.4	0.287918	2.4769	4.05688	0.610542	0.541503	NA	0	1.72751	0	0	0	0
ENSG00000116985.10	BMP8B	113.554	1.13906	0.277941	4.09819	4.16386e-05	0.000936594	170.799	150.293	147.858	60.849	61.3634	90.1608
ENSG00000198754.5	OXCT2	2.97585	1.6405	1.41193	1.16188	0.245284	0.502251	5.88962	2.59127	5.09854	2.28184	1.3056	0.68825
ENSG00000261798.1	RP1-118J21.25	0.867857	-0.670982	2.95192	-0.227303	0.820188	NA	0	1.72751	0	1.52123	1.95841	0
ENSG00000229213.1	RP1-118J21.24	0.47116	2.82875	4.04482	0.699351	0.484333	NA	1.96321	0.863755	0	0	0	0
ENSG00000043514.15	TRIT1	424.498	-0.000609915	0.18618	-0.00327594	0.997386	0.999239	363.193	430.15	479.263	371.179	490.254	412.95
ENSG00000202222.1	Y_RNA	10.5731	-0.186741	0.780754	-0.23918	0.810966	0.922531	7.85283	12.9563	8.49757	9.12736	8.48642	16.518
ENSG00000116990.10	MYCL	3.37788	0.326505	1.32121	0.247125	0.804812	0.919408	1.96321	2.59127	6.79805	1.52123	3.26401	4.1295
ENSG00000236546.1	RP1-118J21.5	0.654402	3.30011	4.01005	0.822961	0.41053	NA	3.92641	0	0	0	0	0
ENSG00000168389.17	MFSD2A	47.893	0.165492	0.39397	0.420064	0.674439	0.856337	66.749	46.6428	39.0888	49.4398	48.9601	36.4773
ENSG00000228477.1	RP3-342P20.2	2.13427	0.477985	2.09653	0.227988	0.819655	0.926354	5.88962	0	1.69951	4.56368	0.652802	0
ENSG00000131236.16	CAP1	7723.92	0.336486	0.134965	2.49313	0.0126624	0.0727172	8463.38	7995.78	9405.11	5834.66	7490.9	7153.67
ENSG00000131238.16	PPT1	2077.84	-0.29133	0.14413	-2.0213	0.0432485	0.163124	1786.52	1744.79	2076.81	2032.36	2207.78	2618.79
ENSG00000117000.8	RLF	1088.88	-0.0658215	0.19709	-0.333966	0.738405	0.889219	865.774	944.085	1383.4	940.878	1231.18	1167.96
ENSG00000207508.1	RNU6-1237P	1.48247	-1.06049	2.22014	-0.477666	0.632888	NA	0	2.59127	0	1.52123	0.652802	4.1295
ENSG00000188800.5	TMCO2	0.287918	2.4769	4.05688	0.610542	0.541503	NA	0	1.72751	0	0	0	0
ENSG00000259943.1	RP1-39G22.7	27.6464	-0.380983	0.476075	-0.800258	0.423561	0.685252	23.5585	27.6402	20.3942	31.1851	29.3761	33.7243
ENSG00000084073.8	ZMPSTE24	1151.17	-0.656437	0.172903	-3.79657	0.000146713	0.00263953	846.142	941.493	892.244	1102.13	1679.01	1446.01
ENSG00000231296.1	RP1-39G22.4	4.84706	-0.628401	1.09444	-0.574177	0.565848	0.789971	3.92641	2.59127	5.09854	6.0849	5.87522	5.506
ENSG00000049089.13	COL9A2	9.41924	0.886903	0.785445	1.12917	0.258825	0.519238	13.7424	9.50131	13.5961	7.60613	5.87522	6.19425
ENSG00000227311.3	RP1-228H13.1	2.18123	1.83514	1.81651	1.01026	0.312372	0.580307	0	1.72751	8.49757	1.52123	0.652802	0.68825
ENSG00000084070.11	SMAP2	415.707	-0.324959	0.17625	-1.84374	0.0652212	0.214559	339.635	367.96	399.386	414.534	439.336	533.394
ENSG00000187801.14	ZFP69B	34.4075	-0.00680968	0.500194	-0.0136141	0.989138	0.995766	15.7057	40.5965	45.8869	39.5519	37.8625	26.8418
ENSG00000260920.2	RP1-228H13.5	5.55312	1.1897	1.24067	0.958915	0.337601	0.605361	1.96321	4.31878	16.9951	0.760613	6.52802	2.753
ENSG00000187815.9	ZFP69	37.2726	-0.285882	0.414544	-0.68963	0.490427	0.737961	39.2641	32.8227	28.8917	44.8762	37.8625	39.9185
ENSG00000238287.1	RP11-656D10.3	2.99118	4.49933	2.21722	2.02927	0.0424312	0.161323	1.96321	0	15.2956	0	0	0.68825
ENSG00000164002.11	EXO5	1.32185	2.21057	2.33719	0.945824	0.344238	NA	3.92641	2.59127	0	0.760613	0.652802	0
ENSG00000117010.15	ZNF684	80.0627	-0.324796	0.322946	-1.00573	0.314547	0.582598	56.933	74.283	81.5766	68.4552	97.2675	101.861
ENSG00000236505.1	RP1-63P18.2	1.69951	4.71011	3.09652	1.5211	0.128236	NA	0	0	10.1971	0	0	0
ENSG00000117016.9	RIMS3	48.2265	1.05647	0.393969	2.68162	0.00732665	0.0500939	68.7122	50.9616	76.4781	23.579	35.9041	33.7243
ENSG00000272145.1	NFYC-AS1	21.3843	-0.608678	0.611839	-0.994833	0.319817	0.587727	5.88962	25.0489	18.6946	25.8608	28.7233	24.0888
ENSG00000066136.19	NFYC	322.505	-0.539397	0.189499	-2.84643	0.00442118	0.0349943	320.003	243.579	227.735	371.94	388.417	383.355
ENSG00000198974.2	MIR30E	2.99499	2.43244	1.66908	1.45736	0.145018	0.359544	5.88962	0.863755	8.49757	0.760613	1.95841	0
ENSG00000207962.1	MIR30C1	0.326401	-1.32782	4.00026	-0.331932	0.73994	NA	0	0	0	0	1.95841	0
ENSG00000117013.14	KCNQ4	6.57289	0.0581335	1.0021	0.0580119	0.953739	0.982915	9.81603	6.91004	3.39903	10.6486	5.22242	3.44125
ENSG00000179862.6	CITED4	0.217601	-0.74689	4.0458	-0.184609	0.853536	NA	0	0	0	0	1.3056	0
ENSG00000171793.13	CTPS1	1572.36	-0.504765	0.132321	-3.81469	0.000136352	0.00249422	1329.09	1265.4	1306.93	1805.7	1657.46	2069.57
ENSG00000281207.1	SLFNL1-AS1	32.7274	-0.345139	0.565125	-0.61073	0.541378	0.773416	31.4113	40.5965	13.5961	57.8066	26.1121	26.8418
ENSG00000171790.15	SLFNL1	30.4782	-0.368452	0.655691	-0.56193	0.574164	0.794357	33.3745	40.5965	5.09854	46.3974	20.2369	37.1655
ENSG00000010803.16	SCMH1	327.033	-0.181822	0.186516	-0.974836	0.329642	0.597674	249.327	323.045	345.001	362.812	330.318	351.696
ENSG00000215893.3	RPL23AP17	3.05043	0.669451	1.5471	0.432715	0.665222	0.85087	7.85283	3.45502	0	3.04245	3.26401	0.68825
ENSG00000235358.1	RP11-399E6.1	0.436001	1.11936	4.06849	0.275129	0.783217	NA	1.96321	0	0	0	0.652802	0
ENSG00000213987.4	RP11-399E6.2	0.47116	2.82875	4.04482	0.699351	0.484333	NA	1.96321	0.863755	0	0	0	0
ENSG00000204060.5	FOXO6	0.654402	3.30011	4.01005	0.822961	0.41053	NA	3.92641	0	0	0	0	0
ENSG00000127129.9	EDN2	0.798362	3.60475	3.45093	1.04458	0.296219	NA	3.92641	0.863755	0	0	0	0
ENSG00000127124.13	HIVEP3	45.797	0.262081	0.407408	0.643289	0.520036	0.759742	54.9698	45.779	49.2859	54.7641	29.3761	40.6068
ENSG00000230881.1	RP11-486B10.3	1.60417	4.61738	2.44038	1.89208	0.0584808	NA	1.96321	0.863755	6.79805	0	0	0
ENSG00000230638.4	RP11-486B10.4	3.87579	3.94806	1.6119	2.44932	0.0143128	0.0793411	3.92641	4.31878	13.5961	0.760613	0.652802	0
ENSG00000228776.2	RP11-319C21.1	0.654402	3.30011	4.01005	0.822961	0.41053	NA	3.92641	0	0	0	0	0
ENSG00000044012.3	GUCA2B	0.566504	3.11555	4.02379	0.774284	0.438763	NA	0	0	3.39903	0	0	0
ENSG00000197273.3	GUCA2A	2.71999	4.34815	2.25623	1.92718	0.0539575	0.18923	1.96321	0	13.5961	0.760613	0	0
ENSG00000198815.8	FOXJ3	1101.91	-0.21323	0.135372	-1.57514	0.115224	0.308774	1028.72	1066.74	965.323	1055.73	1267.09	1227.84
ENSG00000177181.14	RIMKLA	18.6384	1.25571	0.835032	1.50379	0.132636	0.339523	3.92641	13.8201	61.1825	11.4092	9.79203	11.7003
ENSG00000066185.12	ZMYND12	9.34246	-0.180239	0.819567	-0.21992	0.825933	0.929092	7.85283	5.18253	13.5961	10.6486	9.13923	9.6355
ENSG00000127125.8	PPCS	347.05	-0.33538	0.211403	-1.58645	0.112638	0.303971	288.591	266.9	367.095	331.627	466.753	361.331
ENSG00000186409.14	CCDC30	15.8567	1.89916	0.730775	2.59883	0.00935418	0.0590094	19.6321	14.6838	40.7883	10.6486	4.56961	4.81775
ENSG00000236876.3	TMSB4XP1	0.654402	3.30011	4.01005	0.822961	0.41053	NA	3.92641	0	0	0	0	0
ENSG00000171960.10	PPIH	313.442	-0.740807	0.221033	-3.35156	0.000803569	0.00998968	200.247	201.255	304.213	357.488	447.169	370.279
ENSG00000234917.2	RP5-994D16.3	10.3689	-0.517205	0.784361	-0.659397	0.509641	0.753242	3.92641	9.50131	11.8966	11.4092	12.4032	13.0768
ENSG00000065978.17	YBX1	9289.61	-0.169603	0.134871	-1.25751	0.208567	0.454828	10281.3	7648.55	8308.92	9506.14	10055.8	9936.96
ENSG00000164007.10	CLDN19	0.829375	1.29314	3.44209	0.375685	0.707151	NA	0	3.45502	0	1.52123	0	0
ENSG00000117385.15	P3H1	285.827	-0.102411	0.228322	-0.44854	0.653764	0.843793	308.223	197.8	324.607	323.26	276.135	284.936
ENSG00000164008.13	C1orf50	53.8822	-0.178722	0.348193	-0.513285	0.607752	0.815375	47.117	50.0978	54.3844	60.0884	61.3634	50.2423
ENSG00000228452.1	RP5-994D16.9	10.3088	-0.469046	0.758364	-0.618497	0.536248	0.7704	9.81603	7.7738	8.49757	13.691	11.7504	10.3238
ENSG00000274386.4	RP5-994D16.11	1.69427	0.479915	1.89501	0.253252	0.800073	NA	0	0.863755	5.09854	1.52123	1.3056	1.3765
ENSG00000177868.11	SVBP	33.8573	-0.309445	0.471053	-0.656922	0.511231	0.754464	37.3009	34.5502	18.6946	30.4245	45.6961	36.4773
ENSG00000164010.13	ERMAP	40.5651	-0.102393	0.532196	-0.192397	0.847432	0.938594	13.7424	37.1415	66.281	32.7064	52.2242	41.295
ENSG00000228192.7	RP11-342M1.3	33.7186	-0.124502	0.516982	-0.240825	0.809691	0.921655	15.7057	26.7764	54.3844	34.2276	31.9873	39.2303
ENSG00000164011.17	ZNF691	72.4303	-0.0768765	0.329001	-0.233666	0.815244	0.924455	51.0434	69.9642	90.0742	80.625	68.5442	74.331
ENSG00000225099.1	ATP6V1E1P1	1.35665	-0.391592	2.08923	-0.187434	0.851321	NA	0	1.72751	1.69951	0.760613	3.26401	0.68825
ENSG00000117394.19	SLC2A1	483.886	0.870293	0.197336	4.4102	1.03275e-05	0.000309063	789.209	524.3	565.938	307.288	340.11	376.473
ENSG00000227533.5	SLC2A1-AS1	5.12415	3.78836	1.34427	2.81815	0.00483016	0.0372294	9.81603	10.3651	8.49757	0.760613	1.3056	0
ENSG00000186973.10	FAM183A	0.769111	2.32517	3.58569	0.648459	0.516688	NA	3.92641	0	0	0	0	0.68825
ENSG00000117395.10	EBNA1BP2	1267.19	-0.336996	0.153947	-2.18903	0.0285945	0.125088	1205.41	924.218	1235.55	1341.72	1532.13	1364.11
ENSG00000243710.7	CFAP57	4.56306	3.17006	1.34131	2.36341	0.0181074	0.0924738	5.88962	6.91004	11.8966	0	1.3056	1.3765
ENSG00000179178.10	TMEM125	3.17423	3.64185	2.39855	1.51835	0.128925	0.332861	17.6689	0	0	0	0	1.3765
ENSG00000253313.5	C1orf210	1.92392	4.87471	2.56221	1.90254	0.0571009	NA	9.81603	1.72751	0	0	0	0
ENSG00000066056.13	TIE1	10.5143	2.56163	0.862544	2.96985	0.00297946	0.0264232	15.7057	9.50131	28.8917	2.28184	3.26401	3.44125
ENSG00000117400.14	MPL	2.43808	3.17854	2.05934	1.54348	0.122715	0.322011	9.81603	0	3.39903	0.760613	0.652802	0
ENSG00000234694.1	RP1-92O14.3	5.57776	-0.971905	1.21618	-0.799147	0.424205	0.685627	1.96321	8.63755	0	6.0849	7.83362	8.94725
ENSG00000117399.13	CDC20	856.235	-0.715314	0.165206	-4.32982	1.49231e-05	0.000412138	753.871	594.264	599.928	1025.31	947.216	1216.83
ENSG00000066322.12	ELOVL1	642.33	0.104107	0.195289	0.533092	0.59397	0.807355	808.841	519.117	673.007	528.626	680.872	643.514
ENSG00000159479.16	MED8	524.108	-0.395329	0.159356	-2.48078	0.0131094	0.0744643	439.758	444.834	474.164	518.738	619.509	647.644
ENSG00000229431.1	RP1-92O14.6	6.05857	-0.0130068	1.13557	-0.0114539	0.990861	0.996319	3.92641	10.3651	3.39903	11.4092	5.87522	1.3765
ENSG00000198198.14	SZT2	407.259	0.0368533	0.232026	0.158833	0.873801	0.951203	492.765	448.289	295.715	495.92	344.027	366.837
ENSG00000178922.16	HYI	13.6858	0.616214	0.741724	0.830786	0.406094	0.670426	17.6689	21.5939	10.1971	12.1698	15.6672	4.81775
ENSG00000142949.16	PTPRF	77.1829	2.85901	0.447182	6.39338	1.62255e-10	1.61861e-08	210.063	101.923	95.1727	22.0578	9.79203	24.0888
ENSG00000066135.12	KDM4A	443.693	0.157356	0.17116	0.919348	0.357913	0.627187	455.464	478.521	469.066	391.716	376.667	490.722
ENSG00000236200.5	KDM4A-AS1	19.3234	-1.10866	0.7114	-1.55842	0.119135	0.316023	1.96321	19.8664	13.5961	35.7488	24.8065	19.9593
ENSG00000126091.19	ST3GAL3	51.1842	0.712982	0.360872	1.97572	0.0481863	0.17515	64.7858	63.0542	62.882	40.3125	31.3345	44.7363
ENSG00000229444.1	RP11-184I16.4	2.12091	-0.760824	1.85235	-0.410735	0.681267	0.859533	0	4.31878	0	3.04245	2.61121	2.753
ENSG00000233674.2	RP11-184I16.3	3.48072	0.384537	1.52861	0.25156	0.801382	0.91792	1.96321	9.50131	0	6.0849	1.95841	1.3765
ENSG00000224751.2	SHMT1P1	5.84346	0.335102	1.1598	0.288932	0.772634	0.904819	11.7792	7.7738	0	6.0849	3.91681	5.506
ENSG00000117407.16	ARTN	2.21089	3.02657	1.89877	1.59396	0.110945	0.300856	5.88962	0.863755	5.09854	0.760613	0.652802	0
ENSG00000237950.1	RP11-7O11.3	5.10228	0.239671	1.10032	0.217819	0.82757	0.929743	9.81603	5.18253	1.69951	4.56368	5.22242	4.1295
ENSG00000117408.10	IPO13	268.313	-0.265853	0.259109	-1.02603	0.304879	0.572374	343.561	204.71	185.247	314.894	243.495	317.972
ENSG00000132768.13	DPH2	271.999	-0.462905	0.206771	-2.23874	0.0251731	0.115486	270.923	181.389	237.932	325.542	312.692	303.518
ENSG00000117410.13	ATP6V0B	721.879	0.250187	0.19614	1.27555	0.202114	0.446234	1026.76	616.721	713.796	630.548	659.33	684.121
ENSG00000117411.16	B4GALT2	196.976	0.107795	0.241123	0.447054	0.654836	0.844517	247.364	188.299	178.449	215.253	150.144	202.346
ENSG00000159214.12	CCDC24	8.35314	1.86467	0.923886	2.01829	0.043561	0.163782	21.5953	6.04629	11.8966	4.56368	3.26401	2.753
ENSG00000196517.11	SLC6A9	14.7567	4.90983	1.00183	4.90088	9.54093e-07	4.05054e-05	47.117	19.8664	18.6946	1.52123	0.652802	0.68825
ENSG00000230615.6	RP5-1198O20.4	9.53694	0.882641	0.83987	1.05093	0.293293	0.558594	7.85283	13.8201	15.2956	5.32429	3.91681	11.012
ENSG00000171872.4	KLF17	1.12556	4.09587	3.07214	1.33323	0.182457	NA	5.88962	0.863755	0	0	0	0
ENSG00000233514.1	RP11-570P14.1	3.24682	-0.537517	1.36949	-0.392494	0.694694	0.86687	1.96321	2.59127	3.39903	2.28184	7.18082	2.06475
ENSG00000283039.1	KLF18	2.05814	3.9104	2.11691	1.84722	0.0647159	0.21337	3.92641	0.863755	6.79805	0.760613	0	0
ENSG00000178028.13	DMAP1	143.89	0.169242	0.293694	0.576255	0.564443	0.789557	188.468	156.34	112.168	177.223	114.893	114.25
ENSG00000117419.14	ERI3	321.936	0.0267711	0.171685	0.155931	0.876087	0.95255	355.34	308.361	312.71	298.16	321.179	335.866
ENSG00000233602.1	ERI3-IT1	9.00389	-0.127737	1.05774	-0.120765	0.903878	0.962273	9.81603	15.5476	0	15.9729	7.18082	5.506
ENSG00000252146.1	AL390776.1	2.15114	1.80787	1.68523	1.07278	0.283371	0.548573	5.88962	0.863755	3.39903	0.760613	1.3056	0.68825
ENSG00000187147.17	RNF220	198.613	0.271306	0.216985	1.25035	0.211173	0.458391	255.217	216.803	180.148	187.871	165.812	185.828
ENSG00000126106.13	TMEM53	43.712	0.979211	0.389492	2.51407	0.0119346	0.0697594	64.7858	50.0978	59.483	34.2276	25.4593	28.2183
ENSG00000198520.10	C1orf228	2.32241	1.97694	1.74153	1.13518	0.256302	0.516501	5.88962	5.18253	0	1.52123	0.652802	0.68825
ENSG00000199377.1	RNU5F-1	124.856	-1.15205	0.379171	-3.03832	0.00237898	0.0224128	115.829	65.6454	52.6849	162.771	244.148	108.055
ENSG00000200169.1	RNU5D-1	101.27	-1.9653	0.36646	-5.36293	8.18827e-08	4.76284e-06	39.2641	44.9153	39.0888	145.277	232.397	106.679
ENSG00000142945.12	KIF2C	1017.23	-0.768767	0.177312	-4.33568	1.45311e-05	0.000405709	759.761	901.761	591.431	1144.72	1391.12	1314.56
ENSG00000225721.5	RP11-269F19.2	5.65883	-1.39828	1.13537	-1.23156	0.218113	0.467339	1.96321	5.18253	1.69951	13.691	5.22242	6.19425
ENSG00000142937.11	RPS8	6322.57	-0.0686758	0.162528	-0.422548	0.672625	0.855223	7762.52	5091.84	5667.88	6096.31	6629.86	6687.04
ENSG00000200913.1	SNORD46	26.7439	-1.13682	0.530335	-2.14359	0.0320657	0.134902	23.5585	18.1389	8.49757	37.27	37.2097	35.789
ENSG00000202031.1	SNORD38A	2.12525	-2.99189	2.05097	-1.45877	0.14463	0.358957	0	0.863755	0	5.32429	5.87522	0.68825
ENSG00000234093.3	RPS15AP11	5.75309	0.385481	1.03216	0.37347	0.708799	0.873948	7.85283	3.45502	8.49757	6.0849	5.87522	2.753
ENSG00000142959.4	BEST4	2.1804	2.36579	1.78646	1.32429	0.185406	0.42248	5.88962	1.72751	3.39903	0.760613	1.3056	0
ENSG00000173846.12	PLK3	179.732	2.33857	0.239076	9.7817	1.34921e-22	5.92952e-20	363.193	287.631	249.828	63.1309	56.7938	57.813
ENSG00000188396.3	TCTEX1D4	0.798362	3.60475	3.45093	1.04458	0.296219	NA	3.92641	0.863755	0	0	0	0
ENSG00000222009.8	BTBD19	51.9471	2.46081	0.422341	5.82659	5.65702e-09	4.34474e-07	78.5283	121.79	62.882	19.0153	15.0144	14.4533
ENSG00000117425.13	PTCH2	22.0065	-1.21	0.593825	-2.03764	0.0415859	0.160084	17.6689	13.8201	8.49757	20.5365	39.1681	32.3478
ENSG00000226499.1	RP5-882O7.1	0.61512	3.26587	3.76902	0.866505	0.386213	NA	1.96321	1.72751	0	0	0	0
ENSG00000070785.16	EIF2B3	411.941	-0.598536	0.194668	-3.07465	0.00210752	0.020599	347.488	273.81	365.395	416.055	556.84	512.058
ENSG00000253039.1	RNA5SP47	0.682587	-2.38538	3.12418	-0.763521	0.445153	NA	0	0	0	0.760613	1.95841	1.3765
ENSG00000229815.1	CCNB1IP1P1	2.56798	-0.0874554	1.61039	-0.054307	0.956691	0.984198	5.88962	1.72751	0	3.80306	2.61121	1.3765
ENSG00000232369.1	RP5-882O7.4	0.908146	0.900482	2.9088	0.309572	0.756887	NA	0	3.45502	0	0	1.3056	0.68825
ENSG00000268949.1	MRPS17P1	0.885848	2.62869	2.95687	0.88901	0.373998	NA	1.96321	2.59127	0	0.760613	0	0
ENSG00000126107.14	HECTD3	340.491	0.15746	0.215237	0.731566	0.464433	0.71805	465.28	329.955	283.819	335.43	289.844	338.619
ENSG00000126088.12	UROD	567.855	-0.146273	0.170866	-0.85607	0.391959	0.657616	655.711	488.886	475.864	622.942	584.911	578.819
ENSG00000162415.6	ZSWIM5	19.9637	-1.11099	0.585809	-1.89651	0.0578927	0.196596	13.7424	9.50131	15.2956	22.8184	26.7649	31.6595
ENSG00000281912.1	LINC01144	5.20109	-0.908991	1.16573	-0.779761	0.435531	0.695529	7.85283	1.72751	1.69951	9.12736	3.91681	6.8825
ENSG00000186603.5	HPDL	218.592	-0.950234	0.25088	-3.7876	0.000152109	0.00271827	200.247	107.106	144.459	303.485	276.135	280.118
ENSG00000132781.17	MUTYH	90.3415	-0.585433	0.318419	-1.83856	0.0659794	0.216214	92.2707	69.1004	56.0839	133.107	98.5731	92.9138
ENSG00000132773.11	TOE1	421.309	-1.37812	0.163787	-8.41409	3.95943e-17	9.49142e-15	255.217	226.304	222.636	577.305	646.927	599.466
ENSG00000070759.16	TESK2	367.653	0.456073	0.168701	2.70343	0.00686277	0.0476081	426.016	470.747	377.292	300.442	311.387	320.036
ENSG00000236872.1	RP11-291L19.1	10.6755	1.42294	0.808166	1.76071	0.0782883	0.241856	11.7792	11.2288	23.7932	5.32429	8.48642	3.44125
ENSG00000280670.2	CCDC163P	31.4526	-0.914194	0.523722	-1.74557	0.0808855	0.247264	11.7792	18.1389	35.6898	34.9882	50.2657	37.8538
ENSG00000132763.14	MMACHC	275.178	-0.727415	0.184188	-3.94931	7.83771e-05	0.00159387	223.806	184.844	215.838	333.909	336.846	355.825
ENSG00000117450.13	PRDX1	3502.05	-0.912137	0.194387	-4.69238	2.70039e-06	0.000100134	2516.83	1834.62	2945.26	3625.08	5283.78	4806.74
ENSG00000234379.1	HMGB1P48	0.287918	2.4769	4.05688	0.610542	0.541503	NA	0	1.72751	0	0	0	0
ENSG00000117448.13	AKR1A1	938.455	-1.3104	0.19451	-6.73692	1.61774e-11	1.92926e-09	649.821	382.644	593.13	1375.19	1277.53	1352.41
ENSG00000132780.16	NASP	1553.59	-0.720975	0.159065	-4.53258	5.82663e-06	0.000190465	942.339	1361.28	1210.05	1893.93	2093.54	1820.42
ENSG00000281112.1	AL355480.2	2.54481	0.982401	1.9504	0.503692	0.614478	0.819277	0	0	10.1971	3.04245	0.652802	1.3765
ENSG00000281825.1	AL355480.4	1.03984	1.68732	2.56975	0.656607	0.511433	NA	3.92641	0.863755	0	0.760613	0	0.68825
ENSG00000159588.14	CCDC17	13.6438	0.536889	0.697881	0.769313	0.441707	0.700564	11.7792	12.9563	23.7932	15.2123	8.48642	9.6355
ENSG00000159592.10	GPBP1L1	1143.2	-0.150193	0.135615	-1.1075	0.268079	0.530746	1050.32	1128.93	1070.69	1092.24	1342.16	1174.84
ENSG00000225447.1	RPS15AP10	9.76052	-0.624787	0.935718	-0.667709	0.504319	0.749953	3.92641	16.4114	1.69951	14.4516	11.7504	10.3238
ENSG00000234329.1	RP11-767N6.2	27.4817	0.195738	0.530225	0.36916	0.712008	0.875376	23.5585	30.2314	33.9903	36.5094	25.4593	15.1415
ENSG00000159596.6	TMEM69	339.168	-0.659866	0.228576	-2.88686	0.00389112	0.0320044	290.555	227.168	273.622	308.809	515.714	419.144
ENSG00000197429.10	IPP	313.853	-0.371344	0.207544	-1.78923	0.0735782	0.231525	221.842	286.767	311.011	310.33	338.151	415.015
ENSG00000230896.1	RP11-767N6.7	24.837	-0.380092	0.549124	-0.692179	0.488825	0.737073	11.7792	19.0026	33.9903	25.8608	27.4177	30.9713
ENSG00000236111.5	RP11-630I5.1	1.22091	4.21032	2.97058	1.41734	0.156383	NA	3.92641	0	3.39903	0	0	0
ENSG00000086015.20	MAST2	402.616	1.02816	0.188648	5.45014	5.03297e-08	3.11048e-06	600.741	522.572	497.957	290.554	214.119	289.753
ENSG00000232467.2	TMA16P2	2.99418	1.26557	1.58293	0.799511	0.423994	0.68553	3.92641	8.63755	0	0.760613	3.26401	1.3765
ENSG00000117461.14	PIK3R3	350.919	-1.51643	0.220907	-6.86454	6.67043e-12	8.5569e-10	192.394	221.985	127.463	472.341	536.603	554.73
ENSG00000226957.1	RP4-533D7.4	3.40448	-2.99389	1.66394	-1.79928	0.0719747	0.22796	0	1.72751	0	5.32429	7.18082	6.19425
ENSG00000233114.2	RP4-533D7.3	1.9623	-2.87088	2.0116	-1.42716	0.153533	0.373821	0	0.863755	0	2.28184	5.87522	2.753
ENSG00000117472.9	TSPAN1	6.29999	1.01961	1.02058	0.999042	0.317774	0.585617	3.92641	7.7738	13.5961	4.56368	5.87522	2.06475
ENSG00000085998.13	POMGNT1	844.542	-0.0939456	0.16203	-0.579802	0.562048	0.787962	960.008	708.28	786.875	943.16	787.279	881.649
ENSG00000171357.5	LURAP1	44.7084	0.736937	0.383547	1.92138	0.0546843	0.189933	45.1538	54.4166	67.9805	34.9882	31.9873	33.7243
ENSG00000085999.11	RAD54L	183.202	-0.383682	0.315383	-1.21656	0.223772	0.475047	94.2339	206.438	173.35	263.933	153.408	207.852
ENSG00000132128.16	LRRC41	372.754	-0.0750013	0.206341	-0.363482	0.716245	0.877696	465.28	323.908	302.513	421.38	353.166	370.279
ENSG00000173660.11	UQCRH	1887.21	-0.242999	0.194819	-1.24731	0.212285	0.45971	1735.47	1298.22	2156.68	1738	2375.55	2019.33
ENSG00000117481.10	NSUN4	326.06	-0.0381975	0.167797	-0.227642	0.819925	0.926417	308.223	320.453	336.504	311.091	327.707	352.384
ENSG00000225779.1	RP4-603I14.3	0.397497	-0.0250401	4.02152	-0.00622653	0.995032	NA	0	0.863755	0	1.52123	0	0
ENSG00000117480.15	FAAH	5.52828	1.21935	1.13797	1.07151	0.28394	0.549093	15.7057	4.31878	3.39903	2.28184	1.95841	5.506
ENSG00000232022.7	FAAHP1	4.10792	1.33513	1.26641	1.05427	0.291762	0.55726	11.7792	4.31878	1.69951	1.52123	3.26401	2.06475
ENSG00000224863.2	LINC01398	3.10712	1.23126	1.60001	0.769532	0.441578	0.700534	9.81603	1.72751	1.69951	0	1.95841	3.44125
ENSG00000269956.1	MKNK1-AS1	9.65284	-0.487445	0.970597	-0.502211	0.615519	0.819863	9.81603	13.8201	0	12.9304	12.4032	8.94725
ENSG00000162456.9	KNCN	0.741888	2.30826	3.14523	0.733892	0.463015	NA	1.96321	1.72751	0	0.760613	0	0
ENSG00000079277.19	MKNK1	284.861	-0.278033	0.176271	-1.57731	0.114725	0.307817	270.923	244.443	258.326	333.148	302.247	300.077
ENSG00000142961.14	MOB3C	57.3735	0.503373	0.413825	1.21639	0.223835	0.475097	94.2339	60.4629	47.5864	64.6521	33.9457	43.3598
ENSG00000123472.12	ATPAF1	645.431	-0.688082	0.193213	-3.56127	0.000369071	0.00552257	451.538	420.649	613.524	664.776	872.796	849.301
ENSG00000233647.2	NENFP1	0.620228	0.111485	3.33231	0.0334556	0.973311	NA	0	1.72751	0	0	1.3056	0.68825
ENSG00000186118.8	TEX38	1.90154	0.413363	1.7597	0.234905	0.814282	NA	3.92641	2.59127	0	1.52123	1.3056	2.06475
ENSG00000228237.5	EFCAB14-AS1	4.75739	-0.263826	1.24559	-0.211809	0.832256	0.93176	3.92641	8.63755	0	4.56368	5.22242	6.19425
ENSG00000159658.10	EFCAB14	1354.17	0.0462651	0.134658	0.343574	0.731167	0.884947	1209.34	1462.34	1453.08	1240.56	1385.25	1374.44
ENSG00000236476.2	RP11-8J9.5	2.17067	5.05525	2.26784	2.22911	0.0258067	0.11699	1.96321	0.863755	10.1971	0	0	0
ENSG00000142973.12	CYP4B1	0.993716	3.94126	3.18993	1.23553	0.216634	NA	0	0.863755	5.09854	0	0	0
ENSG00000187048.12	CYP4A11	3.83557	5.89508	2.09405	2.81516	0.00487526	0.0374433	0	4.31878	18.6946	0	0	0
ENSG00000186377.7	CYP4X1	0.61512	3.26587	3.76902	0.866505	0.386213	NA	1.96321	1.72751	0	0	0	0
ENSG00000186160.4	CYP4Z1	0.524729	0.174436	3.57311	0.0488192	0.961063	NA	0	0	1.69951	0.760613	0	0.68825
ENSG00000162365.11	CYP4A22	5.9896	3.23096	1.31157	2.46344	0.0137612	0.0771984	7.85283	4.31878	20.3942	0.760613	2.61121	0
ENSG00000224805.2	LINC00853	0.53679	0.117024	4.01661	0.0291351	0.976757	NA	0	0	1.69951	1.52123	0	0
ENSG00000162367.11	TAL1	1.08628	4.07708	3.03735	1.34231	0.179495	NA	3.92641	2.59127	0	0	0	0
ENSG00000226252.1	RP1-18D14.7	1.46021	4.47914	2.83694	1.57886	0.114368	NA	1.96321	0	6.79805	0	0	0
ENSG00000123473.15	STIL	497.096	-0.669504	0.226651	-2.9539	0.00313786	0.0274356	265.033	390.417	494.558	527.105	699.804	605.66
ENSG00000162368.13	CMPK1	836.567	-0.377389	0.161772	-2.33285	0.019656	0.0973854	653.748	789.473	737.589	806.25	1078.43	953.915
ENSG00000225762.1	LINC01389	3.36547	1.10697	1.37396	0.805679	0.420428	0.682865	1.96321	1.72751	10.1971	2.28184	1.95841	2.06475
ENSG00000186790.5	FOXE3	0.769111	2.32517	3.58569	0.648459	0.516688	NA	3.92641	0	0	0	0	0.68825
ENSG00000237424.1	FOXD2-AS1	5.92656	0.91019	1.12378	0.809936	0.417977	0.681126	15.7057	4.31878	3.39903	5.32429	1.3056	5.506
ENSG00000186564.5	FOXD2	9.16302	-0.075525	1.0335	-0.073077	0.941745	0.978469	11.7792	14.6838	0	6.84552	6.52802	15.1415
ENSG00000269113.3	TRABD2B	4.35605	5.05538	1.84659	2.73768	0.00618746	0.0442026	5.88962	0.863755	18.6946	0	0	0.68825
ENSG00000225028.1	RP11-330M19.1	0.615098	-0.929502	3.32232	-0.279775	0.77965	NA	0	0.863755	0	1.52123	1.3056	0
ENSG00000226133.6	RP4-683M8.2	0.566504	3.11555	4.02379	0.774284	0.438763	NA	0	0	3.39903	0	0	0
ENSG00000223720.2	RP5-1024N4.2	2.54927	5.29679	2.75789	1.9206	0.0547823	0.189933	0	0	15.2956	0	0	0
ENSG00000117834.12	SLC5A9	109.888	-1.77492	0.340681	-5.20993	1.88914e-07	9.76755e-06	47.117	69.9642	28.8917	144.516	191.271	177.569
ENSG00000272491.1	RP5-1024N4.4	0.544802	0.308895	4.03355	0.0765813	0.938957	NA	1.96321	0	0	0	1.3056	0
ENSG00000279214.1	RP5-1024N4.5	1.82965	-0.964735	2.09574	-0.460332	0.645278	NA	1.96321	1.72751	0	0	5.22242	2.06475
ENSG00000132122.11	SPATA6	107.086	-0.432767	0.259842	-1.6655	0.095813	0.27333	86.3811	99.3319	86.6752	129.304	127.949	112.873
ENSG00000224986.2	PPP1R8P1	1.84993	-0.939126	2.01211	-0.466736	0.640689	NA	0	3.45502	0	1.52123	1.3056	4.81775
ENSG00000206700.1	RNU6-723P	0.682587	-2.38538	3.12418	-0.763521	0.445153	NA	0	0	0	0.760613	1.95841	1.3765
ENSG00000235105.1	RP11-329A14.1	7.9329	-0.000886041	0.920179	-0.0009629	0.999232	0.999841	1.96321	11.2288	10.1971	6.84552	9.79203	7.57075
ENSG00000223175.1	RNU4-61P	0.397497	-0.0250401	4.02152	-0.00622653	0.995032	NA	0	0.863755	0	1.52123	0	0
ENSG00000232514.1	RP11-329A14.2	0.710464	3.46237	3.58727	0.965183	0.334453	NA	0	0.863755	3.39903	0	0	0
ENSG00000186094.16	AGBL4	2.9005	4.45494	1.89061	2.35635	0.0184554	0.0937463	3.92641	2.59127	10.1971	0	0	0.68825
ENSG00000162373.12	BEND5	0.241477	-0.876869	4.03402	-0.217369	0.827921	NA	0	0	0	0.760613	0	0.68825
ENSG00000229846.1	RP11-141A19.1	0.849757	3.70751	3.90983	0.948254	0.343	NA	0	0	5.09854	0	0	0
ENSG00000279324.1	RP11-93G23.2	0.898372	3.80159	2.88308	1.31859	0.187307	NA	1.96321	1.72751	1.69951	0	0	0
ENSG00000162374.16	ELAVL4	2.23705	0.936153	1.76251	0.531149	0.595316	0.808194	1.96321	3.45502	3.39903	0	3.91681	0.68825
ENSG00000237337.1	RP11-567C20.2	1.77489	3.67882	2.19106	1.67901	0.0931494	NA	3.92641	0.863755	5.09854	0.760613	0	0
ENSG00000234080.3	RP11-183G22.1	0.45397	1.11936	4.06849	0.275129	0.783217	NA	1.96321	0	0	0.760613	0	0
ENSG00000229316.1	HMGB1P45	0.287918	2.4769	4.05688	0.610542	0.541503	NA	0	1.72751	0	0	0	0
ENSG00000225671.2	FCF1P6	0.654402	3.30011	4.01005	0.822961	0.41053	NA	3.92641	0	0	0	0	0
ENSG00000185104.19	FAF1	545.992	-0.303149	0.169744	-1.78591	0.0741132	0.232367	455.464	437.06	576.135	550.684	648.885	607.725
ENSG00000225767.1	RP5-850O15.3	9.9583	0.628531	0.794834	0.79077	0.429078	0.690524	9.81603	11.2288	15.2956	4.56368	7.83362	11.012
ENSG00000280887.1	Y_RNA	0.791387	-2.5994	2.97023	-0.875149	0.381493	NA	0	0	0	0.760613	2.61121	1.3765
ENSG00000207194.1	RNU6-1026P	0.555818	-2.09048	3.89845	-0.536234	0.591797	NA	0	0	0	0	1.95841	1.3765
ENSG00000230585.2	PHBP12	16.3531	0.216877	0.649959	0.333678	0.738623	0.88932	19.6321	24.1852	8.49757	12.9304	15.6672	17.2063
ENSG00000237130.1	MRPS6P2	2.2238	-0.861645	1.83202	-0.470324	0.638123	0.834043	0	4.31878	0	3.04245	3.91681	2.06475
ENSG00000123080.10	CDKN2C	18.8808	-0.151184	0.670769	-0.225389	0.821677	0.92738	25.5217	8.63755	20.3942	16.7335	12.4032	29.5948
ENSG00000204006.8	C1orf185	0.258668	0.977301	4.07333	0.239927	0.810387	NA	0	0.863755	0	0	0	0.68825
ENSG00000203356.2	LINC01562	1.70418	4.72228	2.63929	1.78922	0.0735788	NA	0	1.72751	8.49757	0	0	0
ENSG00000123091.4	RNF11	544.113	-0.157771	0.178096	-0.885879	0.375683	0.643942	528.103	456.927	560.839	476.144	652.149	590.519
ENSG00000233406.5	RP11-296A18.5	2.09783	0.0870671	1.69674	0.0513143	0.959075	0.985292	1.96321	4.31878	0	2.28184	1.95841	2.06475
ENSG00000236434.2	RP11-296A18.6	1.0734	-1.0927	2.49358	-0.438205	0.661238	NA	0	1.72751	0	0.760613	3.26401	0.68825
ENSG00000085831.15	TTC39A	295.231	-0.500576	0.199612	-2.50774	0.0121506	0.0707627	231.658	224.576	278.72	295.118	391.681	349.631
ENSG00000085832.16	EPS15	1103.78	0.160125	0.175777	0.910958	0.362318	0.631426	952.155	1141.88	1400.4	924.905	1009.88	1193.43
ENSG00000232027.2	RP11-275F13.3	6.27462	0.749566	0.99408	0.75403	0.450831	0.707942	5.88962	4.31878	13.5961	3.80306	5.22242	4.81775
ENSG00000206595.1	RNU6-877P	1.24538	0.765514	2.35249	0.325406	0.744874	NA	3.92641	0.863755	0	0	1.3056	1.3765
ENSG00000238140.1	RP11-253A20.1	3.25258	0.345223	1.51056	0.228539	0.819227	0.926201	1.96321	8.63755	0	1.52123	3.26401	4.1295
ENSG00000227070.1	RP11-191G24.1	1.5452	1.64452	2.2652	0.725996	0.467841	NA	1.96321	0	5.09854	1.52123	0	0.68825
ENSG00000117859.18	OSBPL9	1544.04	-0.307585	0.164892	-1.86538	0.0621288	0.207026	1179.89	1395.83	1563.55	1447.45	1986.48	1691.03
ENSG00000236973.2	GAPDHP51	2.94883	0.8279	1.39117	0.59511	0.55177	0.780201	1.96321	2.59127	6.79805	2.28184	1.3056	2.753
ENSG00000232846.1	SLC25A6P3	2.40624	3.1819	1.92058	1.65674	0.0975715	0.276849	1.96321	0.863755	10.1971	0.760613	0.652802	0
ENSG00000212624.1	SNORA26	0.667447	1.01545	3.27096	0.310445	0.756222	NA	0	2.59127	0	0.760613	0.652802	0
ENSG00000078618.19	NRD1	999.189	-0.11376	0.150493	-0.755913	0.449701	0.706911	934.486	1061.56	880.348	997.164	943.299	1178.28
ENSG00000266993.3	RP4-657D16.3	8.88968	0.329481	0.942513	0.349577	0.726656	0.882718	1.96321	13.8201	13.5961	6.0849	13.056	4.81775
ENSG00000272175.1	RP4-657D16.6	2.15968	0.826752	1.76782	0.467667	0.640023	0.835023	3.92641	4.31878	0	0.760613	3.26401	0.68825
ENSG00000230604.2	TSEN15P2	2.86716	0.824201	1.67246	0.492807	0.622149	0.823822	5.88962	3.45502	1.69951	0	0.652802	5.506
ENSG00000169213.6	RAB3B	2.35707	2.01128	1.60317	1.25457	0.209636	0.45622	1.96321	2.59127	6.79805	0.760613	0.652802	1.3765
ENSG00000117862.11	TXNDC12	431.457	-0.567347	0.19645	-2.88799	0.00387713	0.0319314	386.752	307.497	351.799	430.507	621.467	490.722
ENSG00000198841.3	KTI12	59.995	-0.282343	0.343609	-0.821697	0.411249	0.675395	60.8594	44.9153	57.7834	66.1733	73.1138	57.1248
ENSG00000223390.1	RP11-91A18.4	1.38675	-1.5516	2.29946	-0.674768	0.499823	NA	0	1.72751	0	4.56368	0.652802	1.3765
ENSG00000228369.2	TXNDC12-AS1	3.46812	1.53317	1.48442	1.03284	0.301676	0.568486	0	6.91004	8.49757	0.760613	3.26401	1.3765
ENSG00000134717.17	BTF3L4	224.855	-0.44446	0.228861	-1.94205	0.0521314	0.184544	176.689	200.391	193.745	197.759	297.678	282.871
ENSG00000157077.14	ZFYVE9	211.189	-0.292254	0.195433	-1.49542	0.134805	0.343003	194.357	197.8	176.749	245.678	221.3	231.252
ENSG00000241745.3	RN7SL788P	0.644812	1.00656	3.32929	0.302334	0.762398	NA	0	0.863755	1.69951	0	1.3056	0
ENSG00000228407.2	RP4-800M22.1	1.23533	-0.689151	2.3247	-0.296447	0.766889	NA	0	2.59127	0	1.52123	2.61121	0.68825
ENSG00000223429.1	RP4-800M22.2	3.37385	1.45788	1.54844	0.941515	0.346441	0.614937	0	11.2288	3.39903	1.52123	0.652802	3.44125
ENSG00000224255.2	PDCL3P6	3.23704	-0.0244154	1.41654	-0.017236	0.986248	0.994765	3.92641	0.863755	5.09854	2.28184	5.87522	1.3765
ENSG00000236004.2	RP4-800M22.4	1.32263	1.31426	2.58779	0.507867	0.611546	NA	3.92641	1.72751	0	2.28184	0	0
ENSG00000237663.2	DNAJC19P7	1.00566	-0.221401	2.48046	-0.0892581	0.928877	NA	0	2.59127	0	0.760613	1.3056	1.3765
ENSG00000213735.2	ANAPC10P1	1.58948	-2.25803	2.15404	-1.04828	0.294512	NA	1.96321	0	0	1.52123	2.61121	3.44125
ENSG00000154222.14	CC2D1B	227.491	-0.362161	0.203338	-1.78108	0.0749	0.234193	196.321	215.939	183.547	274.581	271.566	222.993
ENSG00000272100.1	RP11-155O18.6	1.504	-3.52299	2.3263	-1.51442	0.12992	NA	0	0	0	3.04245	3.91681	2.06475
ENSG00000224680.4	PLA2G12AP1	2.77295	-2.3542	1.96736	-1.19663	0.23145	0.484969	1.96321	0.863755	0	5.32429	8.48642	0
ENSG00000085840.12	ORC1	309.326	-0.698078	0.190253	-3.66922	0.000243294	0.00395469	192.394	243.579	270.223	362.052	386.459	401.25
ENSG00000134748.12	PRPF38A	255.627	-0.698694	0.189946	-3.67838	0.000234718	0.00383104	186.505	214.211	181.848	305.006	305.511	340.684
ENSG00000134744.13	ZCCHC11	407.694	-0.30257	0.175335	-1.72567	0.0844065	0.254605	335.708	425.831	329.706	477.665	448.475	428.78
ENSG00000272371.1	RP11-25O10.2	0.781171	2.32444	3.56632	0.651777	0.514545	NA	3.92641	0	0	0.760613	0	0
ENSG00000116157.5	GPX7	7.66288	0.171375	0.917749	0.186734	0.851869	0.940961	5.88962	12.9563	5.09854	4.56368	7.83362	9.6355
ENSG00000182183.14	FAM159A	2.56273	4.26705	2.07608	2.05534	0.0398459	0.155027	1.96321	0.863755	11.8966	0	0.652802	0
ENSG00000162377.5	COA7	311.391	-0.29848	0.178352	-1.67355	0.0942192	0.272242	290.555	250.489	299.114	341.515	320.526	366.149
ENSG00000162378.12	ZYG11B	675.665	-0.225445	0.179861	-1.25344	0.210046	0.456861	663.564	522.572	686.603	603.927	763.125	814.2
ENSG00000228929.1	RPS13P2	10.5697	-0.899039	0.76392	-1.17688	0.239245	0.494794	7.85283	6.04629	8.49757	12.9304	15.0144	13.0768
ENSG00000206627.1	RNU6-969P	0.435201	-1.74067	3.97721	-0.437662	0.661631	NA	0	0	0	0	2.61121	0
ENSG00000203995.9	ZYG11A	1.18162	4.19041	2.61239	1.60405	0.108702	NA	1.96321	1.72751	3.39903	0	0	0
ENSG00000121310.16	ECHDC2	12.0834	2.30306	0.802055	2.87145	0.004086	0.0331178	31.4113	10.3651	18.6946	5.32429	3.26401	3.44125
ENSG00000230953.2	RP4-631H13.6	1.50048	2.47419	2.32218	1.06546	0.286667	NA	0	0.863755	6.79805	0	0.652802	0.68825
ENSG00000116171.16	SCP2	356.691	-0.0607358	0.183168	-0.331585	0.740202	0.890214	369.083	342.911	336.504	303.485	403.432	384.732
ENSG00000237279.2	RP4-631H13.5	0.379528	0.0687288	3.98774	0.017235	0.986249	NA	0	0.863755	0	0.760613	0.652802	0
ENSG00000236360.2	RP11-334A14.2	0.512205	-0.568687	3.57037	-0.159279	0.873449	NA	0	0.863755	0	1.52123	0	0.68825
ENSG00000174348.13	PODN	3.06131	1.11891	1.36985	0.81681	0.414037	0.67793	5.88962	1.72751	5.09854	2.28184	1.3056	2.06475
ENSG00000162383.11	SLC1A7	1.60417	4.61738	2.44038	1.89208	0.0584808	NA	1.96321	0.863755	6.79805	0	0	0
ENSG00000157184.5	CPT2	100.648	-0.549744	0.27257	-2.01689	0.0437068	0.164252	84.4179	73.4192	88.3747	110.289	133.824	113.561
ENSG00000236723.2	RP5-1024G6.2	1.57878	1.35066	2.16028	0.625224	0.531824	NA	0	1.72751	5.09854	0	1.95841	0.68825
ENSG00000162384.13	C1orf123	112.075	-0.549826	0.275438	-1.99619	0.0459137	0.169829	109.94	81.193	83.2761	137.671	148.186	112.185
ENSG00000259818.1	RP5-1024G6.7	1.9631	-1.73293	1.84243	-0.940568	0.346926	0.615525	1.96321	0.863755	0	2.28184	3.91681	2.753
ENSG00000162385.10	MAGOH	94.7313	-0.472664	0.269746	-1.75225	0.0797302	0.245098	82.4547	83.7843	71.3796	111.049	110.976	108.744
ENSG00000226754.1	RP5-1024G6.5	1.8198	0.330252	1.8057	0.182894	0.854881	NA	0	2.59127	3.39903	2.28184	1.95841	0.68825
ENSG00000157193.14	LRP8	534.37	0.435421	0.169078	2.57527	0.0100162	0.0617734	557.551	567.487	718.894	489.835	460.878	411.574
ENSG00000228838.1	RP4-784A16.2	6.0206	2.18862	1.21471	1.80176	0.0715837	0.227487	5.88962	1.72751	22.0937	3.04245	1.3056	2.06475
ENSG00000225030.1	RP4-784A16.3	3.9015	-0.407678	1.25925	-0.323746	0.746131	0.892604	1.96321	6.04629	1.69951	3.04245	6.52802	4.1295
ENSG00000232762.1	RP4-784A16.4	15.4608	-0.229023	0.66658	-0.343579	0.731163	0.884947	13.7424	19.8664	8.49757	21.2972	16.9728	12.3885
ENSG00000225675.2	RP4-784A16.5	0.603037	-0.894542	2.96861	-0.301333	0.76316	NA	0	0.863755	0	0.760613	1.3056	0.68825
ENSG00000230138.1	RP11-117D22.2	1.56022	4.58864	2.77077	1.65609	0.097704	NA	0	0.863755	8.49757	0	0	0
ENSG00000236253.7	SLC25A3P1	0.427211	2.7842	4.04736	0.687905	0.491513	NA	0	0.863755	1.69951	0	0	0
ENSG00000143006.7	DMRTB1	0.849757	3.70751	3.90983	0.948254	0.343	NA	0	0	5.09854	0	0	0
ENSG00000058804.11	NDC1	1026.45	-0.945932	0.196783	-4.80697	1.53233e-06	6.19512e-05	571.293	797.246	732.49	1037.48	1619.6	1400.59
ENSG00000201003.1	SNORA58	1.72269	1.44031	2.12263	0.678553	0.497421	NA	5.88962	1.72751	0	0.760613	1.95841	0
ENSG00000058799.13	YIPF1	155.762	-0.126269	0.243724	-0.518082	0.604401	0.813402	151.167	122.653	175.05	142.235	176.909	166.557
ENSG00000211452.10	DIO1	6.59436	2.15654	1.13802	1.895	0.0580926	0.197147	13.7424	1.72751	16.9951	3.04245	1.3056	2.753
ENSG00000081870.11	HSPB11	153.056	-0.699884	0.280509	-2.49505	0.0125939	0.0725505	100.124	121.79	127.463	149.08	252.634	167.245
ENSG00000116212.14	LRRC42	167.565	-0.0299507	0.231119	-0.12959	0.896891	0.958834	151.167	169.296	176.749	139.953	189.965	178.257
ENSG00000219102.3	HNRNPA3P12	2.27247	1.97971	1.9828	0.998438	0.318067	0.585843	5.88962	0	5.09854	0	1.95841	0.68825
ENSG00000203985.10	LDLRAD1	1.50416	4.51553	2.77073	1.62972	0.10316	NA	3.92641	0	5.09854	0	0	0
ENSG00000116209.11	TMEM59	528.092	-0.337454	0.239921	-1.40652	0.159569	0.383522	353.377	444.834	601.628	437.352	729.833	601.531
ENSG00000280378.1	RP4-758J24.6	1.44755	-1.62617	2.1673	-0.75032	0.453062	NA	0	1.72751	0	2.28184	2.61121	2.06475
ENSG00000116205.10	TCEANC2	103.83	-0.0487629	0.328986	-0.148222	0.882168	0.954285	135.461	61.3266	112.168	104.965	104.448	104.614
ENSG00000225183.1	RP4-758J24.4	2.19453	1.77147	2.3034	0.769069	0.441853	0.700564	0	0	10.1971	2.28184	0	0.68825
ENSG00000280425.1	RP11-446E24.3	0.61512	3.26587	3.76902	0.866505	0.386213	NA	1.96321	1.72751	0	0	0	0
ENSG00000215883.9	CYB5RL	44.8555	-0.235088	0.434183	-0.541449	0.588198	0.803402	51.0434	48.3703	23.7932	57.8066	50.2657	37.8538
ENSG00000116221.15	MRPL37	590.346	-0.241506	0.162772	-1.48371	0.137886	0.34797	632.153	476.793	518.352	594.039	659.33	661.409
ENSG00000157216.15	SSBP3	88.428	-0.231204	0.328491	-0.703836	0.481535	0.73105	98.1603	65.6454	81.5766	114.092	68.5442	102.549
ENSG00000198711.5	SSBP3-AS1	4.63229	0.466795	1.19757	0.389786	0.696695	0.867881	1.96321	10.3651	3.39903	6.0849	3.91681	2.06475
ENSG00000225632.1	RP5-997D24.3	0.857038	-1.10476	2.64249	-0.418074	0.675893	NA	0	0	1.69951	0.760613	1.3056	1.3765
ENSG00000232245.1	RP4-705F19.1	0.566504	3.11555	4.02379	0.774284	0.438763	NA	0	0	3.39903	0	0	0
ENSG00000235741.1	RP5-866L20.1	0.287918	2.4769	4.05688	0.610542	0.541503	NA	0	1.72751	0	0	0	0
ENSG00000162390.17	ACOT11	14.6937	0.711466	0.699669	1.01686	0.30922	0.5771	25.5217	19.0026	10.1971	15.2123	6.52802	11.7003
ENSG00000162391.11	FAM151A	1.79892	2.70316	2.1381	1.26428	0.206129	NA	5.88962	3.45502	0	0.760613	0	0.68825
ENSG00000184313.19	MROH7	2.3193	5.16927	2.11561	2.4434	0.0145498	0.0800776	1.96321	3.45502	8.49757	0	0	0
ENSG00000243725.6	TTC4	14.9201	-0.588498	0.648965	-0.906825	0.3645	0.633404	13.7424	10.3651	11.8966	20.5365	13.7088	19.271
ENSG00000162396.5	PARS2	41.9065	0.0579629	0.43339	0.133743	0.893606	0.957563	62.8226	29.3677	37.3893	43.3549	37.2097	41.295
ENSG00000006555.10	TTC22	0.654402	3.30011	4.01005	0.822961	0.41053	NA	3.92641	0	0	0	0	0
ENSG00000162398.11	LEXM	0.436001	1.11936	4.06849	0.275129	0.783217	NA	1.96321	0	0	0	0.652802	0
ENSG00000116133.11	DHCR24	1322.65	-0.212081	0.15618	-1.35792	0.174488	0.406294	1362.47	1225.67	1089.39	1437.56	1209.64	1611.19
ENSG00000242396.1	RP11-67L3.5	0.326401	-1.32782	4.00026	-0.331932	0.73994	NA	0	0	0	0	1.95841	0
ENSG00000233203.6	RP11-67L3.4	2.29057	0.256856	1.73821	0.147771	0.882524	0.954299	5.88962	1.72751	0	1.52123	3.91681	0.68825
ENSG00000162399.6	BSND	1.27697	4.30073	2.94181	1.46194	0.143759	NA	0	0.863755	6.79805	0	0	0
ENSG00000169174.10	PCSK9	2.66073	3.29033	1.83283	1.79522	0.0726191	0.229511	5.88962	3.45502	5.09854	1.52123	0	0
ENSG00000162402.13	USP24	1529.01	-0.155156	0.13292	-1.16729	0.243095	0.499708	1391.91	1369.92	1580.55	1451.25	1652.24	1728.2
ENSG00000231900.3	GOT2P1	1.84634	2.90093	2.17221	1.33547	0.181722	NA	1.96321	7.7738	0	0	0.652802	0.68825
ENSG00000232198.2	RP4-633H17.2	0.431878	2.85459	4.04339	0.705991	0.480194	NA	0	2.59127	0	0	0	0
ENSG00000199831.1	RN7SKP291	0.45397	1.11936	4.06849	0.275129	0.783217	NA	1.96321	0	0	0.760613	0	0
ENSG00000234810.2	RP11-90C4.1	4.26169	3.49828	1.49037	2.34725	0.0189124	0.095232	3.92641	4.31878	15.2956	0	0.652802	1.3765
ENSG00000227104.3	PIGQP1	0.575837	3.23116	4.01499	0.804774	0.42095	NA	0	3.45502	0	0	0	0
ENSG00000235612.1	RP1-158P9.1	0.431878	2.85459	4.04339	0.705991	0.480194	NA	0	2.59127	0	0	0	0
ENSG00000229871.1	RPSAP20	0.849757	3.70751	3.90983	0.948254	0.343	NA	0	0	5.09854	0	0	0
ENSG00000223956.2	RP4-710M16.2	1.6624	2.57086	2.2097	1.16345	0.244649	NA	0	1.72751	6.79805	0.760613	0	0.68825
ENSG00000162407.8	PLPP3	97.1122	0.976202	0.279733	3.48976	0.000483449	0.00673311	141.351	131.291	113.867	58.5672	77.0306	60.566
ENSG00000236776.1	RPL21P23	1.59084	1.32151	2.1583	0.612293	0.540344	NA	0	1.72751	5.09854	0.760613	1.95841	0
ENSG00000225475.1	RP11-377K22.2	2.02806	3.8888	2.40725	1.61546	0.106212	0.292444	9.81603	0	1.69951	0	0.652802	0
ENSG00000162409.10	PRKAA2	85.3636	0.62188	0.323976	1.91952	0.054918	0.190292	70.6754	100.196	139.36	64.6521	69.8498	67.4485
ENSG00000187889.12	C1orf168	3.18251	4.60825	1.8223	2.5288	0.0114452	0.0678029	3.92641	4.31878	10.1971	0	0.652802	0
ENSG00000229913.1	RP11-378I13.1	0.287918	2.4769	4.05688	0.610542	0.541503	NA	0	1.72751	0	0	0	0
ENSG00000157131.10	C8A	2.07756	3.00114	2.2499	1.3339	0.182236	0.417494	0	2.59127	8.49757	0	0	1.3765
ENSG00000021852.12	C8B	1.69951	4.71011	3.09652	1.5211	0.128236	NA	0	0	10.1971	0	0	0
ENSG00000173406.15	DAB1	2.80789	4.38738	2.16593	2.02564	0.042802	0.161989	5.88962	0	10.1971	0.760613	0	0
ENSG00000236888.1	RPS20P5	0.427211	2.7842	4.04736	0.687905	0.491513	NA	0	0.863755	1.69951	0	0	0
ENSG00000226759.7	DAB1-AS1	1.84347	4.8288	2.64509	1.82558	0.0679142	NA	0	0.863755	10.1971	0	0	0
ENSG00000162600.11	OMA1	140.492	-0.635174	0.277226	-2.29118	0.0219529	0.104774	104.05	93.2856	134.262	143.756	214.119	153.48
ENSG00000184292.6	TACSTD2	1.13768	4.14664	2.99472	1.38465	0.16616	NA	0	1.72751	5.09854	0	0	0
ENSG00000185839.3	RP4-592A1.2	4.69423	-1.34919	1.23664	-1.09102	0.275265	0.53886	5.88962	0.863755	1.69951	8.36674	6.52802	4.81775
ENSG00000162601.9	MYSM1	641.417	0.084127	0.161905	0.519608	0.603337	0.812829	569.33	764.424	642.416	608.49	667.816	596.025
ENSG00000177606.6	JUN	56.9856	4.41475	0.474989	9.29443	1.48003e-20	5.57526e-18	125.645	92.4218	108.769	3.80306	7.83362	3.44125
ENSG00000234807.5	LINC01135	0.241477	-0.876869	4.03402	-0.217369	0.827921	NA	0	0	0	0.760613	0	0.68825
ENSG00000232453.6	RP4-794H19.1	2.88114	5.46895	2.07718	2.63288	0.00846646	0.0550633	1.96321	1.72751	13.5961	0	0	0
ENSG00000237352.3	LINC01358	1.18162	4.19041	2.61239	1.60405	0.108702	NA	1.96321	1.72751	3.39903	0	0	0
ENSG00000228121.1	PHBP3	0.92269	0.629464	2.95364	0.213115	0.831237	NA	0	0	3.39903	0.760613	0	1.3765
ENSG00000224609.6	HSD52	3.15972	5.60148	2.33268	2.40131	0.0163365	0.08627	1.96321	0	16.9951	0	0	0
ENSG00000172456.17	FGGY	28.4102	-0.0535663	0.468949	-0.114226	0.909059	0.964995	27.4849	31.959	23.7932	30.4245	31.3345	25.4653
ENSG00000226883.1	RP4-782L23.2	0.892905	0.749861	3.39301	0.221002	0.825091	NA	0	0	3.39903	0	1.95841	0
ENSG00000134709.10	HOOK1	3.12044	5.59068	2.26818	2.46483	0.0137079	0.0769976	0	1.72751	16.9951	0	0	0
ENSG00000134716.9	CYP2J2	23.7633	-0.500948	0.526613	-0.951263	0.341471	0.609582	15.7057	16.4114	27.1922	29.6639	26.7649	26.8418
ENSG00000162598.13	C1orf87	2.74184	5.40216	2.0609	2.62127	0.00876037	0.0564488	1.96321	2.59127	11.8966	0	0	0
ENSG00000229332.2	PGBD4P8	1.42093	4.4628	2.7881	1.60066	0.109453	NA	0	1.72751	6.79805	0	0	0
ENSG00000238242.1	RP11-575B7.3	0.217601	-0.74689	4.0458	-0.184609	0.853536	NA	0	0	0	0	1.3056	0
ENSG00000226476.3	RP11-776H12.1	2.16789	5.05854	2.16194	2.33982	0.0192931	0.0964738	7.85283	3.45502	1.69951	0	0	0
ENSG00000231252.2	RP11-436K8.1	2.01066	1.8425	1.97489	0.932966	0.350837	0.619269	0	4.31878	5.09854	0	1.95841	0.68825
ENSG00000162599.15	NFIA	265.341	-0.554227	0.207367	-2.67269	0.00752456	0.0510208	182.578	216.803	244.73	317.176	272.871	357.89
ENSG00000280760.1	AL355795.1	0.849757	3.70751	3.90983	0.948254	0.343	NA	0	0	5.09854	0	0	0
ENSG00000270742.1	RP4-802A10.1	4.6071	-0.886433	1.22338	-0.724576	0.468712	0.720899	0	4.31878	5.09854	6.0849	4.56961	7.57075
ENSG00000237853.6	NFIA-AS1	6.94275	0.332608	1.12188	0.296474	0.766868	0.902386	0	7.7738	15.2956	9.88797	4.56961	4.1295
ENSG00000264551.1	AC099791.1	0.849757	3.70751	3.90983	0.948254	0.343	NA	0	0	5.09854	0	0	0
ENSG00000162604.12	TM2D1	140.022	0.17719	0.281306	0.629883	0.528771	0.766284	137.424	177.934	129.163	111.049	171.687	112.873
ENSG00000132849.19	INADL	134.245	1.41478	0.266705	5.30467	1.12875e-07	6.33271e-06	157.057	182.252	246.429	75.3007	65.2802	79.1488
ENSG00000212360.1	RNU6-1177P	0.392053	1.11936	4.06849	0.275129	0.783217	NA	0	0	1.69951	0	0.652802	0
ENSG00000132854.18	KANK4	4.62927	6.15517	1.80605	3.40808	0.000654221	0.00850272	3.92641	3.45502	20.3942	0	0	0
ENSG00000162607.12	USP1	983.804	-0.53164	0.176766	-3.00759	0.00263331	0.0241314	679.27	862.028	870.151	937.836	1328.45	1225.09
ENSG00000116641.16	DOCK7	1382.6	-0.0139312	0.152099	-0.091593	0.927021	0.97317	1219.15	1351.78	1556.75	1203.29	1438.78	1525.85
ENSG00000270549.1	RP11-293K19.1	2.62879	-0.162863	1.60799	-0.101284	0.919325	0.969761	5.88962	1.72751	0	1.52123	4.56961	2.06475
ENSG00000132855.4	ANGPTL3	36.1458	0.512309	0.434989	1.17775	0.238896	0.494529	35.3377	36.2777	56.0839	34.2276	27.4177	27.53
ENSG00000278967.1	RP5-849H19.3	16.0791	0.181652	0.65225	0.278501	0.780628	0.908568	7.85283	22.4576	20.3942	13.691	17.6257	14.4533
ENSG00000213703.2	RP5-849H19.2	4.11127	1.5361	1.4307	1.07367	0.282971	0.548229	7.85283	10.3651	0	3.80306	1.95841	0.68825
ENSG00000235545.1	RP11-230B22.1	5.31467	2.2517	1.11126	2.02626	0.0427385	0.161875	11.7792	9.50131	5.09854	1.52123	2.61121	1.3765
ENSG00000125703.14	ATG4C	151.445	-0.326702	0.237765	-1.37405	0.169425	0.398256	115.829	135.61	151.257	148.32	169.076	188.581
ENSG00000229537.5	RP11-5P4.1	0.56277	0.203784	3.49689	0.0582759	0.953529	NA	1.96321	0	0	0.760613	0.652802	0
ENSG00000224209.7	LINC00466	7.25331	-0.140639	0.999287	-0.14074	0.888076	0.955992	3.92641	3.45502	13.5961	3.80306	9.79203	8.94725
ENSG00000228734.2	RP11-335E6.3	1.76472	-0.359281	2.00012	-0.17963	0.857443	NA	0	4.31878	0	2.28184	2.61121	1.3765
ENSG00000223683.1	RPSAP65	0.677479	-0.382565	2.91372	-0.131298	0.89554	NA	1.96321	0	0	0.760613	0.652802	0.68825
ENSG00000230798.5	FOXD3-AS1	4.3893	-0.313978	1.1696	-0.26845	0.788353	0.912288	1.96321	6.04629	3.39903	6.84552	3.26401	4.81775
ENSG00000187140.5	FOXD3	4.52313	-0.514977	1.32101	-0.389837	0.696657	0.867881	3.92641	6.91004	0	6.0849	1.95841	8.259
ENSG00000088035.15	ALG6	245.899	-1.12703	0.226616	-4.97331	6.58179e-07	2.89258e-05	155.093	147.702	161.454	285.23	421.71	304.207
ENSG00000142856.16	ITGB3BP	236.192	-0.388906	0.229618	-1.69371	0.0903203	0.265821	172.762	209.029	231.134	266.975	321.831	215.422
ENSG00000203965.12	EFCAB7	82.3549	0.100884	0.336818	0.299521	0.764542	0.900989	90.3075	100.196	64.5815	60.0884	101.184	77.7723
ENSG00000251720.1	RNU7-123P	0.397497	-0.0250401	4.02152	-0.00622653	0.995032	NA	0	0.863755	0	1.52123	0	0
ENSG00000116652.6	DLEU2L	27.5137	2.25541	0.548547	4.1116	3.92927e-05	0.000895768	31.4113	38.869	66.281	9.88797	11.7504	6.8825
ENSG00000079739.15	PGM1	731.096	-0.00694674	0.154987	-0.0448215	0.96425	0.986799	816.694	677.184	696.8	685.312	686.748	823.836
ENSG00000244256.3	RN7SL130P	4.3794	-1.11176	1.29813	-0.856437	0.391756	0.657582	5.88962	2.59127	0	3.80306	8.48642	5.506
ENSG00000185483.11	ROR1	114.287	-0.198309	0.311508	-0.636609	0.524379	0.763002	96.1971	78.6018	146.158	99.6403	124.032	141.091
ENSG00000177452.7	RP4-597J3.1	5.24934	-0.502127	1.27206	-0.394735	0.693039	0.866213	5.88962	6.91004	0	11.4092	5.22242	2.06475
ENSG00000228056.3	CFL1P3	2.91116	-0.256238	1.50315	-0.170467	0.864643	0.946874	0	4.31878	3.39903	3.80306	4.56961	1.3765
ENSG00000200508.1	Y_RNA	0.500145	-0.526133	3.59675	-0.14628	0.8837	NA	0	0.863755	0	0.760613	0	1.3765
ENSG00000223949.6	ROR1-AS1	8.5272	-0.222234	0.857054	-0.2593	0.795404	0.915271	9.81603	8.63755	5.09854	12.9304	8.48642	6.19425
ENSG00000177414.13	UBE2U	0.684637	2.28242	3.67634	0.62084	0.534705	NA	0	3.45502	0	0	0.652802	0
ENSG00000158966.13	CACHD1	324.264	0.268925	0.189539	1.41884	0.155945	0.378072	286.628	401.646	372.193	282.948	292.455	309.713
ENSG00000264470.1	MIR4794	0.223509	-0.7802	4.04268	-0.192991	0.846966	NA	0	0	0	0	0.652802	0.68825
ENSG00000162437.14	RAVER2	93.2784	-0.153484	0.314553	-0.487942	0.625591	0.825495	72.6387	72.5555	120.665	85.1886	99.8787	108.744
ENSG00000162434.11	JAK1	806.746	0.0336669	0.166358	0.202376	0.839623	0.935214	765.651	704.824	980.619	734.752	797.071	857.56
ENSG00000234784.2	RP11-182I10.1	2.3359	0.836497	1.70416	0.490856	0.623528	0.824399	3.92641	1.72751	3.39903	1.52123	0	3.44125
ENSG00000233877.2	RP11-182I10.2	1.49555	-1.68167	2.20153	-0.763865	0.444948	NA	0	1.72751	0	4.56368	1.3056	1.3765
ENSG00000226891.7	LINC01359	6.06836	-0.142956	1.02483	-0.139492	0.889061	0.956446	5.88962	7.7738	3.39903	10.6486	4.56961	4.1295
ENSG00000185031.6	SLC2A3P2	3.17674	-0.254927	1.44308	-0.176654	0.85978	0.94467	0	3.45502	5.09854	3.04245	1.95841	5.506
ENSG00000272506.1	RP4-535B20.4	0.639438	-0.394946	3.31625	-0.119094	0.905201	NA	0	0	1.69951	0.760613	0	1.3765
ENSG00000212257.1	RNU6-1176P	0.556618	0.24253	4.00505	0.060556	0.951713	NA	1.96321	0	0	0	0	1.3765
ENSG00000265996.1	MIR3671	0.72312	-0.284557	3.63657	-0.0782487	0.93763	NA	0	1.72751	0	0	2.61121	0
ENSG00000231485.1	RP4-535B20.1	0.494237	-0.502245	3.19275	-0.157308	0.875002	NA	0	0.863755	0	0.760613	0.652802	0.68825
ENSG00000162433.14	AK4	184.946	1.00244	0.296145	3.38496	0.000711878	0.00908295	180.615	261.718	297.415	88.9917	111.629	169.31
ENSG00000231622.1	RP4-700A9.1	0.270728	0.977301	4.07333	0.239927	0.810387	NA	0	0.863755	0	0.760613	0	0
ENSG00000116675.15	DNAJC6	25.0092	2.04603	0.511477	4.00023	6.32804e-05	0.00132315	41.2273	38.869	40.7883	8.36674	9.79203	11.012
ENSG00000229294.1	RP5-1044H5.1	0.367468	0.13352	4.03122	0.0331214	0.973578	NA	0	0.863755	0	0	0.652802	0.68825
ENSG00000213625.8	LEPROT	452.036	-0.261346	0.188895	-1.38355	0.166496	0.394014	371.046	426.695	435.075	398.561	577.73	503.111
ENSG00000116678.18	LEPR	22.5636	2.43306	0.850741	2.85993	0.00423736	0.0339618	7.85283	19.8664	86.6752	3.04245	11.7504	6.19425
ENSG00000224570.1	RP11-430H12.2	0.579961	1.8629	3.45403	0.539343	0.589651	NA	1.96321	0.863755	0	0	0.652802	0
ENSG00000184588.17	PDE4B	310.69	-1.19112	0.283916	-4.19531	2.72499e-05	0.000671542	151.167	141.656	277.021	332.388	537.256	424.65
ENSG00000227466.1	RP11-397C12.1	0.580739	0.116739	3.95004	0.0295539	0.976423	NA	1.96321	0	0	1.52123	0	0
ENSG00000118473.21	SGIP1	5.66513	4.56253	1.43892	3.1708	0.00152022	0.0161639	7.85283	9.50131	15.2956	0	0.652802	0.68825
ENSG00000248458.2	RP4-598P13.1	0.993716	3.94126	3.18993	1.23553	0.216634	NA	0	0.863755	5.09854	0	0	0
ENSG00000221655.2	AL354978.1	0.287918	2.4769	4.05688	0.610542	0.541503	NA	0	1.72751	0	0	0	0
ENSG00000152760.9	TCTEX1D1	26.4215	1.60256	0.540316	2.96596	0.00301736	0.02662	27.4849	40.5965	50.9854	17.4941	13.7088	8.259
ENSG00000172410.4	INSL5	0.556618	0.24253	4.00505	0.060556	0.951713	NA	1.96321	0	0	0	0	1.3765
ENSG00000152763.16	WDR78	9.94976	2.45012	1.17058	2.09308	0.0363418	0.145613	1.96321	6.04629	42.4878	3.04245	0.652802	5.506
ENSG00000198160.14	MIER1	278.033	0.413655	0.201423	2.05366	0.0400082	0.155371	312.15	365.369	273.622	219.057	271.566	226.434
ENSG00000116704.7	SLC35D1	184.16	-0.450682	0.231981	-1.94276	0.0520454	0.184322	155.093	157.204	154.656	184.829	260.468	192.71
ENSG00000203963.11	C1orf141	5.19989	5.32227	1.81153	2.938	0.0033034	0.0283428	5.88962	0.863755	23.7932	0	0.652802	0
ENSG00000275678.1	RP4-547N15.3	2.26602	5.12635	2.84714	1.80053	0.0717774	0.227487	0	0	13.5961	0	0	0
ENSG00000162594.14	IL23R	20.355	0.502029	0.628332	0.798987	0.424298	0.685649	15.7057	13.8201	42.4878	15.9729	17.6257	16.518
ENSG00000081985.10	IL12RB2	425.852	-0.0577256	0.157672	-0.366111	0.714282	0.876764	384.789	442.243	423.179	406.167	445.864	452.869
ENSG00000142864.14	SERBP1	2927.11	-0.786465	0.116284	-6.76329	1.34891e-11	1.65867e-09	2206.64	2170.62	2068.31	3373.32	3835.21	3908.57
ENSG00000223263.1	RNU6-387P	2.75745	1.21459	1.43182	0.84828	0.396282	0.661268	3.92641	2.59127	5.09854	2.28184	1.95841	0.68825
ENSG00000235200.2	RP11-393N21.2	0.981603	3.89523	3.72614	1.04538	0.295847	NA	5.88962	0	0	0	0	0
ENSG00000116717.11	GADD45A	106.158	0.697081	0.306812	2.27201	0.0230859	0.108438	155.093	133.882	105.37	63.8915	105.754	72.9545
ENSG00000172380.5	GNG12	3969.23	-0.175379	0.142157	-1.2337	0.217315	0.466199	3480.77	3831.62	3871.49	3482.09	4692.99	4456.42
ENSG00000238778.1	RNU7-80P	5.30699	-0.412465	1.18773	-0.347272	0.728387	0.883611	0	3.45502	10.1971	6.0849	5.22242	6.8825
ENSG00000232284.7	GNG12-AS1	24.8085	0.0839019	0.495108	0.169462	0.865434	0.947497	23.5585	24.1852	28.8917	25.8608	20.8897	25.4653
ENSG00000235055.3	RP4-609E1.2	1.05703	2.89394	2.79005	1.03724	0.299626	NA	3.92641	1.72751	0	0	0	0.68825
ENSG00000162595.4	DIRAS3	1.21598	2.1954	2.62986	0.834798	0.403831	NA	0	2.59127	3.39903	0	1.3056	0
ENSG00000228431.1	ARL5AP3	0.693273	2.14893	3.70728	0.579651	0.56215	NA	0	0	3.39903	0.760613	0	0
ENSG00000116729.13	WLS	340.089	-0.846651	0.214813	-3.94134	8.10273e-05	0.00163778	245.401	291.949	188.646	417.577	389.723	507.24
ENSG00000234383.1	CTBP2P8	5.80318	-0.835066	1.03894	-0.803771	0.421529	0.683614	1.96321	5.18253	5.09854	9.88797	7.18082	5.506
ENSG00000221203.1	MIR1262	1.10318	-1.13329	2.38732	-0.474711	0.634993	NA	0	1.72751	0	1.52123	1.3056	2.06475
ENSG00000229133.1	RPS7P4	2.63683	-1.04109	1.67393	-0.621946	0.533977	0.769093	0	1.72751	3.39903	0.760613	7.18082	2.753
ENSG00000116745.6	RPE65	18.7829	2.99278	0.631944	4.73583	2.18156e-06	8.37749e-05	33.3745	31.0952	35.6898	3.80306	3.91681	4.81775
ENSG00000024526.16	DEPDC1	595.952	-0.97785	0.226291	-4.3212	1.55184e-05	0.000425268	333.745	497.523	368.794	592.517	990.953	792.176
ENSG00000233589.1	RP4-694A7.2	5.6459	-0.411185	1.30594	-0.314858	0.752869	0.895998	0	4.31878	10.1971	1.52123	13.7088	4.1295
ENSG00000234264.1	DEPDC1-AS1	1.12474	-1.57583	2.7491	-0.573217	0.566498	NA	1.96321	0	0	1.52123	3.26401	0
ENSG00000033122.18	LRRC7	12.4009	1.65876	0.769252	2.15633	0.0310583	0.13188	15.7057	13.8201	27.1922	3.04245	9.13923	5.506
ENSG00000240692.3	RN7SL538P	1.69951	4.71011	3.09652	1.5211	0.128236	NA	0	0	10.1971	0	0	0
ENSG00000066557.5	LRRC40	276.938	-0.557501	0.237678	-2.34561	0.0189958	0.095571	194.357	222.849	254.927	263.933	428.238	297.324
ENSG00000244389.3	RN7SL242P	2.04968	0.314648	1.75318	0.179472	0.857567	0.943586	0	1.72751	5.09854	0.760613	1.95841	2.753
ENSG00000116754.13	SRSF11	1010.07	-0.251208	0.153607	-1.6354	0.101966	0.285547	806.878	1001.96	955.126	1055.73	1246.2	994.522
ENSG00000228988.1	RP4-677H15.4	1.85018	-0.928678	1.94809	-0.476712	0.633568	NA	0	3.45502	0	2.28184	2.61121	2.753
ENSG00000118454.12	ANKRD13C	221.538	-0.125727	0.207479	-0.605976	0.544531	0.775569	190.431	209.029	236.232	203.844	259.815	229.876
ENSG00000197568.13	HHLA3	3.95122	0.361382	1.1806	0.306101	0.759528	0.898797	3.92641	4.31878	5.09854	2.28184	3.26401	4.81775
ENSG00000226088.1	RP11-180O5.2	0.661295	1.0249	3.73282	0.274565	0.783651	NA	0	2.59127	0	0	0	1.3765
ENSG00000116761.11	CTH	95.3127	1.29218	0.275883	4.68377	2.81643e-06	0.000102672	121.719	136.473	147.858	48.6792	60.7106	56.4365
ENSG00000278636.1	Metazoa_SRP	1.29509	3.2699	2.36536	1.38241	0.166845	NA	1.96321	3.45502	1.69951	0	0.652802	0
ENSG00000271992.1	RP11-42O15.3	1.87627	0.744371	1.67193	0.445217	0.656163	NA	1.96321	1.72751	3.39903	1.52123	1.95841	0.68825
ENSG00000229051.1	RP5-952N6.1	0.427211	2.7842	4.04736	0.687905	0.491513	NA	0	0.863755	1.69951	0	0	0
ENSG00000050628.20	PTGER3	1.60884	4.64161	2.35235	1.97318	0.048475	NA	1.96321	2.59127	5.09854	0	0	0
ENSG00000235079.1	ZRANB2-AS1	3.95264	0.0438977	1.43871	0.0305117	0.975659	0.990774	5.88962	6.04629	0	4.56368	6.52802	0.68825
ENSG00000132485.12	ZRANB2	706.257	-0.3933	0.140697	-2.79536	0.00518417	0.0389708	612.521	640.043	577.834	751.486	866.921	788.735
ENSG00000207721.1	MIR186	3.7461	-0.499895	1.43629	-0.348045	0.727806	0.883268	3.92641	5.18253	0	3.80306	1.3056	8.259
ENSG00000229956.10	ZRANB2-AS2	12.7164	0.228601	0.733587	0.311621	0.755328	0.89699	5.88962	14.6838	20.3942	9.12736	11.7504	14.4533
ENSG00000264239.1	AL360297.1	0.338217	-1.3742	3.99734	-0.343779	0.731013	NA	0	0	0	0	0.652802	1.3765
ENSG00000172260.13	NEGR1	3.57923	3.89528	1.69693	2.29549	0.021705	0.104251	3.92641	6.04629	10.1971	0	1.3056	0
ENSG00000233994.2	GDI2P2	1.47682	0.718813	1.97107	0.364682	0.715349	NA	1.96321	3.45502	0	0.760613	1.3056	1.3765
ENSG00000233973.6	LINC01360	2.0068	3.90845	2.08592	1.87373	0.0609679	0.204392	1.96321	2.59127	6.79805	0	0	0.68825
ENSG00000162620.15	LRRIQ3	21.5666	0.000295757	0.608966	0.00048567	0.999612	0.999841	15.7057	13.8201	35.6898	18.2547	28.7233	17.2063
ENSG00000254685.6	FPGT	120.683	-0.74974	0.271993	-2.75646	0.00584299	0.0424964	84.4179	95.0131	90.0742	120.937	180.173	153.48
ENSG00000259030.6	FPGT-TNNI3K	2.73196	3.41685	1.85285	1.84411	0.0651675	0.214412	3.92641	2.59127	8.49757	0	0	1.3765
ENSG00000162621.6	LRRC53	0.863755	3.79912	3.84806	0.987282	0.323504	NA	0	5.18253	0	0	0	0
ENSG00000178965.13	ERICH3	2.96904	5.50292	1.98115	2.77765	0.00547542	0.0404177	5.88962	1.72751	10.1971	0	0	0
ENSG00000234497.5	ERICH3-AS1	4.05343	5.96047	2.16476	2.75341	0.00589776	0.0427499	3.92641	0	20.3942	0	0	0
ENSG00000272864.1	RP11-17E13.2	0.982588	1.78368	2.57133	0.693677	0.487885	NA	1.96321	2.59127	0	0	0.652802	0.68825
ENSG00000116791.13	CRYZ	167.878	-0.107579	0.259519	-0.414534	0.678483	0.858077	208.1	121.79	158.055	151.362	182.132	185.828
ENSG00000162623.15	TYW3	312.913	-0.458925	0.20848	-2.20128	0.027716	0.122533	235.585	240.124	316.109	318.697	426.28	340.684
ENSG00000261213.1	RP11-510C10.4	1.13301	4.12359	3.53431	1.16673	0.24332	NA	0	0	6.79805	0	0	0
ENSG00000162624.14	LHX8	0.410021	1.11936	4.06849	0.275129	0.783217	NA	0	0	1.69951	0.760613	0	0
ENSG00000206999.1	RNU6-622P	1.98277	4.93313	2.95722	1.66817	0.0952826	0.272242	0	0	11.8966	0	0	0
ENSG00000137968.16	SLC44A5	2.70256	5.39583	2.2637	2.38363	0.0171427	0.0892957	0	4.31878	11.8966	0	0	0
ENSG00000213579.3	RP4-595K12.1	0.654402	3.30011	4.01005	0.822961	0.41053	NA	3.92641	0	0	0	0	0
ENSG00000230863.2	RP4-595K12.2	0.734936	-0.307794	3.11828	-0.0987062	0.921372	NA	0	1.72751	0	0	1.3056	1.3765
ENSG00000178193.5	RP4-682C21.5	3.97244	-0.155609	1.29877	-0.119813	0.904632	0.962872	0	4.31878	6.79805	5.32429	3.26401	4.1295
ENSG00000117054.13	ACADM	689.307	-0.6291	0.188629	-3.33513	0.000852608	0.0104894	596.815	471.611	559.14	657.17	981.161	869.948
ENSG00000181227.3	RP4-682C21.2	13.0807	0.248098	0.698983	0.354942	0.722633	0.880456	9.81603	15.5476	16.9951	16.7335	10.4448	8.94725
ENSG00000137955.15	RABGGTB	1217.23	-0.45201	0.214056	-2.11164	0.034717	0.141335	812.768	1077.1	1193.06	1190.36	1868.32	1161.77
ENSG00000057468.6	MSH4	3.9644	-0.654931	1.5208	-0.43065	0.666723	0.851525	0	8.63755	0	3.80306	6.52802	4.81775
ENSG00000154007.6	ASB17	0.566504	3.11555	4.02379	0.774284	0.438763	NA	0	0	3.39903	0	0	0
ENSG00000230027.1	RP11-550H2.2	0.688495	-2.39686	3.11618	-0.769167	0.441794	NA	0	0	0	0.760613	1.3056	2.06475
ENSG00000184005.10	ST6GALNAC3	238.983	0.0890484	0.214842	0.414484	0.67852	0.858077	202.21	266.9	268.523	209.169	269.607	217.487
ENSG00000223905.1	RP11-335E14.1	1.61488	0.949198	1.94792	0.487288	0.626054	NA	1.96321	4.31878	0	0.760613	1.95841	0.68825
ENSG00000272855.1	RP5-1102E8.3	0.44191	1.11936	4.06849	0.275129	0.783217	NA	1.96321	0	0	0	0	0.68825
ENSG00000226415.1	TPI1P1	22.8868	0.621075	0.548742	1.13182	0.257712	0.518395	33.3745	18.1389	32.2908	20.5365	13.7088	19.271
ENSG00000237552.1	RP11-415A20.1	0.798362	3.60475	3.45093	1.04458	0.296219	NA	3.92641	0.863755	0	0	0	0
ENSG00000117069.14	ST6GALNAC5	0.477046	-1.8627	3.59318	-0.518399	0.60418	NA	0	0	0	1.52123	0.652802	0.68825
ENSG00000142892.14	PIGK	517.99	-0.400147	0.18762	-2.13275	0.0329454	0.137129	412.273	446.562	480.962	476.904	708.29	582.948
ENSG00000226084.5	RP4-706A16.3	20.2597	-0.516194	0.604455	-0.853983	0.393115	0.658807	15.7057	17.2751	16.9951	20.5365	35.9041	15.1415
ENSG00000228187.1	RP11-363H12.1	2.57327	1.49849	1.70163	0.880619	0.378524	0.646129	0	9.50131	1.69951	1.52123	0.652802	2.06475
ENSG00000154027.18	AK5	12.7946	1.49077	0.774494	1.92483	0.0542503	0.189933	9.81603	12.9563	33.9903	5.32429	8.48642	6.19425
ENSG00000036549.12	ZZZ3	1242.6	-0.471747	0.158553	-2.97532	0.00292681	0.0261222	995.346	1058.96	1068.99	1234.47	1736.45	1361.36
ENSG00000251785.1	RNA5SP20	2.38113	-1.40983	1.84454	-0.764326	0.444673	0.703345	0	3.45502	0	6.0849	1.3056	3.44125
ENSG00000243437.3	RN7SL370P	3.49898	0.21557	1.32375	0.162848	0.870638	0.949932	1.96321	2.59127	6.79805	3.04245	5.22242	1.3765
ENSG00000077254.14	USP33	849.832	-0.337735	0.162661	-2.07631	0.0378651	0.15032	706.754	709.143	837.86	810.813	1090.83	943.591
ENSG00000180488.14	FAM73A	640.011	0.00345021	0.161651	0.0213436	0.982972	0.993564	636.079	688.413	596.529	543.838	708.29	666.915
ENSG00000219201.4	RP11-181C21.4	3.01028	0.574192	1.40488	0.408712	0.682751	0.8604	3.92641	3.45502	3.39903	4.56368	0.652802	2.06475
ENSG00000235613.2	NSRP1P1	7.50517	-0.289629	0.95469	-0.303375	0.761604	0.899649	7.85283	10.3651	1.69951	9.12736	9.79203	6.19425
ENSG00000232015.2	HSPE1P25	1.72499	-0.291072	2.0917	-0.139155	0.889327	NA	1.96321	2.59127	0	3.04245	0	2.753
ENSG00000235927.4	NEXN-AS1	2.28725	1.54587	1.70558	0.906359	0.364746	0.633546	5.88962	4.31878	0	1.52123	1.3056	0.68825
ENSG00000162614.18	NEXN	25.9967	-0.328485	0.573294	-0.572979	0.566659	0.790402	15.7057	25.9127	27.1922	23.579	45.6961	17.8945
ENSG00000162613.16	FUBP1	1246.58	-0.486579	0.131506	-3.70007	0.000215543	0.00359217	1018.9	1101.29	992.516	1350.85	1596.75	1419.17
ENSG00000162616.8	DNAJB4	170.192	-0.188429	0.223582	-0.842773	0.399355	0.664435	184.541	143.383	151.257	164.292	193.229	184.451
ENSG00000137960.5	GIPC2	4.46949	2.40892	1.35899	1.77258	0.0762979	0.237294	3.92641	1.72751	16.9951	1.52123	1.95841	0.68825
ENSG00000273338.1	RP11-386I14.4	20.5814	-1.96994	0.728335	-2.70472	0.00683612	0.0474787	7.85283	12.9563	3.39903	19.0153	55.4882	24.777
ENSG00000213560.4	RP11-386I14.3	0.541456	0.512771	4.00486	0.128037	0.89812	NA	0	1.72751	0	1.52123	0	0
ENSG00000237413.5	MGC27382	1.46021	4.47914	2.83694	1.57886	0.114368	NA	1.96321	0	6.79805	0	0	0
ENSG00000122420.9	PTGFR	4.76856	6.19597	1.82645	3.39236	0.000692937	0.00891316	3.92641	2.59127	22.0937	0	0	0
ENSG00000137959.15	IFI44L	11.0613	0.382179	0.797794	0.479044	0.631907	0.830459	9.81603	6.04629	22.0937	8.36674	11.0976	8.94725
ENSG00000137965.10	IFI44	72.8859	-1.40406	0.37728	-3.72154	0.000198011	0.0033375	49.0802	40.5965	30.5912	79.8644	144.269	92.9138
ENSG00000238015.2	RP4-641G12.3	0.287918	2.4769	4.05688	0.610542	0.541503	NA	0	1.72751	0	0	0	0
ENSG00000221683.1	AC104837.1	0.350278	-1.41968	3.99456	-0.355403	0.722288	NA	0	0	0	0.760613	0.652802	0.68825
ENSG00000235400.1	RP4-641G12.4	3.67878	-4.81402	1.78178	-2.70181	0.00689639	0.0477748	0	0	0	6.84552	11.0976	4.1295
ENSG00000162618.12	ADGRL4	4.41433	0.959702	1.30493	0.735444	0.462069	0.716768	7.85283	9.50131	0	3.80306	3.26401	2.06475
ENSG00000230787.1	PSAT1P3	0.921448	0.772799	2.36355	0.326965	0.743695	NA	0	1.72751	1.69951	0.760613	0.652802	0.68825
ENSG00000232676.1	ADH5P2	0.45397	1.11936	4.06849	0.275129	0.783217	NA	1.96321	0	0	0.760613	0	0
ENSG00000260322.1	RP11-339A11.2	0.47116	2.82875	4.04482	0.699351	0.484333	NA	1.96321	0.863755	0	0	0	0
ENSG00000236407.1	HMGB1P18	0.654402	3.30011	4.01005	0.822961	0.41053	NA	3.92641	0	0	0	0	0
ENSG00000213559.4	HNRNPA1P64	0.287918	2.4769	4.05688	0.610542	0.541503	NA	0	1.72751	0	0	0	0
ENSG00000227937.1	MTND2P30	1.13301	4.12359	3.53431	1.16673	0.24332	NA	0	0	6.79805	0	0	0
ENSG00000229752.1	RPL7P10	0.633066	-0.978383	3.32348	-0.294385	0.768464	NA	0	0.863755	0	2.28184	0.652802	0
ENSG00000117114.19	ADGRL2	602.31	-1.20057	0.211752	-5.66971	1.43038e-08	1.00431e-06	408.347	258.263	435.075	731.71	913.27	867.195
ENSG00000215875.4	ST13P20	3.68228	5.82898	2.52141	2.3118	0.0207887	0.101179	0	0	22.0937	0	0	0
ENSG00000230817.5	LINC01362	0.579961	1.8629	3.45403	0.539343	0.589651	NA	1.96321	0.863755	0	0	0.652802	0
ENSG00000236268.5	LINC01361	0.287918	2.4769	4.05688	0.610542	0.541503	NA	0	1.72751	0	0	0	0
ENSG00000233008.5	RP11-475O6.1	3.82745	0.394921	1.44485	0.273331	0.784599	0.910266	7.85283	5.18253	0	5.32429	3.91681	0.68825
ENSG00000137941.16	TTLL7	308.234	0.493247	0.179981	2.74055	0.00613357	0.0439308	325.892	357.595	397.686	231.987	264.385	271.859
ENSG00000233061.1	TTLL7-IT1	15.1624	0.347761	0.707615	0.491455	0.623104	0.824184	21.5953	19.0026	10.1971	22.0578	8.48642	9.6355
ENSG00000271576.1	RP11-486G15.2	7.63416	-0.871935	1.00898	-0.864177	0.387491	0.654142	1.96321	2.59127	11.8966	11.4092	11.7504	6.19425
ENSG00000142875.19	PRKACB	364.139	-0.699399	0.212266	-3.29491	0.000984523	0.0116474	333.745	267.764	232.833	365.094	459.573	525.823
ENSG00000213540.3	RP11-486G15.1	7.26175	-0.952048	1.11635	-0.852822	0.393758	0.659515	11.7792	3.45502	0	13.691	9.13923	5.506
ENSG00000266671.3	AL450063.1	0.872987	0.110541	2.957	0.0373828	0.97018	NA	0	2.59127	0	0	1.95841	0.68825
ENSG00000226970.2	RP11-82H13.2	0.47116	2.82875	4.04482	0.699351	0.484333	NA	1.96321	0.863755	0	0	0	0
ENSG00000203943.8	SAMD13	24.2149	-0.620068	0.6209	-0.998659	0.31796	0.585811	23.5585	7.7738	27.1922	23.579	40.4737	22.7123
ENSG00000249237.5	RP11-376N17.4	0.459078	-1.81207	3.63859	-0.498014	0.618474	NA	0	0	0	0.760613	1.3056	0.68825
ENSG00000240520.5	UOX	0.680749	0.828273	3.27802	0.252675	0.800519	NA	0	0.863755	1.69951	1.52123	0	0
ENSG00000137976.7	DNASE2B	0.748238	-0.795112	2.78889	-0.2851	0.775568	NA	0	0	1.69951	0.760613	0.652802	1.3765
ENSG00000117133.10	RPF1	351.3	-0.57464	0.229092	-2.50834	0.01213	0.0706602	304.297	237.533	307.612	320.979	532.686	404.691
ENSG00000174021.10	GNG5	348.093	-0.0561815	0.19682	-0.285446	0.775302	0.906244	400.494	329.091	295.715	327.824	322.484	412.95
ENSG00000122432.16	SPATA1	7.76646	-0.705998	1.02208	-0.690743	0.489727	0.737461	7.85283	9.50131	0	9.88797	11.0976	8.259
ENSG00000117151.12	CTBS	94.4636	0.420162	0.290462	1.44653	0.148028	0.364685	88.3443	101.923	134.262	72.2582	88.7811	81.2135
ENSG00000117155.16	SSX2IP	301.818	-0.233052	0.199584	-1.16769	0.242932	0.499547	235.585	285.039	311.011	276.863	360.347	342.06
ENSG00000171517.5	LPAR3	207.725	-0.142414	0.197797	-0.720001	0.471524	0.723414	186.505	185.707	220.937	218.296	216.73	218.175
ENSG00000153898.12	MCOLN2	139.204	-0.895236	0.348189	-2.57112	0.0101371	0.0623409	54.9698	90.6943	146.158	144.516	233.703	165.18
ENSG00000162643.12	WDR63	4.68261	0.641175	1.11981	0.572576	0.566932	0.790414	3.92641	9.50131	3.39903	4.56368	3.26401	3.44125
ENSG00000055732.12	MCOLN3	124.249	0.52633	0.314735	1.6723	0.0944657	0.272242	94.2339	192.617	151.257	90.5129	125.338	91.5373
ENSG00000280099.1	RP11-33E12.2	5.35969	1.60929	1.08137	1.4882	0.136698	0.346151	9.81603	4.31878	10.1971	3.80306	1.95841	2.06475
ENSG00000097096.8	SYDE2	55.4309	0.188973	0.358949	0.526462	0.598567	0.81006	53.0066	48.3703	76.4781	49.4398	50.9185	54.3718
ENSG00000162642.13	C1orf52	100.299	-0.539469	0.268555	-2.00878	0.04456	0.166483	70.6754	85.5118	88.3747	116.374	127.296	113.561
ENSG00000142867.12	BCL10	133.899	0.0119081	0.254367	0.0468145	0.962661	0.9861	117.792	127.836	158.055	112.571	149.492	137.65
ENSG00000223653.5	RP11-131L23.1	4.21615	-0.980556	1.33096	-0.73673	0.461287	0.716208	1.96321	6.04629	0	5.32429	7.83362	4.1295
ENSG00000153904.18	DDAH1	238.919	-0.332377	0.203314	-1.6348	0.102091	0.285712	200.247	192.617	243.03	235.79	274.83	287
ENSG00000199459.1	Y_RNA	2.45118	2.11899	1.71813	1.23331	0.21746	0.466405	0	3.45502	8.49757	0.760613	1.3056	0.68825
ENSG00000273264.1	RP11-131L23.2	0.47116	2.82875	4.04482	0.699351	0.484333	NA	1.96321	0.863755	0	0	0	0
ENSG00000282057.1	RP4-621F18.2	8.607	1.74082	1.03878	1.67582	0.093773	0.272242	5.88962	3.45502	30.5912	3.04245	5.22242	3.44125
ENSG00000142871.15	CYR61	55.4811	2.2901	0.36555	6.26481	3.73274e-10	3.5014e-08	102.087	81.193	93.4732	15.9729	20.8897	19.271
ENSG00000230285.1	RP11-290M5.2	0.235569	-0.845184	4.03679	-0.20937	0.834159	NA	0	0	0	0.760613	0.652802	0
ENSG00000117174.10	ZNHIT6	322.838	0.0728755	0.19137	0.38081	0.703345	0.871087	314.113	283.312	397.686	298.16	325.095	318.66
ENSG00000171502.14	COL24A1	3.79866	1.36703	1.44228	0.94782	0.343221	0.611327	0	7.7738	8.49757	3.80306	0.652802	2.06475
ENSG00000122417.15	ODF2L	175.781	0.709468	0.269729	2.6303	0.00853104	0.0554074	164.909	252.217	236.232	104.204	168.423	128.703
ENSG00000278281.1	MIR7856	0.431878	2.85459	4.04339	0.705991	0.480194	NA	0	2.59127	0	0	0	0
ENSG00000231349.2	RP11-444C12.1	0.287918	2.4769	4.05688	0.610542	0.541503	NA	0	1.72751	0	0	0	0
ENSG00000137975.7	CLCA2	0.759079	3.58168	3.47696	1.03012	0.302955	NA	1.96321	2.59127	0	0	0	0
ENSG00000016490.15	CLCA1	2.60722	5.34797	2.03465	2.62844	0.00857765	0.055634	1.96321	5.18253	8.49757	0	0	0
ENSG00000261737.1	RP4-612B15.3	0.72392	2.30803	3.17061	0.727944	0.466648	NA	1.96321	1.72751	0	0	0.652802	0
ENSG00000097033.14	SH3GLB1	516.217	0.233138	0.167977	1.38792	0.165162	0.391763	549.698	641.77	479.263	446.48	506.574	473.516
ENSG00000230721.1	RP4-612B15.2	1.35006	1.05614	2.24832	0.469747	0.638536	NA	1.96321	3.45502	0	0	1.3056	1.3765
ENSG00000183291.15	2015-09-01	610.644	-0.515485	0.18101	-2.84783	0.00440187	0.0349341	488.839	548.485	469.066	577.305	837.545	742.622
ENSG00000153936.16	HS2ST1	501.69	-0.742854	0.189273	-3.92477	8.68133e-05	0.0017284	314.113	416.33	392.588	515.696	689.359	682.056
ENSG00000267734.1	RP4-604K5.3	8.941	-0.00054527	0.93251	-0.000584734	0.999533	0.999841	1.96321	17.2751	6.79805	12.1698	7.18082	8.259
ENSG00000280842.1	AL121989.1	2.90179	-2.19855	1.69607	-1.29627	0.194884	0.435702	0	2.59127	0	6.0849	3.91681	4.81775
ENSG00000267561.2	RP5-1052I5.2	1.99851	-1.13821	1.83724	-0.61952	0.535574	0.769804	1.96321	1.72751	0	3.04245	4.56961	0.68825
ENSG00000235251.2	RP11-384B12.2	3.88037	0.185481	1.24511	0.148967	0.881579	0.954052	3.92641	3.45502	5.09854	1.52123	6.52802	2.753
ENSG00000225568.1	RP11-384B12.3	6.56337	-0.0464297	1.33902	-0.0346745	0.972339	0.989518	0	0.863755	18.6946	9.88797	7.18082	2.753
ENSG00000267272.5	LINC01140	2.32165	0.258109	1.72762	0.149401	0.881237	0.95391	0	0.863755	6.79805	1.52123	1.3056	3.44125
ENSG00000143013.12	LMO4	49.0993	0.0717721	0.401457	0.178779	0.858111	0.943902	31.4113	63.9179	54.3844	41.8337	54.1826	48.8658
ENSG00000227290.1	LINC01364	0.56277	0.203784	3.49689	0.0582759	0.953529	NA	1.96321	0	0	0.760613	0.652802	0
ENSG00000239504.3	RN7SL583P	0.287918	2.4769	4.05688	0.610542	0.541503	NA	0	1.72751	0	0	0	0
ENSG00000237505.6	PKN2-AS1	2.33895	2.46163	2.28109	1.07915	0.280521	0.545302	0	0	11.8966	0.760613	0	1.3765
ENSG00000065243.18	PKN2	792.658	-0.0882886	0.173111	-0.51001	0.610044	0.816834	696.938	745.421	863.353	667.058	939.382	843.795
ENSG00000207234.1	RNU6-125P	0.45317	-1.79437	3.97465	-0.451452	0.651664	NA	0	0	0	0.760613	1.95841	0
ENSG00000241975.1	TCEB1P19	6.85951	1.98073	1.05429	1.87873	0.0602816	0.202492	1.96321	12.0926	18.6946	3.04245	2.61121	2.753
ENSG00000137947.11	GTF2B	246.808	-0.377854	0.274801	-1.37501	0.169128	0.397873	184.541	160.659	300.814	241.114	346.638	247.082
ENSG00000235308.1	RP11-82K18.2	0.976413	-0.900153	2.51671	-0.35767	0.72059	NA	0	1.72751	0	0.760613	1.3056	2.06475
ENSG00000137944.16	CCBL2	91.1892	-0.868987	0.372965	-2.32994	0.0198092	0.0977364	62.8226	88.1031	40.7883	84.428	155.367	115.626
ENSG00000213516.9	RBMXL1	144.194	-0.84734	0.252126	-3.36078	0.000777233	0.0097234	84.4179	115.743	107.069	160.489	209.549	187.892
ENSG00000117226.11	GBP3	5.62679	2.17418	1.22237	1.77866	0.0752956	0.234966	15.7057	8.63755	3.39903	0.760613	4.56961	0.68825
ENSG00000117228.9	GBP1	9.97001	1.72996	0.785097	2.2035	0.0275594	0.122056	17.6689	16.4114	11.8966	3.80306	5.22242	4.81775
ENSG00000234518.2	PTGES3P1	27.1264	-0.247179	0.538511	-0.459004	0.646231	0.839107	23.5585	36.2777	13.5961	23.579	31.3345	34.4125
ENSG00000162645.12	GBP2	12.9579	-0.185846	0.708708	-0.262232	0.793142	0.914352	15.7057	13.8201	6.79805	11.4092	17.6257	12.3885
ENSG00000213512.1	GBP7	3.15972	5.60148	2.33268	2.40131	0.0163365	0.08627	1.96321	0	16.9951	0	0	0
ENSG00000162654.8	GBP4	2.90499	2.28672	1.93668	1.18074	0.237704	0.493414	0	0.863755	13.5961	2.28184	0	0.68825
ENSG00000154451.14	GBP5	1.65278	4.67259	2.30452	2.02758	0.0426032	NA	3.92641	2.59127	3.39903	0	0	0
ENSG00000183347.14	GBP6	1.63386	2.65716	2.81569	0.943698	0.345324	NA	0	0	8.49757	0	1.3056	0
ENSG00000215874.3	CAPNS1P1	0.566504	3.11555	4.02379	0.774284	0.438763	NA	0	0	3.39903	0	0	0
ENSG00000197147.12	LRRC8B	185.027	-0.551164	0.2176	-2.53292	0.0113118	0.0672138	127.608	152.021	169.951	212.211	209.549	238.823
ENSG00000231999.6	FLJ27354	5.26999	-1.7169	1.17634	-1.45953	0.14442	0.3587	1.96321	3.45502	1.69951	4.56368	13.056	6.8825
ENSG00000230735.1	RP11-413E1.4	1.98981	-0.181075	1.79977	-0.10061	0.91986	0.969899	1.96321	3.45502	0	3.80306	0.652802	2.06475
ENSG00000171488.14	LRRC8C	140.33	-0.450154	0.270469	-1.66435	0.096043	0.273599	100.124	113.152	142.759	126.262	169.728	189.957
ENSG00000226394.2	RP11-413E1.2	2.13535	1.00639	1.82606	0.551126	0.581547	0.799564	7.85283	0.863755	0	0.760613	1.95841	1.3765
ENSG00000272931.1	RP5-943J3.2	0.350278	-1.41968	3.99456	-0.355403	0.722288	NA	0	0	0	0.760613	0.652802	0.68825
ENSG00000171492.14	LRRC8D	295.352	-0.156117	0.191987	-0.813168	0.416122	0.679775	298.407	240.124	302.513	277.624	336.846	316.595
ENSG00000272672.1	RP11-302M6.5	1.18864	-2.07342	2.35126	-0.881831	0.377868	NA	0	0.863755	0	1.52123	1.3056	3.44125
ENSG00000228175.3	GEMIN8P4	7.67066	-0.243903	0.912379	-0.267327	0.789218	0.912665	5.88962	5.18253	10.1971	6.84552	12.4032	5.506
ENSG00000162664.16	ZNF326	557.751	-0.468798	0.155878	-3.00747	0.00263434	0.0241314	427.979	518.253	453.77	660.973	597.967	687.562
ENSG00000229201.1	RP5-827O9.1	1.5477	3.49976	2.4889	1.40615	0.159681	NA	0	1.72751	6.79805	0.760613	0	0
ENSG00000233593.7	RP4-665J23.1	35.8487	0.0953705	0.439357	0.217069	0.828155	0.930067	33.3745	33.6865	44.1873	35.7488	26.1121	41.9833
ENSG00000225446.2	RP4-665J23.2	0.671571	-0.353328	3.26771	-0.108127	0.913895	NA	1.96321	0	0	0.760613	1.3056	0
ENSG00000272094.1	RP4-665J23.4	1.89331	1.54338	2.14973	0.717941	0.472793	NA	0	0	8.49757	1.52123	0.652802	0.68825
ENSG00000232882.1	PHKA1P1	3.12765	0.916056	1.60969	0.56909	0.569295	0.791602	3.92641	0	8.49757	3.04245	2.61121	0.68825
ENSG00000122482.20	ZNF644	835.238	-0.37052	0.188597	-1.96461	0.0494596	0.177953	600.741	760.969	822.564	781.91	1145.01	900.231
ENSG00000232393.1	RPL5P6	0.653602	-0.275793	3.77982	-0.0729644	0.941834	NA	1.96321	0	0	0	1.95841	0
ENSG00000162669.15	HFM1	10.4926	0.452261	0.76009	0.59501	0.551837	0.780201	11.7792	9.50131	15.2956	6.84552	7.83362	11.7003
ENSG00000097046.12	CDC7	210.34	-0.844718	0.23598	-3.57961	0.000344106	0.00520479	125.645	150.293	175.05	233.508	327.707	249.835
ENSG00000241318.3	WDR82P2	0.688495	-2.39686	3.11618	-0.769167	0.441794	NA	0	0	0	0.760613	1.3056	2.06475
ENSG00000203914.4	HSP90B3P	1.20732	-1.80042	2.33058	-0.772519	0.439807	NA	0	0	1.69951	1.52123	1.95841	2.06475
ENSG00000069702.10	TGFBR3	232.263	-0.678624	0.203289	-3.33823	0.000843154	0.0103947	159.02	174.479	202.242	282.187	261.121	314.53
ENSG00000239794.3	RN7SL653P	0.892975	-1.17421	2.94574	-0.398612	0.690179	NA	0	0	1.69951	2.28184	0	1.3765
ENSG00000137948.18	BRDT	1.74813	4.74995	2.3258	2.04229	0.0411232	NA	1.96321	1.72751	6.79805	0	0	0
ENSG00000172031.6	EPHX4	6.9368	1.27107	1.0125	1.25538	0.209342	0.455956	9.81603	9.50131	10.1971	0.760613	6.52802	4.81775
ENSG00000230667.5	SETSIP	1.45963	0.175298	1.94957	0.0899164	0.928354	NA	1.96321	2.59127	0	1.52123	1.3056	1.3765
ENSG00000189195.9	BTBD8	5.52182	-0.159883	1.20963	-0.132175	0.894846	0.958109	3.92641	11.2288	0	5.32429	7.83362	4.81775
ENSG00000224678.3	GAPDHP46	2.78547	2.21727	1.67761	1.32168	0.186274	0.423489	7.85283	0.863755	5.09854	1.52123	0	1.3765
ENSG00000233401.1	PRKAR1AP	0.741888	2.30826	3.14523	0.733892	0.463015	NA	1.96321	1.72751	0	0.760613	0	0
ENSG00000069712.10	KIAA1107	32.7894	0.778096	0.447661	1.73814	0.0821867	0.24964	33.3745	43.1878	47.5864	19.7759	28.7233	24.0888
ENSG00000226773.1	RP4-775D17.1	1.13301	4.12359	3.53431	1.16673	0.24332	NA	0	0	6.79805	0	0	0
ENSG00000203910.8	C1orf146	0.782155	0.472673	2.7504	0.171856	0.863551	NA	0	2.59127	0	0.760613	0.652802	0.68825
ENSG00000174842.16	GLMN	111.922	-0.165268	0.293885	-0.562356	0.573873	0.794211	82.4547	96.7406	137.661	104.204	140.352	110.12
ENSG00000122484.8	RPAP2	248.657	-0.466443	0.201366	-2.31639	0.0205369	0.100388	178.652	202.983	244.73	268.496	310.081	287
ENSG00000162676.11	GFI1	4.03701	0.16814	1.33434	0.12601	0.899724	0.960246	1.96321	0.863755	10.1971	4.56368	4.56961	2.06475
ENSG00000067208.14	EVI5	417.724	0.228102	0.186652	1.22207	0.22168	0.472282	353.377	511.343	484.361	362.052	387.764	407.444
ENSG00000223787.2	RP4-593M8.1	5.41583	0.894162	1.1073	0.807517	0.419369	0.682095	11.7792	6.04629	3.39903	5.32429	4.56961	1.3765
ENSG00000229992.1	HMGB3P9	7.5594	0.1505	1.09676	0.137222	0.890855	0.956817	7.85283	15.5476	0	9.12736	4.56961	8.259
ENSG00000201317.1	RNU4-59P	0.609653	-0.274167	3.86585	-0.0709203	0.943461	NA	0	0	1.69951	0	1.95841	0
ENSG00000225505.1	RP11-330C7.3	7.61927	-0.285267	1.16781	-0.244276	0.807017	0.920412	0	16.4114	3.39903	15.2123	5.87522	4.81775
ENSG00000234202.2	RP11-330C7.4	1.39112	1.64615	2.54153	0.647699	0.517179	NA	1.96321	4.31878	0	0	0	2.06475
ENSG00000223896.2	CCNJP2	6.53143	-0.641709	0.990961	-0.647562	0.517268	0.758324	1.96321	7.7738	5.09854	8.36674	9.79203	6.19425
ENSG00000122406.12	RPL5	4293.71	-0.212931	0.161478	-1.31864	0.18729	0.424849	4012.79	3382.47	4541.1	3812.95	5279.86	4733.1
ENSG00000154511.11	FAM69A	123.955	0.100511	0.252729	0.397702	0.69085	0.864998	106.013	130.427	147.858	111.81	116.852	130.768
ENSG00000207523.1	SNORA66	9.82515	0.526393	0.848225	0.620582	0.534875	0.769592	5.88962	8.63755	20.3942	6.0849	11.7504	6.19425
ENSG00000229052.2	RP11-386I23.1	11.0342	0.344992	0.744106	0.463633	0.64291	0.836856	9.81603	10.3651	16.9951	8.36674	12.4032	8.259
ENSG00000143033.17	MTF2	398.04	-0.540506	0.208594	-2.59119	0.0095645	0.0598273	268.959	347.23	355.198	403.125	584.258	429.468
ENSG00000117500.12	TMED5	633.19	-0.439421	0.187144	-2.34803	0.0188728	0.0951423	492.765	559.714	559.14	557.529	819.919	810.071
ENSG00000122483.17	CCDC18	206.331	-0.64427	0.251758	-2.55908	0.0104949	0.0638463	119.756	206.438	152.956	254.045	285.927	218.864
ENSG00000237003.1	RP4-612C19.1	0.332309	-1.35116	3.99878	-0.337893	0.735444	NA	0	0	0	0	1.3056	0.68825
ENSG00000225297.1	RP4-612C19.2	1.92178	2.92734	2.3264	1.25831	0.208279	NA	0	1.72751	8.49757	0	1.3056	0
ENSG00000223745.7	RP4-717I23.3	41.5857	0.451015	0.428644	1.05219	0.292713	0.558323	37.3009	44.0515	62.882	32.7064	45.0433	27.53
ENSG00000229567.1	RP4-717I23.2	1.01182	-0.263362	2.78982	-0.0944011	0.924791	NA	0	2.59127	0	1.52123	1.95841	0
ENSG00000117505.12	DR1	906.029	-0.455844	0.157903	-2.88686	0.00389106	0.0320044	844.179	793.791	654.313	927.187	1156.11	1060.59
ENSG00000229635.1	RP4-713B5.2	1.5528	-2.201	2.26981	-0.969687	0.332203	NA	1.96321	0	0	5.32429	0.652802	1.3765
ENSG00000207379.1	Y_RNA	0.47116	2.82875	4.04482	0.699351	0.484333	NA	1.96321	0.863755	0	0	0	0
ENSG00000137942.16	FNBP1L	595.762	-0.118808	0.180595	-0.657871	0.510621	0.75408	451.538	630.542	628.82	559.811	691.317	612.543
ENSG00000212601.1	RNA5SP53	2.33962	0.238647	1.75611	0.135895	0.891904	0.956861	0	0.863755	6.79805	2.28184	0.652802	3.44125
ENSG00000137936.16	BCAR3	112.326	0.490425	0.306872	1.59814	0.110011	0.299206	166.873	145.111	81.5766	91.2736	91.3923	97.7315
ENSG00000224093.5	RP5-1033H22.2	16.675	1.16713	0.706521	1.65194	0.0985471	0.279034	21.5953	31.959	15.2956	15.9729	11.0976	4.1295
ENSG00000230439.2	RP11-488P3.1	2.75081	-0.0944834	1.42606	-0.066255	0.947175	0.980685	1.96321	2.59127	3.39903	4.56368	2.61121	1.3765
ENSG00000260464.1	RP4-561L24.3	1.81779	1.52727	1.91037	0.799464	0.424022	NA	3.92641	0.863755	3.39903	0	0.652802	2.06475
ENSG00000067334.13	DNTTIP2	644.508	-0.439383	0.205971	-2.13322	0.0329064	0.137129	475.096	502.706	664.51	622.181	932.201	670.356
ENSG00000023909.9	GCLM	615.11	0.817628	0.158452	5.16011	2.468e-07	1.24618e-05	859.885	788.609	706.997	396.279	492.213	446.674
ENSG00000198691.11	ABCA4	4.47706	3.59978	1.5544	2.31586	0.0205657	0.100487	7.85283	3.45502	13.5961	0	1.95841	0
ENSG00000137962.12	ARHGAP29	468.497	0.416834	0.161881	2.57495	0.0100255	0.0618008	484.912	520.845	601.628	371.179	424.974	407.444
ENSG00000226835.2	RP11-148B18.1	0.414687	1.51511	4.05688	0.373467	0.708801	NA	0	1.72751	0	0.760613	0	0
ENSG00000178596.10	GAPDHP29	0.427211	2.7842	4.04736	0.687905	0.491513	NA	0	0.863755	1.69951	0	0	0
ENSG00000117528.11	ABCD3	441.018	-0.331842	0.202453	-1.63911	0.10119	0.283976	339.635	394.736	436.775	386.391	587.522	501.046
ENSG00000117525.13	F3	21.6723	0.777909	0.593838	1.30997	0.190206	0.428703	37.3009	32.8227	11.8966	14.4516	15.6672	17.8945
ENSG00000223675.1	RP11-86H7.6	0.385436	0.0372504	3.96769	0.00938843	0.992509	NA	0	0.863755	0	0.760613	0	0.68825
ENSG00000224081.8	LINC01057	24.3399	0.570201	0.510339	1.1173	0.263867	0.525829	27.4849	37.1415	22.0937	19.7759	19.5841	19.9593
ENSG00000232857.2	KATNBL1P2	0.597929	1.86261	3.41925	0.544741	0.585932	NA	1.96321	0.863755	0	0.760613	0	0
ENSG00000263526.1	MIR378G	1.02047	2.78812	2.88026	0.96801	0.333039	NA	1.96321	0	3.39903	0.760613	0	0
ENSG00000143036.16	SLC44A3	30.8917	0.911771	0.509414	1.78984	0.0734792	0.231405	19.6321	44.9153	56.0839	19.7759	21.5425	23.4005
ENSG00000117519.15	CNN3	1331.87	-0.0117022	0.153663	-0.076155	0.939296	0.977726	1185.78	1346.59	1446.29	1121.9	1445.3	1445.33
ENSG00000235501.5	RP4-639F20.1	14.8585	0.844373	0.645206	1.30869	0.19064	0.429411	19.6321	17.2751	20.3942	14.4516	9.13923	8.259
ENSG00000172339.9	ALG14	113.279	-0.903244	0.263996	-3.42143	0.000622924	0.00820757	80.4915	76.8742	79.8771	125.501	158.631	158.298
ENSG00000230427.1	RP11-313A24.1	2.63595	0.474183	1.63963	0.289202	0.772427	0.904819	3.92641	5.18253	0	0.760613	4.56961	1.3765
ENSG00000152078.9	TMEM56	129.873	0.0964189	0.284469	0.338943	0.734652	0.887306	137.424	157.204	107.069	93.5554	144.269	139.715
ENSG00000271092.5	TMEM56-RWDD3	2.41092	-1.11989	1.67316	-0.669328	0.503286	0.74898	3.92641	0.863755	0	2.28184	3.26401	4.1295
ENSG00000231992.1	RP11-57H12.2	0.712638	0.923695	2.89641	0.31891	0.749795	NA	1.96321	0.863755	0	0.760613	0	0.68825
ENSG00000206679.1	Y_RNA	0.25276	0.977301	4.07333	0.239927	0.810387	NA	0	0.863755	0	0	0.652802	0
ENSG00000226026.5	RP11-57H12.3	2.38418	0.411895	1.68887	0.243888	0.807317	0.920412	3.92641	2.59127	1.69951	0	1.95841	4.1295
ENSG00000122481.16	RWDD3	23.5528	0.389965	0.590113	0.66083	0.508721	0.752673	23.5585	14.6838	42.4878	25.8608	19.5841	15.1415
ENSG00000228852.6	RP11-57H12.5	8.64041	1.04025	0.879	1.18344	0.236634	0.492053	5.88962	8.63755	20.3942	6.84552	4.56961	5.506
ENSG00000228504.1	RP4-586O15.1	0.217601	-0.74689	4.0458	-0.184609	0.853536	NA	0	0	0	0	1.3056	0
ENSG00000228971.2	RP11-286B14.1	1.12556	4.09587	3.07214	1.33323	0.182457	NA	5.88962	0.863755	0	0	0	0
ENSG00000237435.9	RP11-147C23.1	1.98743	4.94238	2.52824	1.95487	0.0505987	0.180507	0	1.72751	10.1971	0	0	0
ENSG00000231987.1	RP5-898J17.1	1.42093	4.4628	2.7881	1.60066	0.109453	NA	0	1.72751	6.79805	0	0	0
ENSG00000228502.1	EEF1A1P11	24.9001	-0.102575	0.582948	-0.175959	0.860326	0.94495	35.3377	23.3214	13.5961	36.5094	24.8065	15.8298
ENSG00000137970.7	RPL7P9	31.3115	-0.117871	0.449336	-0.262322	0.793073	0.914352	29.4481	28.5039	32.2908	34.2276	36.5569	26.8418
ENSG00000223229.1	RN7SKP270	1.69951	4.71011	3.09652	1.5211	0.128236	NA	0	0	10.1971	0	0	0
ENSG00000117569.18	PTBP2	278.835	-0.419021	0.214549	-1.95303	0.0508157	0.181143	217.916	274.674	220.937	293.597	386.459	279.43
ENSG00000188641.12	DPYD	2.15664	1.41568	1.74411	0.811691	0.416969	0.680376	0	2.59127	6.79805	1.52123	0.652802	1.3765
ENSG00000232878.3	DPYD-AS1	0.654402	3.30011	4.01005	0.822961	0.41053	NA	3.92641	0	0	0	0	0
ENSG00000228057.1	SEC63P1	4.70325	1.17671	1.18333	0.994404	0.320026	0.587883	7.85283	1.72751	10.1971	3.04245	1.95841	3.44125
ENSG00000259946.1	RP11-490G2.2	0.893706	3.76348	3.32968	1.13028	0.258358	NA	1.96321	0	3.39903	0	0	0
ENSG00000225206.6	MIR137HG	0.849757	3.70751	3.90983	0.948254	0.343	NA	0	0	5.09854	0	0	0
ENSG00000226053.1	RP5-1070A16.1	1.46488	4.49688	2.44306	1.84068	0.0656692	NA	1.96321	1.72751	5.09854	0	0	0
ENSG00000280040.1	RP11-296E3.2	0.573786	-2.13391	3.32866	-0.641072	0.521476	NA	0	0	0	0.760613	1.3056	1.3765
ENSG00000162627.16	SNX7	96.9174	-0.0617835	0.281508	-0.219474	0.826281	0.929263	106.013	92.4218	86.6752	81.3856	109.018	105.991
ENSG00000117598.11	PLPPR5	3.87485	5.89969	1.93879	3.04298	0.00234245	0.0221832	1.96321	2.59127	18.6946	0	0	0
ENSG00000232825.1	RP5-896L10.1	0.849757	3.70751	3.90983	0.948254	0.343	NA	0	0	5.09854	0	0	0
ENSG00000227034.1	RP11-234N17.1	2.00646	-0.313336	1.81366	-0.172765	0.862836	0.946184	3.92641	0	1.69951	3.04245	1.3056	2.06475
ENSG00000117600.12	PLPPR4	1.98277	4.93313	2.95722	1.66817	0.0952826	0.272242	0	0	11.8966	0	0	0
ENSG00000224445.3	RP11-413P11.1	0.25276	0.977301	4.07333	0.239927	0.810387	NA	0	0.863755	0	0	0.652802	0
ENSG00000099260.10	PALMD	1.29042	3.22586	2.3617	1.36591	0.171969	NA	1.96321	1.72751	3.39903	0	0.652802	0
ENSG00000156869.12	FRRS1	103.12	-0.0305604	0.309431	-0.0987634	0.921326	0.970438	115.829	73.4192	118.966	86.7099	124.685	99.108
ENSG00000162688.15	AGL	393.502	0.0671019	0.170655	0.393202	0.69417	0.866533	408.347	358.459	443.573	351.403	389.723	409.509
ENSG00000228084.1	RP5-884G6.2	0.92433	-0.00563735	2.63945	-0.00213581	0.998296	NA	1.96321	0.863755	0	0.760613	1.95841	0
ENSG00000117620.12	SLC35A3	298.551	-0.240264	0.213366	-1.12606	0.260139	0.520855	239.511	262.582	319.508	272.299	389.07	308.336
ENSG00000212248.1	RNU6-750P	0.385436	0.0372504	3.96769	0.00938843	0.992509	NA	0	0.863755	0	0.760613	0	0.68825
ENSG00000202259.1	RNU6-1318P	0.597929	1.86261	3.41925	0.544741	0.585932	NA	1.96321	0.863755	0	0.760613	0	0
ENSG00000261254.2	RP4-714D9.5	25.2727	-0.0729516	0.519207	-0.140506	0.88826	0.955992	17.6689	20.7301	35.6898	27.3821	26.7649	23.4005
ENSG00000156875.13	HIAT1	407.562	-0.0156432	0.172005	-0.0909463	0.927535	0.973277	402.457	393.009	421.479	348.361	434.766	445.298
ENSG00000241073.1	RP4-714D9.2	2.98665	1.72356	1.74448	0.988009	0.323148	0.591284	1.96321	0	11.8966	0.760613	2.61121	0.68825
ENSG00000156876.9	SASS6	237.088	-0.730753	0.218515	-3.34418	0.000825255	0.0102111	147.241	204.71	180.148	266.215	342.721	281.494
ENSG00000226952.1	RP4-714D9.4	6.06784	0.909389	0.98058	0.927399	0.353719	0.622273	5.88962	6.04629	11.8966	4.56368	4.56961	3.44125
ENSG00000122435.9	TRMT13	127.42	-0.528371	0.260174	-2.03084	0.0422712	0.16106	125.645	106.242	81.5766	139.192	163.2	148.662
ENSG00000122477.12	LRRC39	13.2899	1.45424	0.751552	1.93498	0.052993	0.186758	17.6689	13.8201	27.1922	3.04245	10.4448	7.57075
ENSG00000137992.14	DBT	241.719	-0.313834	0.217415	-1.44348	0.148885	0.366035	184.541	196.072	266.824	236.551	280.705	285.624
ENSG00000271415.1	RPL23AP90	0.459078	-1.81207	3.63859	-0.498014	0.618474	NA	0	0	0	0.760613	1.3056	0.68825
ENSG00000225169.1	BRI3P1	1.26195	1.23305	2.40102	0.513555	0.607563	NA	1.96321	0	3.39903	1.52123	0	0.68825
ENSG00000230287.3	RP11-305E17.4	1.21816	0.772085	2.13067	0.362368	0.717077	NA	1.96321	2.59127	0	0.760613	1.3056	0.68825
ENSG00000224616.1	RTCA-AS1	2.40952	-0.884531	1.678	-0.527135	0.5981	0.809939	1.96321	0	3.39903	3.04245	2.61121	3.44125
ENSG00000137996.12	RTCA	328.501	0.0491058	0.20035	0.245099	0.806379	0.920248	284.665	315.271	402.785	281.427	355.124	331.737
ENSG00000207750.1	MIR553	2.2057	0.491378	1.65036	0.29774	0.765902	0.901919	0	2.59127	5.09854	1.52123	1.95841	2.06475
ENSG00000215871.2	RP5-837M10.1	0.566504	3.11555	4.02379	0.774284	0.438763	NA	0	0	3.39903	0	0	0
ENSG00000079335.18	CDC14A	29.1768	0.0846574	0.488688	0.173234	0.862468	0.946184	35.3377	21.5939	33.9903	23.579	25.4593	35.1008
ENSG00000234332.1	BCAS2P2	2.03715	-0.00881301	1.69359	-0.00520373	0.995848	0.99878	0	2.59127	3.39903	1.52123	1.95841	2.753
ENSG00000228086.1	RP5-837M10.4	0.402627	1.51511	4.05688	0.373467	0.708801	NA	0	1.72751	0	0	0	0.68825
ENSG00000162692.10	VCAM1	4.03693	4.96726	1.73179	2.86828	0.00412708	0.0333045	3.92641	6.04629	13.5961	0	0.652802	0
ENSG00000162694.13	EXTL2	161.404	-0.523772	0.242267	-2.16196	0.0306214	0.130703	139.388	135.61	122.365	154.404	223.258	193.398
ENSG00000162695.11	SLC30A7	683.922	-0.402793	0.182177	-2.21099	0.0270363	0.120606	518.287	641.77	605.027	621.421	902.825	814.2
ENSG00000230946.3	HNRNPA1P68	13.3427	1.36882	0.853577	1.60363	0.108795	0.296952	5.88962	9.50131	42.4878	6.0849	7.83362	8.259
ENSG00000117543.19	DPH5	255.929	-0.355435	0.263074	-1.35108	0.176668	0.409268	182.578	168.432	324.607	263.172	302.9	293.883
ENSG00000235795.1	RP11-421L21.2	6.91937	-0.423043	1.16732	-0.362406	0.717049	0.878132	0	2.59127	15.2956	8.36674	10.4448	4.81775
ENSG00000233184.6	RP11-421L21.3	31.3209	0.622956	0.501874	1.24126	0.21451	0.462628	43.1906	20.7301	50.9854	22.8184	26.1121	24.0888
ENSG00000170989.8	S1PR1	2.17067	5.05525	2.26784	2.22911	0.0258067	0.11699	1.96321	0.863755	10.1971	0	0	0
ENSG00000228399.1	RP4-575N6.2	1.69422	0.361102	2.16265	0.166972	0.867392	NA	5.88962	0	0	2.28184	1.3056	0.68825
ENSG00000231671.1	LINC01307	1.46488	4.49688	2.44306	1.84068	0.0656692	NA	1.96321	1.72751	5.09854	0	0	0
ENSG00000226715.2	RP11-411H5.1	0.694669	1.00717	2.91572	0.345429	0.729772	NA	1.96321	0.863755	0	0	0.652802	0.68825
ENSG00000183298.5	RPSAP19	2.70701	-1.07058	1.62627	-0.658305	0.510342	0.753953	3.92641	0	1.69951	4.56368	2.61121	3.44125
ENSG00000118733.16	OLFM3	44.2901	-2.33137	0.465534	-5.00794	5.50163e-07	2.45422e-05	9.81603	13.8201	20.3942	56.2854	84.2114	81.2135
ENSG00000162699.5	DNAJA1P5	2.48362	3.33454	2.52583	1.32018	0.186776	0.42421	0	0	13.5961	0	1.3056	0
ENSG00000230864.1	RP5-936J12.1	1.13301	4.12359	3.53431	1.16673	0.24332	NA	0	0	6.79805	0	0	0
ENSG00000060718.19	COL11A1	3.54765	5.77797	2.17241	2.65971	0.00782077	0.0522824	0	2.59127	18.6946	0	0	0
ENSG00000222069.1	RN7SKP285	1.14864	1.12306	2.24686	0.499836	0.61719	NA	3.92641	0.863755	0	0.760613	0.652802	0.68825
ENSG00000185946.15	RNPC3	73.1176	-0.360427	0.318662	-1.13106	0.258029	0.518761	56.933	76.0105	57.7834	83.6674	92.0451	72.2663
ENSG00000240038.6	AMY2B	6.87834	1.68833	0.963821	1.7517	0.0798252	0.245358	5.88962	8.63755	16.9951	3.04245	3.26401	3.44125
ENSG00000243480.7	AMY2A	1.78741	4.76757	2.62834	1.81391	0.0696912	NA	3.92641	0	6.79805	0	0	0
ENSG00000225191.1	RP11-97C18.1	0.47116	2.82875	4.04482	0.699351	0.484333	NA	1.96321	0.863755	0	0	0	0
ENSG00000230768.7	RP11-251P6.1	0.993716	3.94126	3.18993	1.23553	0.216634	NA	0	0.863755	5.09854	0	0	0
ENSG00000232952.1	RP11-90H3.1	4.51748	0.529044	1.4516	0.364456	0.715517	0.877236	0	0.863755	15.2956	2.28184	5.22242	3.44125
ENSG00000233047.6	RP11-24P14.1	0.287918	2.4769	4.05688	0.610542	0.541503	NA	0	1.72751	0	0	0	0
ENSG00000237480.2	RP5-947P14.1	2.5586	5.31352	2.31147	2.29876	0.0215185	0.103691	0	3.45502	11.8966	0	0	0
ENSG00000233449.1	MTATP6P14	0.798362	3.60475	3.45093	1.04458	0.296219	NA	3.92641	0.863755	0	0	0	0
ENSG00000232551.2	MTCO1P14	0.47116	2.82875	4.04482	0.699351	0.484333	NA	1.96321	0.863755	0	0	0	0
ENSG00000198890.7	PRMT6	71.5381	-0.742907	0.364927	-2.03577	0.0417738	0.160487	51.0434	38.0052	73.0791	72.2582	87.4755	107.367
ENSG00000162631.18	NTNG1	2.92509	5.48581	2.0137	2.72424	0.00644493	0.0454265	3.92641	1.72751	11.8966	0	0	0
ENSG00000224550.1	RP11-270C12.3	2.52372	0.516687	1.49402	0.345837	0.729465	0.884286	3.92641	1.72751	3.39903	0.760613	3.26401	2.06475
ENSG00000134215.15	VAV3	21.2206	-1.04089	0.661758	-1.57292	0.115737	0.309868	13.7424	23.3214	3.39903	25.8608	30.0289	30.9713
ENSG00000085491.15	SLC25A24	349.027	0.289771	0.175564	1.65051	0.0988381	0.279641	371.046	394.736	385.789	270.018	339.457	333.113
ENSG00000280186.1	RP11-483I13.6	0.441109	-1.75865	3.97634	-0.442278	0.658288	NA	0	0	0	0	1.95841	0.68825
ENSG00000241361.8	SLC25A24P1	2.13139	5.04803	2.44729	2.0627	0.0391411	0.153382	0	2.59127	10.1971	0	0	0
ENSG00000227832.1	ST13P21	0.654402	3.30011	4.01005	0.822961	0.41053	NA	3.92641	0	0	0	0	0
ENSG00000162636.15	FAM102B	440.456	-0.9812	0.169948	-5.77354	7.7622e-09	5.75664e-07	274.849	322.181	288.917	520.259	638.44	598.09
ENSG00000134186.11	PRPF38B	369.533	-0.168564	0.172302	-0.978308	0.327922	0.596009	320.003	346.366	377.292	384.87	432.155	356.514
ENSG00000143107.8	FNDC7	2.14485	4.02265	2.03861	1.97323	0.0484693	0.175602	1.96321	3.45502	6.79805	0	0.652802	0
ENSG00000116266.10	STXBP3	333.625	-0.114186	0.200948	-0.568238	0.569874	0.791705	292.518	318.726	350.1	284.469	413.876	342.06
ENSG00000228076.2	RP11-475E11.2	6.02968	1.89687	1.10138	1.72228	0.0850196	0.255565	1.96321	9.50131	16.9951	3.04245	2.61121	2.06475
ENSG00000162641.18	AKNAD1	4.65325	1.76001	1.27746	1.37775	0.16828	0.396469	1.96321	4.31878	15.2956	3.04245	2.61121	0.68825
ENSG00000121957.12	GPSM2	282.189	-0.218152	0.193033	-1.13013	0.258422	0.51903	233.622	280.721	266.824	262.411	332.276	317.283
ENSG00000121940.15	CLCC1	223.812	-0.263304	0.213761	-1.23177	0.218036	0.467218	170.799	201.255	237.932	235.029	274.177	223.681
ENSG00000085433.15	WDR47	154.632	0.206952	0.234926	0.880922	0.37836	0.646129	155.093	158.931	183.547	120.177	158.631	151.415
ENSG00000237349.1	RP5-1065J22.2	2.20581	2.34332	2.06711	1.13362	0.256954	0.517392	0	0.863755	10.1971	1.52123	0.652802	0
ENSG00000244716.3	RP11-20O24.4	11.3896	-0.0845236	0.782821	-0.107973	0.914017	0.967146	9.81603	5.18253	18.6946	9.88797	13.056	11.7003
ENSG00000228665.2	RP11-20O24.1	1.06909	2.89381	2.78018	1.04087	0.297935	NA	3.92641	1.72751	0	0.760613	0	0
ENSG00000197780.9	TAF13	213.1	0.0701318	0.228898	0.30639	0.759308	0.898797	243.438	239.26	171.651	178.744	236.967	208.54
ENSG00000273382.1	RP5-1065J22.8	1.74735	0.811428	2.18024	0.372173	0.709764	NA	5.88962	0.863755	0	3.04245	0	0.68825
ENSG00000215717.5	TMEM167B	197.148	0.44999	0.221679	2.02992	0.0423649	0.1612	227.732	209.893	246.429	137.671	193.229	167.933
ENSG00000251484.3	RP5-1065J22.4	2.51455	-1.51276	1.80197	-0.839505	0.401186	0.666212	0	3.45502	0	1.52123	3.91681	6.19425
ENSG00000179902.12	C1orf194	2.13219	-0.383387	1.86503	-0.205566	0.83713	0.93372	0	5.18253	0	2.28184	3.26401	2.06475
ENSG00000116299.16	KIAA1324	4.51427	2.14334	1.49892	1.42993	0.152738	0.372354	0	1.72751	20.3942	2.28184	1.3056	1.3765
ENSG00000031698.12	SARS	1034.62	0.361189	0.139296	2.59295	0.00951556	0.059584	1113.14	1120.29	1257.64	860.253	846.031	1010.35
ENSG00000143126.7	CELSR2	90.5467	1.50246	0.333259	4.5084	6.53182e-06	0.000209761	147.241	101.923	152.956	55.5247	32.6401	52.9953
ENSG00000134222.16	PSRC1	144.363	-0.893923	0.241974	-3.69429	0.0002205	0.00365426	92.2707	94.1493	117.266	184.829	206.285	171.374
ENSG00000221986.6	MYBPHL	1.14647	3.01912	2.48764	1.21365	0.224882	NA	1.96321	0.863755	3.39903	0	0.652802	0
ENSG00000134243.11	SORT1	1921	-0.116879	0.146137	-0.799791	0.423832	0.685456	1770.81	2000.46	1755.6	1926.63	1746.9	2325.6
ENSG00000143106.12	PSMA5	747.645	-0.654067	0.189777	-3.44649	0.000567914	0.00764477	647.858	512.207	586.332	710.412	1088.22	940.838
ENSG00000143028.8	SYPL2	4.03693	4.96726	1.73179	2.86828	0.00412708	0.0333045	3.92641	6.04629	13.5961	0	0.652802	0
ENSG00000162650.15	ATXN7L2	12.2312	0.817829	0.743969	1.09928	0.271647	0.534465	21.5953	8.63755	16.9951	10.6486	5.87522	9.6355
ENSG00000174151.14	CYB561D1	38.4722	0.721102	0.448923	1.60629	0.10821	0.29606	31.4113	45.779	66.281	35.7488	25.4593	26.1535
ENSG00000181754.6	AMIGO1	2.98882	1.11116	1.60329	0.693053	0.488276	0.736452	3.92641	0	8.49757	1.52123	2.61121	1.3765
ENSG00000156097.12	GPR61	3.94596	-1.34032	1.34303	-0.997979	0.31829	0.586009	1.96321	4.31878	0	5.32429	5.87522	6.19425
ENSG00000065135.8	GNAI3	1048.9	-0.0540236	0.171063	-0.315811	0.752146	0.895631	965.898	995.91	1126.78	851.126	1256.64	1097.07
ENSG00000206832.1	RNU6V	4.10815	1.93098	1.37846	1.40083	0.161266	0.385842	5.88962	3.45502	10.1971	3.04245	0	2.06475
ENSG00000116337.15	AMPD2	85.5634	1.13656	0.38488	2.95303	0.00314668	0.027448	186.505	72.5555	95.1727	59.3278	50.2657	49.554
ENSG00000235045.2	RPL7P8	0.661295	1.0249	3.73282	0.274565	0.783651	NA	0	2.59127	0	0	0	1.3765
ENSG00000168765.15	GSTM4	98.5025	0.00539764	0.340002	0.0158753	0.987334	0.994874	123.682	63.9179	110.468	120.937	77.0306	94.9785
ENSG00000213366.12	GSTM2	21.5489	0.995982	0.53008	1.87893	0.0602543	0.202457	31.4113	27.6402	27.1922	12.1698	14.3616	16.518
ENSG00000134201.10	GSTM5	0.654402	3.30011	4.01005	0.822961	0.41053	NA	3.92641	0	0	0	0	0
ENSG00000134202.10	GSTM3	62.0142	0.868431	0.391126	2.22033	0.0263961	0.118688	96.1971	57.0079	88.3747	29.6639	56.7938	44.048
ENSG00000198758.10	EPS8L3	4.9518	6.24643	1.82292	3.42661	0.00061116	0.0080881	5.88962	1.72751	22.0937	0	0	0
ENSG00000228420.1	RP4-735C1.6	0.849757	3.70751	3.90983	0.948254	0.343	NA	0	0	5.09854	0	0	0
ENSG00000261055.1	RP11-195M16.3	1.16171	3.10785	2.7152	1.14461	0.252369	NA	1.96321	4.31878	0	0	0	0.68825
ENSG00000184371.13	CSF1	31.1714	2.05502	0.562188	3.6554	0.000256778	0.00413423	84.4179	34.5502	32.2908	8.36674	15.0144	12.3885
ENSG00000168710.17	AHCYL1	1001.63	0.361568	0.142468	2.53789	0.0111523	0.0666052	1258.42	1054.65	1068.99	830.589	834.281	962.862
ENSG00000143093.14	STRIP1	220.138	0.0715044	0.225351	0.317302	0.751015	0.895087	257.18	250.489	168.252	226.663	219.341	198.904
ENSG00000258634.3	RP4-773N10.4	70.4544	0.474453	0.334109	1.42005	0.155592	0.377518	76.5651	76.0105	93.4732	54.0035	47.6545	75.0193
ENSG00000258673.1	LINC01397	0.575837	3.23116	4.01499	0.804774	0.42095	NA	0	3.45502	0	0	0	0
ENSG00000186150.4	UBL4B	0.729828	2.3081	3.16216	0.729913	0.465443	NA	1.96321	1.72751	0	0	0	0.68825
ENSG00000197106.6	SLC6A17	184.323	2.91834	0.290945	10.0306	1.11882e-23	5.20624e-21	404.421	334.273	237.932	45.6368	30.6817	52.9953
ENSG00000227091.1	RP5-1028L10.1	1.33904	3.30594	2.5726	1.28506	0.198773	NA	3.92641	3.45502	0	0	0.652802	0
ENSG00000235526.1	RP5-1028L10.2	8.30031	2.43181	0.963042	2.52514	0.0115654	0.0682495	7.85283	10.3651	23.7932	3.80306	2.61121	1.3765
ENSG00000224965.1	KCNC4-AS1	0.385436	0.0372504	3.96769	0.00938843	0.992509	NA	0	0.863755	0	0.760613	0	0.68825
ENSG00000116396.13	KCNC4	74.2627	1.41406	0.34581	4.08911	4.33024e-05	0.000967658	104.05	97.6044	122.365	48.6792	26.7649	46.1128
ENSG00000227963.1	RP5-1074L1.1	5.67823	3.12073	1.74943	1.78386	0.0744471	0.233238	0	0	30.5912	0.760613	0.652802	2.06475
ENSG00000162775.14	RBM15	449.548	-0.258126	0.176449	-1.46289	0.143498	0.356857	467.243	432.742	328.006	485.271	497.435	486.593
ENSG00000224699.8	LAMTOR5-AS1	54.3883	-0.2984	0.462739	-0.644856	0.51902	0.759135	70.6754	53.5528	22.0937	82.1462	48.3073	49.554
ENSG00000168679.17	SLC16A4	154.698	0.5514	0.276573	1.99369	0.0461863	0.170549	166.873	139.928	246.429	106.486	138.394	130.079
ENSG00000273373.1	RP5-1074L1.4	61.3357	-0.585014	0.422505	-1.38463	0.166165	0.39348	23.5585	48.3703	74.7786	79.8644	82.253	59.1895
ENSG00000134248.13	LAMTOR5	366.906	-0.170442	0.218733	-0.779225	0.435847	0.695878	341.598	275.538	421.479	324.021	459.573	379.226
ENSG00000143125.5	PROK1	0.610453	3.20609	3.83763	0.835435	0.403473	NA	1.96321	0	1.69951	0	0	0
ENSG00000240194.6	CYMP	1.13301	4.12359	3.53431	1.16673	0.24332	NA	0	0	6.79805	0	0	0
ENSG00000177301.13	KCNA2	23.4605	-1.73605	0.701649	-2.47424	0.0133519	0.0755443	9.81603	3.45502	20.3942	38.0306	20.8897	48.1775
ENSG00000259834.1	RP11-284N8.3	0.942321	3.86029	3.21012	1.20253	0.229156	NA	3.92641	1.72751	0	0	0	0
ENSG00000177272.8	KCNA3	0.710464	3.46237	3.58727	0.965183	0.334453	NA	0	0.863755	3.39903	0	0	0
ENSG00000143119.12	CD53	0.540678	1.8938	4.01148	0.472095	0.636859	NA	0	2.59127	0	0	0.652802	0
ENSG00000261654.1	RP11-96K19.4	11.9757	-0.817113	0.91384	-0.894153	0.37124	0.64	9.81603	15.5476	0	12.1698	14.3616	19.9593
ENSG00000232811.1	RP11-96K19.2	10.2463	1.13292	0.809431	1.39965	0.161617	0.386312	9.81603	10.3651	22.0937	9.12736	4.56961	5.506
ENSG00000121931.15	LRIF1	231.375	-0.193398	0.223093	-0.866894	0.386	0.652647	194.357	263.445	186.946	215.253	272.218	256.029
ENSG00000273010.1	RP11-96K19.5	1.38597	-0.914614	2.2081	-0.414208	0.678722	NA	0	2.59127	0	3.04245	1.3056	1.3765
ENSG00000225672.1	CCNT2P1	1.41626	4.44634	3.27987	1.35565	0.175211	NA	0	0	8.49757	0	0	0
ENSG00000156171.14	DRAM2	152.809	0.231641	0.270763	0.855513	0.392267	0.657958	133.498	154.612	207.341	114.853	172.34	134.209
ENSG00000134255.13	CEPT1	270.845	-0.638439	0.2403	-2.65684	0.00788764	0.052537	182.578	198.664	254.927	257.848	415.835	315.219
ENSG00000162777.16	DENND2D	496.002	-0.961714	0.147035	-6.54072	6.12216e-11	6.7893e-09	320.003	348.093	339.903	644.239	654.108	669.668
ENSG00000064886.13	CHI3L2	14.4738	-0.142244	0.661225	-0.215122	0.829672	0.930806	9.81603	11.2288	20.3942	15.2123	14.3616	15.8298
ENSG00000236040.1	CHIAP1	1.24792	-1.36135	2.33842	-0.582169	0.560453	NA	0	1.72751	0	3.04245	0.652802	2.06475
ENSG00000203878.11	CHIAP2	0.585069	-0.844991	3.40106	-0.248449	0.803787	NA	0	0.863755	0	0	1.95841	0.68825
ENSG00000134216.18	CHIA	2.06788	4.98519	2.47975	2.01036	0.0443933	0.165938	9.81603	2.59127	0	0	0	0
ENSG00000173947.13	PIFO	2.61439	0.467225	1.6497	0.283218	0.77701	0.907079	1.96321	6.91004	0	0.760613	2.61121	3.44125
ENSG00000234020.1	CHIAP3	1.33492	4.41444	2.86153	1.54269	0.122907	NA	1.96321	6.04629	0	0	0	0
ENSG00000227179.6	PGCP1	0.332309	-1.35116	3.99878	-0.337893	0.735444	NA	0	0	0	0	1.3056	0.68825
ENSG00000085465.12	OVGP1	5.59558	1.78789	1.27441	1.40292	0.160642	0.385257	15.7057	10.3651	0	1.52123	3.91681	2.06475
ENSG00000260948.1	RP11-552M11.8	4.28364	0.856492	1.19069	0.719322	0.471943	0.723706	3.92641	2.59127	10.1971	2.28184	3.26401	3.44125
ENSG00000233337.1	UBE2FP3	5.84198	-0.0632412	1.16988	-0.0540581	0.956889	0.984198	0	5.18253	11.8966	3.80306	5.22242	8.94725
ENSG00000243960.1	RP11-552M11.4	2.41886	-0.652818	1.60282	-0.407293	0.683793	0.861255	1.96321	3.45502	0	3.04245	2.61121	3.44125
ENSG00000116455.13	WDR77	268.466	-0.658096	0.214789	-3.06393	0.00218452	0.0211087	249.327	160.659	219.237	314.133	319.873	347.566
ENSG00000199890.1	Y_RNA	2.05367	0.0878638	1.69845	0.0517318	0.958742	0.985292	3.92641	0.863755	1.69951	3.80306	0.652802	1.3765
ENSG00000116459.10	ATP5F1	1668.44	-0.526028	0.182446	-2.88321	0.00393647	0.0322362	1387.99	1101.29	1617.94	1591.96	2226.05	2085.4
ENSG00000143110.11	C1orf162	4.03197	0.437703	1.32673	0.329911	0.741467	0.890691	7.85283	6.04629	0	2.28184	4.56961	3.44125
ENSG00000121933.17	TMIGD3	0.436001	1.11936	4.06849	0.275129	0.783217	NA	1.96321	0	0	0	0.652802	0
ENSG00000282608.1	ADORA3	1.78373	2.76113	2.23176	1.2372	0.216014	NA	0	0.863755	8.49757	0	0.652802	0.68825
ENSG00000116473.14	RAP1A	257.729	-0.318699	0.257497	-1.23768	0.215834	0.464215	229.695	302.314	152.956	298.921	250.023	312.466
ENSG00000231346.5	LINC01160	0.854423	3.74186	3.31335	1.12933	0.258759	NA	0	1.72751	3.39903	0	0	0
ENSG00000215867.4	KRT18P57	8.24805	0.00196144	1.05674	0.00185612	0.998519	0.999656	0	6.04629	18.6946	10.6486	6.52802	7.57075
ENSG00000201028.1	RNU6-151P	3.00959	-0.80213	1.52893	-0.524634	0.599838	0.810785	1.96321	4.31878	0	2.28184	2.61121	6.8825
ENSG00000197852.9	FAM212B	25.3716	0.239182	0.58653	0.407791	0.683427	0.86084	39.2641	19.8664	23.7932	33.467	11.7504	24.0888
ENSG00000064703.11	DDX20	353.941	-0.86524	0.208983	-4.14024	3.46939e-05	0.00081279	215.953	253.944	282.119	365.094	539.214	467.322
ENSG00000171385.9	KCND3	3.49412	0.98752	1.41154	0.699603	0.484175	0.733511	7.85283	6.04629	0	3.04245	1.95841	2.06475
ENSG00000231437.3	RP11-88H9.2	0.566504	3.11555	4.02379	0.774284	0.438763	NA	0	0	3.39903	0	0	0
ENSG00000238761.1	snoU13	1.3088	4.31261	3.37563	1.27757	0.201401	NA	7.85283	0	0	0	0	0
ENSG00000143079.14	CTTNBP2NL	198.35	0.69394	0.206217	3.36509	0.000765187	0.00963364	249.327	223.713	263.425	146.038	140.352	167.245
ENSG00000134245.17	WNT2B	18.5538	0.571908	0.590758	0.968092	0.332998	0.600784	25.5217	22.4576	18.6946	9.88797	18.9313	15.8298
ENSG00000273483.1	RP4-671G15.2	0.844514	-1.4984	2.61036	-0.574021	0.565954	NA	0	0.863755	0	1.52123	1.3056	1.3765
ENSG00000007341.18	ST7L	129.199	-0.449276	0.29656	-1.51496	0.129782	0.333983	74.6019	120.926	130.863	128.544	186.049	134.209
ENSG00000116489.12	CAPZA1	1732.46	-0.395836	0.142387	-2.78	0.00543591	0.0403267	1472.41	1508.98	1507.47	1642.92	2154.9	2108.11
ENSG00000235299.2	MRPL53P1	5.01406	-0.386557	1.22225	-0.316267	0.7518	0.895444	9.81603	3.45502	0	6.0849	5.22242	5.506
ENSG00000252750.1	RNU7-70P	3.16721	0.269728	1.36192	0.198049	0.843006	0.936972	1.96321	1.72751	6.79805	3.80306	1.95841	2.753
ENSG00000155363.18	MOV10	106.194	0.55365	0.299364	1.84942	0.0643968	0.212673	157.057	125.245	96.8723	105.725	73.1138	79.1488
ENSG00000225075.1	RP11-426L16.3	0.815263	-2.63886	2.90149	-0.909487	0.363093	NA	0	0	0	1.52123	1.3056	2.06475
ENSG00000155366.16	RHOC	295.37	1.65201	0.231964	7.12182	1.0651e-12	1.47818e-10	590.925	374.006	380.691	160.489	131.213	134.897
ENSG00000155367.15	PPM1J	2.0286	4.97345	2.46176	2.02028	0.0433543	0.163315	7.85283	4.31878	0	0	0	0
ENSG00000184599.13	FAM19A3	2.88717	-2.43135	1.64949	-1.47401	0.14048	0.352306	1.96321	0.863755	0	3.80306	5.87522	4.81775
ENSG00000215866.7	LINC01356	1.11011	-1.95568	2.45197	-0.797594	0.425106	NA	0	0.863755	0	3.80306	1.3056	0.68825
ENSG00000224167.1	RP3-522D1.1	6.62782	-0.332976	1.00024	-0.332896	0.739213	0.88968	1.96321	6.91004	8.49757	9.12736	9.13923	4.1295
ENSG00000155380.11	SLC16A1	1350.87	-0.568696	0.172644	-3.29404	0.000987598	0.0116605	1048.35	1040.83	1176.06	1251.97	1910.75	1677.27
ENSG00000229020.4	AKR7A2P1	4.74204	0.162468	1.21172	0.134081	0.893339	0.957402	3.92641	4.31878	6.79805	6.84552	5.87522	0.68825
ENSG00000226419.7	SLC16A1-AS1	92.1344	0.326051	0.292273	1.11557	0.264606	0.526771	90.3075	104.514	112.168	100.401	72.461	72.9545
ENSG00000238198.1	RP11-31F15.2	6.34854	-0.442375	0.959791	-0.460907	0.644865	0.838296	5.88962	5.18253	5.09854	9.12736	5.22242	7.57075
ENSG00000198799.11	LRIG2	247.927	-0.0523484	0.196459	-0.266459	0.789886	0.912904	202.21	253.08	273.622	262.411	253.287	242.952
ENSG00000281918.1	Metazoa_SRP	1.81762	-1.57063	2.007	-0.782574	0.433877	NA	1.96321	0.863755	0	6.0849	1.3056	0.68825
ENSG00000081026.18	MAGI3	115.522	0.0122716	0.259496	0.04729	0.962282	0.9861	102.087	105.378	141.06	118.656	110.324	115.626
ENSG00000232499.2	RP11-512F24.1	2.85302	0.50224	1.40187	0.358263	0.720146	0.879277	3.92641	4.31878	1.69951	3.80306	1.3056	2.06475
ENSG00000116793.15	PHTF1	187.042	0.0658484	0.227335	0.289653	0.772081	0.904797	184.541	230.623	156.355	188.632	188.66	173.439
ENSG00000232450.1	RP4-730K3.3	3.58469	0.104863	1.36114	0.0770408	0.938591	0.977434	5.88962	5.18253	0	3.04245	3.26401	4.1295
ENSG00000081019.13	RSBN1	165.794	-0.457349	0.33824	-1.35214	0.17633	0.408857	186.505	167.569	64.5815	169.617	207.591	198.904
ENSG00000231128.5	RP5-1073O3.2	0.356186	-1.44185	3.99324	-0.361072	0.718046	NA	0	0	0	0.760613	0	1.3765
ENSG00000134242.15	PTPN22	3.34911	4.6937	1.78312	2.6323	0.00848101	0.0551428	3.92641	6.91004	8.49757	0.760613	0	0
ENSG00000226167.1	AP4B1-AS1	4.54625	0.0897999	1.13265	0.079283	0.936808	0.976901	1.96321	5.18253	6.79805	4.56368	3.26401	5.506
ENSG00000188761.11	BCL2L15	1.52451	1.82746	2.00149	0.91305	0.361216	NA	1.96321	3.45502	1.69951	0	0.652802	1.3765
ENSG00000134262.12	AP4B1	81.8098	-0.393482	0.306681	-1.28303	0.199481	0.442417	58.8962	83.7843	67.9805	82.9068	105.754	91.5373
ENSG00000118655.4	DCLRE1B	143.985	-0.085278	0.23927	-0.356409	0.721534	0.879897	115.829	138.201	164.853	139.953	148.839	156.233
ENSG00000235527.6	HIPK1-AS1	3.9453	3.37982	1.53759	2.19813	0.02794	0.123051	1.96321	6.04629	13.5961	0.760613	1.3056	0
ENSG00000163349.21	HIPK1	776.531	0.346644	0.143844	2.40986	0.0159586	0.0852037	861.848	915.581	829.362	647.282	639.093	766.023
ENSG00000116774.11	OLFML3	8.76979	0.730857	0.939088	0.778262	0.436414	0.696125	13.7424	15.5476	3.39903	3.04245	5.87522	11.012
ENSG00000282048.1	RP4-590F24.2	1.97999	4.92453	2.18067	2.25827	0.0239289	0.111502	5.88962	2.59127	3.39903	0	0	0
ENSG00000134207.14	SYT6	2.37482	4.16095	2.57947	1.6131	0.106722	0.293251	0	0	13.5961	0	0.652802	0
ENSG00000273698.1	MRPL57P1	0.566504	3.11555	4.02379	0.774284	0.438763	NA	0	0	3.39903	0	0	0
ENSG00000197323.10	TRIM33	1218.53	-0.126736	0.157647	-0.803924	0.421441	0.683614	1042.46	1317.23	1131.88	1079.31	1399.61	1340.71
ENSG00000226984.1	RP4-591B8.2	6.80038	-0.0775905	1.11724	-0.0694482	0.944633	0.979659	0	7.7738	11.8966	4.56368	11.7504	4.81775
ENSG00000225650.2	EIF2S2P5	7.4237	-0.688187	0.906359	-0.759287	0.447681	0.705281	5.88962	6.04629	5.09854	6.84552	12.4032	8.259
ENSG00000201114.1	Y_RNA	2.53912	0.142928	1.5195	0.0940622	0.92506	0.972257	1.96321	2.59127	3.39903	4.56368	0.652802	2.06475
ENSG00000236480.1	PKMP1	1.59675	1.30574	1.95389	0.668277	0.503957	NA	0	1.72751	5.09854	0.760613	1.3056	0.68825
ENSG00000116752.5	BCAS2	288.872	-0.704604	0.252551	-2.78995	0.00527164	0.0394037	202.21	251.353	203.942	256.327	474.587	344.813
ENSG00000175984.14	DENND2C	13.2631	0.359582	0.799277	0.449884	0.652794	0.84297	7.85283	27.6402	8.49757	6.0849	14.3616	15.1415
ENSG00000116748.19	AMPD1	1.82355	3.78155	2.34141	1.61507	0.106295	NA	0	3.45502	6.79805	0	0	0.68825
ENSG00000213281.4	NRAS	1693.71	-0.137017	0.151339	-0.905359	0.365275	0.634141	1560.75	1550.44	1730.1	1452.77	1973.42	1894.75
ENSG00000009307.15	CSDE1	4793.67	-0.439102	0.137777	-3.18705	0.00143731	0.0155117	4004.94	3816.94	4389.84	4657.23	6081.5	5811.59
ENSG00000201900.1	RNY1P13	3.10044	-0.259186	1.57041	-0.165043	0.86891	0.949388	0	1.72751	6.79805	0.760613	5.87522	3.44125
ENSG00000052723.11	SIKE1	323.871	-0.556847	0.198213	-2.80934	0.00496432	0.0379565	278.775	272.947	234.533	320.979	447.822	388.173
ENSG00000227970.1	NR1H5P	0.993716	3.94126	3.18993	1.23553	0.216634	NA	0	0.863755	5.09854	0	0	0
ENSG00000198765.11	SYCP1	1.56022	4.58864	2.77077	1.65609	0.097704	NA	0	0.863755	8.49757	0	0	0
ENSG00000134200.3	TSHB	0.849757	3.70751	3.90983	0.948254	0.343	NA	0	0	5.09854	0	0	0
ENSG00000134198.9	TSPAN2	0.427211	2.7842	4.04736	0.687905	0.491513	NA	0	0.863755	1.69951	0	0	0
ENSG00000228035.1	RP4-663N10.1	3.57482	5.77256	2.17034	2.65975	0.00781981	0.0522824	7.85283	0	13.5961	0	0	0
ENSG00000134259.3	NGF	1.69951	4.71011	3.09652	1.5211	0.128236	NA	0	0	10.1971	0	0	0
ENSG00000274468.1	RP4-663N10.3	0.287918	2.4769	4.05688	0.610542	0.541503	NA	0	1.72751	0	0	0	0
ENSG00000270631.1	RP11-710N8.3	0.431878	2.85459	4.04339	0.705991	0.480194	NA	0	2.59127	0	0	0	0
ENSG00000173218.14	VANGL1	547.242	-0.183572	0.179793	-1.02101	0.307248	0.575139	543.808	578.716	412.982	517.977	632.565	597.401
ENSG00000118729.11	CASQ2	14.9808	0.61052	0.715375	0.853427	0.393423	0.659091	13.7424	10.3651	30.5912	7.60613	11.7504	15.8298
ENSG00000177551.5	NHLH2	3.45054	0.845083	1.34868	0.6266	0.530921	0.767754	3.92641	4.31878	5.09854	0.760613	5.22242	1.3765
ENSG00000228127.2	RP11-12L8.1	1.08628	4.07708	3.03735	1.34231	0.179495	NA	3.92641	2.59127	0	0	0	0
ENSG00000163393.12	SLC22A15	115.008	0.701341	0.261156	2.68553	0.00724152	0.0495976	121.719	150.293	154.656	89.7523	97.9203	75.7075
ENSG00000237993.1	RP11-159M11.2	6.80776	0.519888	0.923359	0.56304	0.573407	0.793892	5.88962	9.50131	8.49757	7.60613	5.22242	4.1295
ENSG00000173212.4	MAB21L3	3.06754	2.47416	1.50145	1.64785	0.0993839	0.280549	1.96321	3.45502	10.1971	0.760613	0.652802	1.3765
ENSG00000163399.15	ATP1A1	7653.47	0.303942	0.158866	1.9132	0.055723	0.191566	8875.66	8482.94	8011.51	6985.47	5364.07	8201.19
ENSG00000203865.9	ATP1A1-AS1	27.999	0.162727	0.478414	0.340138	0.733752	0.88663	25.5217	35.414	27.1922	30.4245	27.4177	22.024
ENSG00000212385.1	RNU6-817P	2.90849	2.04476	1.62898	1.25523	0.209394	0.455985	3.92641	1.72751	8.49757	0	2.61121	0.68825
ENSG00000233154.5	RP4-655J12.4	14.9334	-0.268096	0.643805	-0.416424	0.6771	0.857344	13.7424	16.4114	10.1971	15.2123	19.5841	14.4533
ENSG00000230381.2	RP4-655J12.5	1.64542	-1.25177	2.14489	-0.583605	0.559486	NA	0	2.59127	0	4.56368	0.652802	2.06475
ENSG00000200547.1	Y_RNA	1.04153	1.16784	2.78321	0.419599	0.674778	NA	0	2.59127	1.69951	0	1.95841	0
ENSG00000224950.2	RP5-1086K13.1	79.0653	0.159489	0.337212	0.472964	0.636239	0.8331	76.5651	101.059	71.3796	95.8372	73.1138	56.4365
ENSG00000116815.15	CD58	83.3367	0.356435	0.301028	1.18406	0.23639	0.491724	82.4547	88.1031	110.468	64.6521	85.5171	68.825
ENSG00000177173.5	NAP1L4P1	14.6406	0.517898	0.827563	0.625811	0.531439	0.768094	15.7057	31.959	3.39903	17.4941	12.4032	6.8825
ENSG00000264419.1	MIR548AC	0.529396	0.585929	3.55195	0.16496	0.868975	NA	0	1.72751	0	0.760613	0	0.68825
ENSG00000143061.17	IGSF3	811.098	0.703488	0.165138	4.26	2.04424e-05	0.000537251	1215.23	905.216	897.343	592.517	591.439	664.85
ENSG00000238532.1	AL355794.1	0.344125	-1.39694	3.99594	-0.34959	0.726646	NA	0	0	0	0	0	2.06475
ENSG00000203864.3	C1orf137	1.57178	-0.0297717	2.19712	-0.0135503	0.989189	NA	3.92641	0.863755	0	0	3.26401	1.3765
ENSG00000116824.4	CD2	1.81422	3.74371	2.75618	1.3583	0.174369	NA	0	0	10.1971	0	0	0.68825
ENSG00000272715.1	RP4-753F5.1	0.362338	-1.46403	3.99193	-0.366747	0.713807	NA	0	0	0	1.52123	0.652802	0
ENSG00000134247.9	PTGFRN	870.765	-0.0846929	0.148592	-0.569972	0.568697	0.791411	971.787	754.059	814.067	843.52	898.255	942.903
ENSG00000252510.1	RNA5SP55	0.436001	1.11936	4.06849	0.275129	0.783217	NA	1.96321	0	0	0	0.652802	0
ENSG00000134256.12	CD101	8.46224	0.514234	0.871054	0.590358	0.55495	0.782536	13.7424	7.7738	8.49757	10.6486	3.91681	6.19425
ENSG00000236137.1	RP11-27K13.3	4.57698	0.865408	1.48337	0.583408	0.559619	0.78614	0	0.863755	16.9951	1.52123	3.26401	4.81775
ENSG00000116830.11	TTF2	863.895	-0.355417	0.14936	-2.3796	0.0173313	0.0900406	726.387	847.344	696.8	872.423	1043.83	996.586
ENSG00000215930.1	MIR942	0.724698	0.867433	3.21595	0.269728	0.787369	NA	1.96321	0.863755	0	1.52123	0	0
ENSG00000134253.9	TRIM45	39.0676	0.11207	0.429818	0.260739	0.794294	0.914747	31.4113	42.324	47.5864	47.9186	29.3761	35.789
ENSG00000134258.16	VTCN1	1.27378	3.25614	2.63986	1.23345	0.217407	NA	0	5.18253	1.69951	0.760613	0	0
ENSG00000277141.1	Metazoa_SRP	1.13768	4.14664	2.99472	1.38465	0.16616	NA	0	1.72751	5.09854	0	0	0
ENSG00000198162.12	MAN1A2	472.273	-0.176558	0.165139	-1.06915	0.285	0.550202	441.722	461.245	426.578	468.538	575.118	460.439
ENSG00000279513.1	RP4-675C20.4	2.95171	0.577206	1.36175	0.423872	0.671659	0.854773	3.92641	1.72751	5.09854	2.28184	2.61121	2.06475
ENSG00000236866.5	AL157902.3	0.287918	2.4769	4.05688	0.610542	0.541503	NA	0	1.72751	0	0	0	0
ENSG00000183508.4	FAM46C	13.4833	0.902458	0.723364	1.24759	0.212183	0.459666	13.7424	10.3651	28.8917	8.36674	7.83362	11.7003
ENSG00000213262.3	VDAC2P3	0.849757	3.70751	3.90983	0.948254	0.343	NA	0	0	5.09854	0	0	0
ENSG00000228217.1	PNRC2P1	0.724362	-0.718819	3.17432	-0.226448	0.820853	NA	0	0	1.69951	0	1.95841	0.68825
ENSG00000196505.10	GDAP2	517.923	0.0813926	0.167162	0.486907	0.626324	0.82582	484.912	595.128	514.952	443.437	552.923	516.188
ENSG00000065183.15	WDR3	1089.46	-0.686929	0.186385	-3.68554	0.000228223	0.00374822	795.099	708.28	1004.41	1083.11	1556.28	1389.58
ENSG00000155761.13	SPAG17	13.1313	1.6157	0.944478	1.71068	0.0871403	0.259801	3.92641	12.9563	42.4878	9.88797	1.95841	7.57075
ENSG00000226126.2	PSMC1P12	0.217601	-0.74689	4.0458	-0.184609	0.853536	NA	0	0	0	0	1.3056	0
ENSG00000092607.13	TBX15	4.23626	5.02264	2.09123	2.40176	0.0163163	0.08627	0	0.863755	23.7932	0.760613	0	0
ENSG00000116874.11	WARS2	145.488	-0.597123	0.27129	-2.20105	0.0277326	0.122583	98.1603	114.879	134.262	135.389	215.425	174.816
ENSG00000224238.2	WARS2-IT1	1.9015	-2.81763	2.01745	-1.39662	0.162526	NA	0	0.863755	0	4.56368	3.91681	2.06475
ENSG00000223575.2	RBMX2P3	3.47004	1.11689	1.54514	0.722839	0.469779	0.721851	11.7792	2.59127	0	3.80306	1.95841	0.68825
ENSG00000236804.1	RPS3AP12	2.03318	-0.681614	1.77722	-0.383528	0.701328	0.869974	1.96321	2.59127	0	1.52123	1.3056	4.81775
ENSG00000231365.5	RP11-418J17.1	66.8363	-0.381584	0.34827	-1.09566	0.273229	0.536245	70.6754	65.6454	37.3893	79.1037	71.8082	76.3958
ENSG00000227056.2	RPL6P2	2.20718	0.428135	1.77887	0.240678	0.809805	0.92174	0	0.863755	6.79805	2.28184	2.61121	0.68825
ENSG00000227712.1	RP11-418J17.3	4.48032	-0.914207	1.54997	-0.589823	0.55531	0.782763	9.81603	0	0	8.36674	4.56961	4.1295
ENSG00000232650.5	RP5-834N19.1	3.94696	-2.67514	1.55812	-1.7169	0.0859975	0.257558	0	2.59127	0	9.12736	7.83362	4.1295
ENSG00000194297.2	RNU1-75P	0.632288	0.0681474	3.31391	0.020564	0.983593	NA	0	1.72751	0	0.760613	1.3056	0
ENSG00000116882.14	HAO2	0.854423	3.74186	3.31335	1.12933	0.258759	NA	0	1.72751	3.39903	0	0	0
ENSG00000230921.1	HAO2-IT1	1.98277	4.93313	2.95722	1.66817	0.0952826	0.272242	0	0	11.8966	0	0	0
ENSG00000203859.9	HSD3B2	0.654402	3.30011	4.01005	0.822961	0.41053	NA	3.92641	0	0	0	0	0
ENSG00000235595.1	GAPDHP23	0.942321	3.86029	3.21012	1.20253	0.229156	NA	3.92641	1.72751	0	0	0	0
ENSG00000229570.2	GAPDHP58	0.217601	-0.74689	4.0458	-0.184609	0.853536	NA	0	0	0	0	1.3056	0
ENSG00000203857.9	HSD3B1	0.558647	1.89535	3.96306	0.478254	0.632469	NA	0	2.59127	0	0.760613	0	0
ENSG00000226443.3	GAPDHP32	4.48102	0.278789	1.28251	0.217377	0.827915	0.929954	5.88962	8.63755	0	3.04245	5.87522	3.44125
ENSG00000249798.1	HSD3BP3	4.47871	0.667841	1.33999	0.498392	0.618208	0.8216	5.88962	10.3651	0	5.32429	3.91681	1.3765
ENSG00000239873.2	GAPDHP27	5.40071	-1.08771	1.18511	-0.917815	0.358716	0.627976	3.92641	6.04629	0	9.12736	8.48642	4.81775
ENSG00000203855.7	HSD3BP4	31.6099	0.393652	0.51093	0.770461	0.441027	0.700003	31.4113	46.6428	28.8917	31.9457	15.6672	35.1008
ENSG00000240244.3	GAPDHP33	28.6131	-0.407351	0.587737	-0.693084	0.488257	0.736452	15.7057	20.7301	37.3893	46.3974	15.6672	35.789
ENSG00000260941.1	LINC00622	105.989	-0.0461908	0.286125	-0.161436	0.87175	0.950272	96.1971	93.2856	124.064	94.316	96.6147	131.456
ENSG00000198857.3	HSD3BP5	187.781	-0.109101	0.274753	-0.397089	0.691302	0.865431	206.137	194.345	141.06	230.466	135.13	219.552
ENSG00000143067.4	ZNF697	1368.43	0.0999002	0.135021	0.739885	0.45937	0.714682	1278.05	1430.38	1538.06	1199.49	1370.23	1394.4
ENSG00000092621.11	PHGDH	435.234	1.42546	0.271793	5.24467	1.56564e-07	8.33087e-06	753.871	559.714	589.731	278.384	135.13	294.571
ENSG00000134240.11	HMGCS2	1.22091	4.21032	2.97058	1.41734	0.156383	NA	3.92641	0	3.39903	0	0	0
ENSG00000134193.14	REG4	2.02671	4.95612	2.58816	1.91492	0.0555025	0.191113	1.96321	0	10.1971	0	0	0
ENSG00000215864.5	NBPF7	2.40998	5.21523	2.47141	2.11022	0.0348395	0.141335	0	0.863755	13.5961	0	0	0
ENSG00000227205.4	PFN1P9	0.287918	2.4769	4.05688	0.610542	0.541503	NA	0	1.72751	0	0	0	0
ENSG00000226446.1	NOTCH2P1	0.654402	3.30011	4.01005	0.822961	0.41053	NA	3.92641	0	0	0	0	0
ENSG00000261662.1	RP5-1042I8.7	6.46798	0.984749	0.961646	1.02402	0.305824	0.573514	5.88962	11.2288	8.49757	4.56368	5.87522	2.753
ENSG00000134250.17	NOTCH2	3286.83	0.331896	0.140602	2.36054	0.0182485	0.0929142	3567.15	3967.23	3453.41	2479.6	2950.66	3302.91
ENSG00000265808.3	SEC22B	382.941	-0.0907576	0.202541	-0.448095	0.654084	0.844039	367.12	303.178	445.272	335.43	416.488	430.156
ENSG00000223804.5	CH17-472G23.2	1.91392	2.21473	2.0213	1.0957	0.273211	NA	0	4.31878	5.09854	0.760613	1.3056	0
ENSG00000273727.1	U1	0.235569	-0.845184	4.03679	-0.20937	0.834159	NA	0	0	0	0.760613	0.652802	0
ENSG00000270392.2	PFN1P2	14.728	0.0362479	0.790686	0.0458436	0.963435	0.986399	1.96321	23.3214	18.6946	19.0153	14.3616	11.012
ENSG00000270231.3	NBPF8	111.669	0.202399	0.30884	0.655351	0.512242	0.754815	84.4179	156.34	115.567	98.8797	125.338	89.4725
ENSG00000275131.1	CH17-472G23.4	52.8659	0.403696	0.369903	1.09136	0.275116	0.538746	49.0802	66.5092	64.5815	40.3125	56.7938	39.9185
ENSG00000278882.1	AC253572.1	28.668	0.85956	0.467371	1.83914	0.0658946	0.216048	41.2273	29.3677	40.7883	19.7759	20.8897	19.9593
ENSG00000273136.5	NBPF26	71.39	0.10193	0.360014	0.283129	0.777078	0.907079	60.8594	102.787	56.0839	82.1462	66.5858	59.8778
ENSG00000275538.1	RNVU1-19	56.3475	-2.58875	0.464993	-5.56728	2.58744e-08	1.68233e-06	11.7792	19.8664	15.2956	73.0188	140.352	77.7723
ENSG00000226067.6	LINC00623	2.18409	0.387353	1.91132	0.202662	0.839399	0.935123	3.92641	3.45502	0	2.28184	0	3.44125
ENSG00000277610.1	RNVU1-4	46.6818	-2.41322	0.54167	-4.45515	8.3835e-06	0.000259967	13.7424	20.7301	8.49757	54.7641	127.296	55.06
ENSG00000275585.1	CH17-118O6.3	1.48712	2.48453	2.50353	0.992412	0.320996	NA	5.88962	1.72751	0	0	1.3056	0
ENSG00000198019.12	FCGR1B	0.903038	3.83987	3.26359	1.17658	0.239363	NA	1.96321	3.45502	0	0	0	0
ENSG00000233029.3	RP11-439A17.9	0.849757	3.70751	3.90983	0.948254	0.343	NA	0	0	5.09854	0	0	0
ENSG00000223345.3	HIST2H2BA	0.287918	2.4769	4.05688	0.610542	0.541503	NA	0	1.72751	0	0	0	0
ENSG00000188610.12	FAM72B	30.0373	-0.72338	0.492482	-1.46885	0.141875	0.354455	17.6689	31.959	16.9951	35.7488	36.5569	41.295
ENSG00000171943.11	SRGAP2C	168.981	0.220396	0.232727	0.947014	0.343632	0.611646	155.093	164.977	226.035	158.968	156.02	152.792
ENSG00000275129.1	CH17-219N22.1	0.585069	-0.844991	3.40106	-0.248449	0.803787	NA	0	0.863755	0	0	1.95841	0.68825
ENSG00000230806.1	SRGAP2-AS1	4.61282	-0.0684449	1.33209	-0.0513817	0.959021	0.985292	0	11.2288	1.69951	6.0849	5.22242	3.44125
ENSG00000227082.1	CH17-437K3.1	3.33722	1.40227	1.52162	0.921566	0.356755	0.626036	0	4.31878	10.1971	0.760613	1.3056	3.44125
ENSG00000231429.2	RP11-343N15.2	1.14452	1.96912	2.45664	0.801552	0.422812	NA	1.96321	3.45502	0	0.760613	0	0.68825
ENSG00000228826.2	RP11-344P13.4	0.885848	2.62869	2.95687	0.88901	0.373998	NA	1.96321	2.59127	0	0.760613	0	0
ENSG00000233432.2	RP11-344P13.3	1.40856	2.47145	2.54802	0.969947	0.332073	NA	1.96321	5.18253	0	0	1.3056	0
ENSG00000272583.1	RP11-344P13.6	2.69416	3.37822	1.797	1.87992	0.0601183	0.202112	1.96321	2.59127	10.1971	0.760613	0.652802	0
ENSG00000231752.5	EMBP1	17.2872	3.4738	0.766992	4.52911	5.92317e-06	0.00019256	29.4481	18.1389	47.5864	3.80306	1.3056	3.44125
ENSG00000277702.1	CH17-13I23.3	3.41109	0.391421	1.30438	0.300081	0.764115	0.900889	1.96321	6.04629	3.39903	2.28184	1.95841	4.81775
ENSG00000203825.4	RP11-744H18.1	3.27373	5.67561	2.13972	2.6525	0.0079897	0.0529645	0	6.04629	13.5961	0	0	0
ENSG00000179571.10	NBPF17P	6.13591	-0.558834	1.1457	-0.487767	0.625715	0.825521	5.88962	8.63755	0	8.36674	9.79203	4.1295
ENSG00000226028.2	PFN1P12	0.579961	1.8629	3.45403	0.539343	0.589651	NA	1.96321	0.863755	0	0	0.652802	0
ENSG00000207349.1	RNVU1-17	2.60821	-3.3024	1.86938	-1.76657	0.0772999	0.239582	0	0.863755	0	6.84552	5.87522	2.06475
ENSG00000252826.1	RNU1-92P	7.11545	-2.29791	1.18885	-1.93288	0.0532512	0.187529	5.88962	1.72751	0	5.32429	9.79203	19.9593
ENSG00000206737.1	RNVU1-18	20.1835	-2.85161	0.733472	-3.88782	0.000101149	0.00196276	9.81603	5.18253	0	36.5094	36.5569	33.036
ENSG00000232721.2	RP11-403I13.5	0.825172	2.49861	3.05241	0.818568	0.413033	NA	0	0.863755	3.39903	0	0	0.68825
ENSG00000223779.5	RP11-403I13.4	1.18162	4.19041	2.61239	1.60405	0.108702	NA	1.96321	1.72751	3.39903	0	0	0
ENSG00000242352.2	FAM91A3P	1.52519	0.358889	2.20056	0.163089	0.870448	NA	0	1.72751	3.39903	0.760613	3.26401	0
ENSG00000265531.3	FCGR1C	0.287918	2.4769	4.05688	0.610542	0.541503	NA	0	1.72751	0	0	0	0
ENSG00000234571.1	RP5-998N21.4	1.03766	3.98831	2.77233	1.43862	0.15026	NA	1.96321	0.863755	3.39903	0	0	0
ENSG00000263513.5	FAM72C	16.1286	0.199045	0.720006	0.27645	0.782203	0.909291	31.4113	15.5476	5.09854	14.4516	13.056	17.2063
ENSG00000270872.2	SRGAP2D	34.5962	-0.494454	0.558025	-0.886079	0.375575	0.643927	21.5953	49.2341	13.5961	51.7217	28.0705	43.3598
ENSG00000232527.7	RP11-14N7.2	4.6197	0.470195	1.17795	0.399165	0.689772	0.86444	7.85283	1.72751	6.79805	4.56368	1.95841	4.81775
ENSG00000207205.1	RNVU1-15	76.8899	-1.72677	0.358838	-4.8121	1.4935e-06	6.08998e-05	35.3377	38.869	32.2908	101.162	157.325	96.355
ENSG00000266338.6	NBPF15	268.129	-0.0910784	0.252793	-0.360288	0.718632	0.87889	223.806	354.14	197.144	317.176	272.871	243.641
ENSG00000227212.3	PFN1P6	6.24983	-0.615489	1.2196	-0.504664	0.613795	0.819002	1.96321	12.0926	0	11.4092	6.52802	5.506
ENSG00000275291.1	U1	47.0338	-2.16812	0.47224	-4.59113	4.40845e-06	0.000150751	29.4481	14.6838	8.49757	76.0613	88.1283	65.3838
ENSG00000278099.1	U1	21.8665	-1.2028	0.69696	-1.72577	0.0843883	0.254605	1.96321	12.0926	25.4927	22.0578	36.5569	33.036
ENSG00000273689.1	AC253578.1	1.08677	-3.04965	2.67668	-1.13934	0.254562	NA	0	0	0	3.80306	0.652802	2.06475
ENSG00000277918.1	U1	19.659	-0.688061	0.658276	-1.04525	0.295909	0.561891	19.6321	13.8201	11.8966	41.0731	15.0144	16.518
ENSG00000224363.2	RP11-289H16.1	1.24123	-0.691815	2.27739	-0.303775	0.761299	NA	0	2.59127	0	1.52123	1.95841	1.3765
ENSG00000196369.10	SRGAP2B	82.031	0.434514	0.359703	1.20798	0.227055	0.479942	64.7858	83.7843	134.262	82.1462	52.877	74.331
ENSG00000271644.1	RP3-365I19.2	0.241477	-0.876869	4.03402	-0.217369	0.827921	NA	0	0	0	0.760613	0	0.68825
ENSG00000215784.5	FAM72D	21.1618	0.142748	0.587424	0.243007	0.808	0.9207	17.6689	13.8201	35.6898	18.2547	20.8897	20.6475
ENSG00000272419.5	RP11-403I13.8	11.9022	1.62592	0.723294	2.24794	0.0245799	0.113599	13.7424	16.4114	23.7932	6.0849	5.87522	5.506
ENSG00000277678.1	U1	1.23436	3.12286	2.71587	1.14986	0.250202	NA	5.88962	0.863755	0	0	0.652802	0
ENSG00000256374.2	PPIAL4D	1.13301	4.12359	3.53431	1.16673	0.24332	NA	0	0	6.79805	0	0	0
ENSG00000276216.1	CH17-373J23.1	57.64	-1.37791	0.484495	-2.844	0.00445505	0.0351721	13.7424	23.3214	59.483	80.625	100.531	68.1368
ENSG00000162825.16	NBPF20	90.8471	0.166661	0.2903	0.574097	0.565902	0.789986	76.5651	95.8769	115.567	79.1037	94.0035	83.9665
ENSG00000234367.1	PFN1P3	3.42378	-0.270547	1.40846	-0.192087	0.847674	0.938687	5.88962	3.45502	0	4.56368	4.56961	2.06475
ENSG00000270384.1	U1	0.654402	3.30011	4.01005	0.822961	0.41053	NA	3.92641	0	0	0	0	0
ENSG00000270722.1	U1	633.492	-1.19147	0.245367	-4.85587	1.1986e-06	4.98164e-05	398.531	279.857	482.662	1159.93	680.22	799.747
ENSG00000275064.1	CH17-262O2.1	0.44191	1.11936	4.06849	0.275129	0.783217	NA	1.96321	0	0	0	0	0.68825
ENSG00000272150.5	NBPF25P	8.39635	-0.164377	0.874428	-0.187982	0.850891	0.940319	7.85283	12.0926	3.39903	7.60613	9.79203	9.6355
ENSG00000117262.18	GPR89A	85.7845	-0.0497906	0.299689	-0.166141	0.868046	0.948893	66.749	83.7843	101.971	98.1191	83.5586	80.5253
ENSG00000174827.13	PDZK1	6.89757	0.191557	1.11262	0.172168	0.863305	0.946184	7.85283	13.8201	0	8.36674	6.52802	4.81775
ENSG00000117281.15	CD160	11.3286	-0.252348	0.812994	-0.310393	0.756262	0.897524	13.7424	12.0926	5.09854	15.2123	16.32	5.506
ENSG00000265491.4	RNF115	431.043	-0.318931	0.18122	-1.75992	0.078422	0.242116	369.083	429.286	350.1	434.31	557.493	445.986
ENSG00000186141.8	POLR3C	293.433	-0.578355	0.20238	-2.85776	0.00426641	0.0341486	272.886	240.124	193.745	308.809	386.459	358.578
ENSG00000186364.11	NUDT17	13.1448	0.908777	0.6742	1.34793	0.17768	0.410847	15.7057	13.8201	22.0937	9.12736	8.48642	9.6355
ENSG00000131788.15	PIAS3	105.971	0.370188	0.310531	1.19211	0.233216	0.487595	125.645	141.656	90.0742	108.007	67.8914	102.549
ENSG00000198483.12	ANKRD35	0.825172	2.49861	3.05241	0.818568	0.413033	NA	0	0.863755	3.39903	0	0	0.68825
ENSG00000143127.12	ITGA10	21.4995	0.22742	0.548445	0.414662	0.678389	0.858077	23.5585	20.7301	25.4927	21.2972	24.1537	13.765
ENSG00000244619.2	RP11-315I20.3	0.523488	0.616209	3.56417	0.17289	0.862738	NA	0	1.72751	0	0.760613	0.652802	0
ENSG00000131779.10	PEX11B	91.5615	-0.231035	0.30515	-0.75712	0.448978	0.706388	109.94	68.2367	76.4781	86.7099	98.5731	109.432
ENSG00000265241.6	RBM8A	511.281	-0.965278	0.187927	-5.13646	2.79958e-07	1.38705e-05	351.414	357.595	329.706	556.769	823.183	649.02
ENSG00000211451.11	GNRHR2	1.80989	-2.00376	2.02209	-0.990932	0.321719	NA	0	1.72751	0	3.80306	3.26401	2.06475
ENSG00000234222.6	RP11-315I20.1	5.40741	-0.259134	1.06238	-0.243918	0.807294	0.920412	3.92641	2.59127	8.49757	5.32429	5.22242	6.8825
ENSG00000271601.3	LIX1L	298.751	0.394113	0.187225	2.10503	0.0352891	0.142623	392.641	314.407	312.71	238.072	255.246	279.43
ENSG00000272031.2	ANKRD34A	12.6306	1.29753	0.841013	1.54282	0.122875	0.322359	9.81603	6.91004	37.3893	6.84552	5.87522	8.94725
ENSG00000121851.12	POLR3GL	67.6345	-0.24799	0.363608	-0.682024	0.495224	0.74205	39.2641	75.1467	69.68	66.9339	90.0867	64.6955
ENSG00000265972.5	TXNIP	265.751	-0.146267	0.273138	-0.535505	0.592301	0.806454	202.21	299.723	253.227	203.844	388.417	247.082
ENSG00000201558.1	RNVU1-6	57.8254	-2.10228	0.429587	-4.89373	9.89408e-07	4.17805e-05	33.3745	15.5476	18.6946	69.2158	110.324	99.7963
ENSG00000233396.7	RP11-458D21.1	10.813	-0.439994	0.759748	-0.579131	0.562501	0.788311	11.7792	6.04629	10.1971	12.1698	14.3616	10.3238
ENSG00000271425.6	NBPF10	27.9017	0.589747	0.508184	1.1605	0.245846	0.502923	21.5953	34.5502	44.1873	25.1002	25.4593	16.518
ENSG00000264343.5	NOTCH2NL	33.3989	0.491778	0.436754	1.12599	0.260172	0.52087	29.4481	41.4603	45.8869	26.6215	28.0705	28.9065
ENSG00000273768.1	U1	31.7538	-1.36956	0.547192	-2.50289	0.0123182	0.0714061	27.4849	14.6838	11.8966	32.7064	66.5858	37.1655
ENSG00000277573.1	AC245407.1	13.1698	-2.16043	0.873119	-2.47438	0.0133468	0.0755415	1.96321	9.50131	1.69951	15.9729	31.9873	17.8945
ENSG00000274428.1	U1	54.8988	-2.56952	0.466811	-5.50442	3.70393e-08	2.34578e-06	17.6689	21.5939	6.79805	73.7795	120.768	88.7843
ENSG00000276975.1	HYDIN2	92.6177	0.224487	0.319614	0.70237	0.482448	0.731892	78.5283	117.471	101.971	111.81	75.725	70.2015
ENSG00000274450.1	U6atac	0.25276	0.977301	4.07333	0.239927	0.810387	NA	0	0.863755	0	0	0.652802	0
ENSG00000268043.7	NBPF12	105.035	0.146452	0.318248	0.460183	0.645385	0.838421	96.1971	147.702	84.9757	123.98	92.6979	84.6548
ENSG00000244371.2	PFN1P8	0.904572	-1.6157	3.41092	-0.473686	0.635724	NA	0	0.863755	0	4.56368	0	0
ENSG00000234225.2	RP4-704D21.2	0.566504	3.11555	4.02379	0.774284	0.438763	NA	0	0	3.39903	0	0	0
ENSG00000227242.3	NBPF13P	3.49626	5.75103	1.88481	3.05125	0.00227892	0.021799	3.92641	3.45502	13.5961	0	0	0
ENSG00000225603.3	RP11-325P15.1	0.694669	1.00717	2.91572	0.345429	0.729772	NA	1.96321	0.863755	0	0	0.652802	0.68825
ENSG00000230832.3	RP11-325P15.2	4.47462	2.77049	1.43569	1.92973	0.0536399	0.188367	3.92641	2.59127	16.9951	0	1.95841	1.3765
ENSG00000131791.7	PRKAB2	572.934	0.747333	0.189593	3.94177	8.08838e-05	0.00163778	628.226	849.072	674.707	370.418	510.491	404.691
ENSG00000237188.3	RP11-337C18.8	7.09126	-0.515443	0.965981	-0.533595	0.593622	0.807232	7.85283	7.7738	1.69951	9.88797	9.13923	6.19425
ENSG00000131781.12	FMO5	14.7582	-0.313457	0.895955	-0.349858	0.726445	0.882518	13.7424	25.0489	0	13.691	20.2369	15.8298
ENSG00000180867.10	PDIA3P1	34.8054	-0.421262	0.429579	-0.980641	0.32677	0.594929	31.4113	27.6402	30.5912	34.2276	45.0433	39.9185
ENSG00000226015.2	CCT8P1	5.90163	-1.13102	1.1627	-0.972751	0.330677	0.598555	7.85283	3.45502	0	6.84552	11.7504	5.506
ENSG00000236806.1	RPL7AP15	0.241477	-0.876869	4.03402	-0.217369	0.827921	NA	0	0	0	0.760613	0	0.68825
ENSG00000131778.17	CHD1L	767.631	-0.269379	0.147315	-1.82859	0.0674617	0.219857	624.3	741.102	720.594	789.516	925.02	805.253
ENSG00000278811.4	LINC00624	64.8485	0.301413	0.371633	0.811048	0.417338	0.680578	56.933	98.4681	57.7834	58.5672	69.8498	47.4893
ENSG00000213226.4	RP11-337C18.4	0.544802	0.308895	4.03355	0.0765813	0.938957	NA	1.96321	0	0	0	1.3056	0
ENSG00000116128.9	BCL9	135.087	0.0355866	0.263822	0.134888	0.8927	0.957197	159.02	140.792	110.468	138.432	109.018	152.792
ENSG00000162836.11	ACP6	69.3174	0.138333	0.304245	0.454676	0.649342	0.841121	70.6754	70.828	76.4781	69.9764	64.6274	63.319
ENSG00000265107.2	GJA5	3.23273	5.62261	2.26303	2.48455	0.0129717	0.0739297	17.6689	1.72751	0	0	0	0
ENSG00000188092.14	GPR89B	80.6655	-0.219689	0.320404	-0.685663	0.492926	0.7404	56.933	95.0131	69.68	79.1037	97.9203	85.343
ENSG00000215859.8	RP6-74O6.2	9.87917	0.00231798	0.77072	0.00300755	0.9976	0.999327	7.85283	12.9563	8.49757	9.88797	10.4448	9.6355
ENSG00000244211.3	PDZK1P1	0.241477	-0.876869	4.03402	-0.217369	0.827921	NA	0	0	0	0.760613	0	0.68825
ENSG00000274372.4	RP11-94I2.4	1.1558	3.10769	2.71947	1.14276	0.253139	NA	1.96321	4.31878	0	0	0.652802	0
ENSG00000206585.1	RNVU1-7	39.2334	-0.434026	0.480143	-0.903952	0.366021	0.634864	41.2273	16.4114	44.1873	43.3549	49.6129	40.6068
ENSG00000229828.2	PDE4DIPP1	0.326401	-1.32782	4.00026	-0.331932	0.73994	NA	0	0	0	0	1.95841	0
ENSG00000263956.5	NBPF11	79.6411	-0.0910397	0.318268	-0.286047	0.774842	0.906095	72.6387	97.6044	59.483	83.6674	89.4339	75.0193
ENSG00000225080.1	PFN1P4	1.20003	1.23522	2.45713	0.502708	0.61517	NA	0	0	5.09854	0.760613	0.652802	0.68825
ENSG00000227733.9	RP4-565E6.1	1.75461	-0.0596168	1.85928	-0.0320645	0.974421	NA	0	1.72751	3.39903	0.760613	3.26401	1.3765
ENSG00000232265.7	XXyac-YX155B6.5	0.963223	2.78349	2.86168	0.972675	0.330715	NA	0	1.72751	3.39903	0	0.652802	0
ENSG00000199879.1	RNU1-120P	44.3636	-2.76857	0.547353	-5.05811	4.23432e-07	1.97424e-05	11.7792	17.2751	3.39903	58.5672	107.712	67.4485
ENSG00000234283.1	RP11-495P10.6	1.9336	2.87736	2.32263	1.23884	0.215405	0.46381	0	1.72751	8.49757	0	0	1.3765
ENSG00000228626.1	RP11-495P10.9	8.70735	1.75565	0.999885	1.75586	0.079113	0.243697	9.81603	25.0489	5.09854	6.84552	1.3056	4.1295
ENSG00000231196.4	RP11-495P10.7	20.7734	2.2965	0.656407	3.49859	0.000467717	0.00656434	17.6689	46.6428	39.0888	5.32429	11.0976	4.81775
ENSG00000238107.1	RP11-495P10.5	2.16224	0.784617	1.72255	0.455497	0.648752	0.84077	1.96321	6.04629	0	2.28184	1.3056	1.3765
ENSG00000224481.1	RP11-495P10.3	0.235569	-0.845184	4.03679	-0.20937	0.834159	NA	0	0	0	0.760613	0.652802	0
ENSG00000202408.2	RNU1-122P	31.9727	-1.50066	0.532056	-2.82049	0.00479497	0.0370544	19.6321	11.2288	20.3942	29.6639	61.3634	49.554
ENSG00000272824.1	RP6-74O6.6	1.10837	2.91762	3.18176	0.916983	0.359152	NA	5.88962	0	0	0.760613	0	0
ENSG00000207340.1	RNVU1-1	0.47116	2.82875	4.04482	0.699351	0.484333	NA	1.96321	0.863755	0	0	0	0
ENSG00000274020.1	LINC01138	16.0247	0.577221	0.629048	0.91761	0.358823	0.627978	11.7792	23.3214	22.0937	11.4092	12.4032	15.1415
ENSG00000252135.1	RNVU1-2	0.776247	0.469336	3.07881	0.152441	0.878839	NA	0	2.59127	0	0.760613	1.3056	0
[truncated: 35,579 more rows]

## Sheet: 2_GSEA_BP
	NAME	GS<br> follow link to MSigDB	GS DETAILS	SIZE	ES	NES	NOM p-val	FDR q-val	FWER p-val	RANK AT MAX	LEADING EDGE	...12	Cluster	Regulation
1	GOBP_RESPONSE_TO_EXTRACELLULAR_STIMULUS	GOBP_RESPONSE_TO_EXTRACELLULAR_STIMULUS	Details ...	111	0.445488	2.5592	0	0.000973651	0.001	1209	tags=49%, list=25%, signal=63%	#N/A	20_Cell Response to extracellular stimulus	Up in CIB
2	GOBP_EPIDERMAL_CELL_DIFFERENTIATION	GOBP_EPIDERMAL_CELL_DIFFERENTIATION	Details ...	44	0.519381	2.47563	0	0.00146231	0.003	823	tags=45%, list=17%, signal=54%	#N/A	08_Epithelial differentiation	Up in CIB
3	GOBP_EPITHELIAL_CELL_DIFFERENTIATION	GOBP_EPITHELIAL_CELL_DIFFERENTIATION	Details ...	143	0.404189	2.41629	0	0.00260422	0.008	1382	tags=50%, list=29%, signal=68%	#N/A	08_Epithelial differentiation	Up in CIB
4	GOBP_BIOLOGICAL_ADHESION	GOBP_BIOLOGICAL_ADHESION	Details ...	406	0.359731	2.40404	0	0.00219627	0.009	1683	tags=55%, list=35%, signal=78%	#N/A	01_Adhesion, Sprouting, Migration	Up in CIB
5	GOBP_CELLULAR_RESPONSE_TO_EXTERNAL_STIMULUS	GOBP_CELLULAR_RESPONSE_TO_EXTERNAL_STIMULUS	Details ...	88	0.424464	2.35666	0	0.00313571	0.016	1343	tags=53%, list=28%, signal=73%	#N/A	20_Cell Response to extracellular stimulus	Up in CIB
6	GOBP_SKELETAL_MUSCLE_ORGAN_DEVELOPMENT	GOBP_SKELETAL_MUSCLE_ORGAN_DEVELOPMENT	Details ...	40	0.502642	2.34859	0	0.0030996	0.019	1196	tags=58%, list=25%, signal=76%	#N/A	05_Cellular differentiation	Up in CIB
7	GOBP_MUSCLE_STRUCTURE_DEVELOPMENT	GOBP_MUSCLE_STRUCTURE_DEVELOPMENT	Details ...	155	0.379725	2.31661	0	0.00461635	0.032	1196	tags=45%, list=25%, signal=57%	#N/A	05_Cellular differentiation	Up in CIB
8	GOBP_SPROUTING_ANGIOGENESIS	GOBP_SPROUTING_ANGIOGENESIS	Details ...	41	0.505853	2.31424	0	0.0044065	0.035	449	tags=37%, list=9%, signal=40%	#N/A	01_Adhesion, Sprouting, Migration	Up in CIB
9	GOBP_EXTERNAL_ENCAPSULATING_STRUCTURE_ORGANIZATION	GOBP_EXTERNAL_ENCAPSULATING_STRUCTURE_ORGANIZATION	Details ...	124	0.383991	2.30722	0	0.00445689	0.04	1366	tags=53%, list=28%, signal=72%	#N/A	24_ECM regulation	Up in CIB
10	GOBP_CIRCULATORY_SYSTEM_PROCESS	GOBP_CIRCULATORY_SYSTEM_PROCESS	Details ...	177	0.370618	2.3024	0	0.00410993	0.041	1527	tags=54%, list=32%, signal=76%	#N/A	01_Adhesion, Sprouting, Migration	Up in CIB
11	GOBP_RESPONSE_TO_NUTRIENT	GOBP_RESPONSE_TO_NUTRIENT	Details ...	39	0.497417	2.29953	0	0.0037363	0.041	1057	tags=49%, list=22%, signal=62%	#N/A	01_Adhesion, Sprouting, Migration	Up in CIB
12	GOBP_ANATOMICAL_STRUCTURE_FORMATION_INVOLVED_IN_MORPHOGENESIS	GOBP_ANATOMICAL_STRUCTURE_FORMATION_INVOLVED_IN_MORPHOGENESIS	Details ...	296	0.348379	2.29786	0	0.00358716	0.043	1369	tags=44%, list=28%, signal=58%	#N/A	01_Adhesion, Sprouting, Migration	Up in CIB
13	GOBP_EPIDERMIS_DEVELOPMENT	GOBP_EPIDERMIS_DEVELOPMENT	Details ...	68	0.441001	2.29368	0	0.00361128	0.047	823	tags=38%, list=17%, signal=45%	#N/A	08_Epithelial differentiation	Up in CIB
14	GOBP_MYOTUBE_DIFFERENTIATION	GOBP_MYOTUBE_DIFFERENTIATION	Details ...	28	0.540013	2.28909	0	0.0036996	0.051	1656	tags=79%, list=34%, signal=119%	#N/A	05_Cellular differentiation	Up in CIB
15	GOBP_MUSCLE_ORGAN_DEVELOPMENT	GOBP_MUSCLE_ORGAN_DEVELOPMENT	Details ...	80	0.41661	2.28394	0	0.00371294	0.055	1196	tags=46%, list=25%, signal=60%	#N/A	05_Cellular differentiation	Up in CIB
16	GOBP_KERATINOCYTE_DIFFERENTIATION	GOBP_KERATINOCYTE_DIFFERENTIATION	Details ...	34	0.523011	2.27014	0	0.00433459	0.069	809	tags=44%, list=17%, signal=53%	#N/A	08_Epithelial differentiation	Up in CIB
17	GOBP_CIRCULATORY_SYSTEM_DEVELOPMENT	GOBP_CIRCULATORY_SYSTEM_DEVELOPMENT	Details ...	280	0.347253	2.26313	0	0.00465411	0.079	1369	tags=46%, list=28%, signal=60%	#N/A	01_Adhesion, Sprouting, Migration	Up in CIB
18	GOBP_POSITIVE_REGULATION_OF_VASCULATURE_DEVELOPMENT	GOBP_POSITIVE_REGULATION_OF_VASCULATURE_DEVELOPMENT	Details ...	46	0.474305	2.26186	0	0.00450357	0.081	468	tags=35%, list=10%, signal=38%	#N/A	01_Adhesion, Sprouting, Migration	Up in CIB
19	GOBP_BLOOD_VESSEL_MORPHOGENESIS	GOBP_BLOOD_VESSEL_MORPHOGENESIS	Details ...	173	0.365573	2.25425	0	0.00457525	0.086	1390	tags=48%, list=29%, signal=65%	#N/A	01_Adhesion, Sprouting, Migration	Up in CIB
20	GOBP_HETEROTYPIC_CELL_CELL_ADHESION	GOBP_HETEROTYPIC_CELL_CELL_ADHESION	Details ...	19	0.595353	2.25202	0	0.0044455	0.088	739	tags=53%, list=15%, signal=62%	#N/A	01_Adhesion, Sprouting, Migration	Up in CIB
21	GOBP_POSITIVE_REGULATION_OF_NEURON_DEATH	GOBP_POSITIVE_REGULATION_OF_NEURON_DEATH	Details ...	25	0.558162	2.25131	0	0.00432599	0.09	743	tags=48%, list=15%, signal=56%	#N/A	01_Adhesion, Sprouting, Migration	Up in CIB
22	GOBP_CELL_MIGRATION_INVOLVED_IN_SPROUTING_ANGIOGENESIS	GOBP_CELL_MIGRATION_INVOLVED_IN_SPROUTING_ANGIOGENESIS	Details ...	19	0.605276	2.24918	0	0.00426378	0.093	449	tags=47%, list=9%, signal=52%	#N/A	01_Adhesion, Sprouting, Migration	Up in CIB
23	GOBP_NEGATIVE_REGULATION_OF_CELL_ACTIVATION	GOBP_NEGATIVE_REGULATION_OF_CELL_ACTIVATION	Details ...	55	0.444145	2.2406	0	0.00471905	0.107	2113	tags=82%, list=44%, signal=143%	#N/A	01_Adhesion, Sprouting, Migration	Up in CIB
24	GOBP_VASCULATURE_DEVELOPMENT	GOBP_VASCULATURE_DEVELOPMENT	Details ...	197	0.357424	2.23216	0	0.00525579	0.125	1369	tags=47%, list=28%, signal=62%	#N/A	01_Adhesion, Sprouting, Migration	Up in CIB
25	GOBP_CELL_CELL_ADHESION	GOBP_CELL_CELL_ADHESION	Details ...	243	0.34503	2.22582	0	0.00547576	0.135	1683	tags=54%, list=35%, signal=79%	#N/A	01_Adhesion, Sprouting, Migration	Up in CIB
26	GOBP_REGULATION_OF_EXTENT_OF_CELL_GROWTH	GOBP_REGULATION_OF_EXTENT_OF_CELL_GROWTH	Details ...	39	0.483087	2.21783	0	0.00583056	0.149	802	tags=49%, list=17%, signal=58%	#N/A	01_Adhesion, Sprouting, Migration	Up in CIB
27	GOBP_REGULATION_OF_VASCULATURE_DEVELOPMENT	GOBP_REGULATION_OF_VASCULATURE_DEVELOPMENT	Details ...	74	0.413566	2.20186	0	0.00721098	0.186	539	tags=31%, list=11%, signal=34%	#N/A	01_Adhesion, Sprouting, Migration	Up in CIB
28	GOBP_REGULATION_OF_CATION_CHANNEL_ACTIVITY	GOBP_REGULATION_OF_CATION_CHANNEL_ACTIVITY	Details ...	40	0.471759	2.19876	0	0.00716513	0.192	962	tags=50%, list=20%, signal=62%	#N/A	01_Adhesion, Sprouting, Migration	Up in CIB
29	GOBP_REGULATION_OF_CELL_ADHESION	GOBP_REGULATION_OF_CELL_ADHESION	Details ...	198	0.351626	2.19841	0	0.00691805	0.192	1683	tags=56%, list=35%, signal=82%	#N/A	01_Adhesion, Sprouting, Migration	Up in CIB
30	GOBP_POSITIVE_REGULATION_OF_PEPTIDYL_SERINE_PHOSPHORYLATION	GOBP_POSITIVE_REGULATION_OF_PEPTIDYL_SERINE_PHOSPHORYLATION	Details ...	19	0.585245	2.19289	0	0.00694875	0.2	1126	tags=68%, list=23%, signal=89%	#N/A	04_Signalling	Up in CIB
31	GOBP_RESPONSE_TO_MECHANICAL_STIMULUS	GOBP_RESPONSE_TO_MECHANICAL_STIMULUS	Details ...	61	0.428993	2.17429	0	0.00836356	0.239	1343	tags=56%, list=28%, signal=76%	#N/A	12_Cell Response to physical enviroment	Up in CIB
32	GOBP_LOCOMOTION	GOBP_LOCOMOTION	Details ...	487	0.321202	2.171	0	0.00859224	0.253	1726	tags=53%, list=36%, signal=74%	#N/A	01_Adhesion, Sprouting, Migration	Up in CIB
33	GOBP_CELLULAR_RESPONSE_TO_EXTRACELLULAR_STIMULUS	GOBP_CELLULAR_RESPONSE_TO_EXTRACELLULAR_STIMULUS	Details ...	68	0.413923	2.16576	0	0.00880743	0.265	1209	tags=47%, list=25%, signal=62%	#N/A	20_Cell Response to extracellular stimulus	Up in CIB
34	GOBP_RESPONSE_TO_CORTICOSTEROID	GOBP_RESPONSE_TO_CORTICOSTEROID	Details ...	44	0.45878	2.16483	0	0.00866399	0.267	469	tags=34%, list=10%, signal=37%	#N/A	01_Adhesion, Sprouting, Migration	Up in CIB
35	GOBP_NEURON_MIGRATION	GOBP_NEURON_MIGRATION	Details ...	43	0.463108	2.1627	0	0.00883512	0.28	1717	tags=70%, list=35%, signal=107%	#N/A	01_Adhesion, Sprouting, Migration	Up in CIB
36	GOBP_NEURON_DEATH	GOBP_NEURON_DEATH	Details ...	87	0.385045	2.15255	0	0.00995188	0.318	1093	tags=43%, list=23%, signal=54%	#N/A	01_Adhesion, Sprouting, Migration	Up in CIB
37	GOBP_MUSCLE_SYSTEM_PROCESS	GOBP_MUSCLE_SYSTEM_PROCESS	Details ...	119	0.35749	2.15172	0	0.00981588	0.323	1369	tags=48%, list=28%, signal=65%	#N/A	01_Adhesion, Sprouting, Migration	Up in CIB
38	GOBP_EPITHELIUM_DEVELOPMENT	GOBP_EPITHELIUM_DEVELOPMENT	Details ...	257	0.335238	2.14873	0	0.00989351	0.331	1382	tags=44%, list=29%, signal=58%	#N/A	08_Epithelial differentiation	Up in CIB
39	GOBP_TUBE_MORPHOGENESIS	GOBP_TUBE_MORPHOGENESIS	Details ...	218	0.338306	2.14392	0	0.0100161	0.337	1424	tags=45%, list=29%, signal=61%	#N/A	01_Adhesion, Sprouting, Migration	Up in CIB
40	GOBP_RESPONSE_TO_LIPID	GOBP_RESPONSE_TO_LIPID	Details ...	208	0.333433	2.13945	0	0.010158	0.347	1000	tags=35%, list=21%, signal=42%	#N/A	01_Adhesion, Sprouting, Migration	Up in CIB
41	GOBP_REGULATION_OF_EPITHELIAL_CELL_DIFFERENTIATION	GOBP_REGULATION_OF_EPITHELIAL_CELL_DIFFERENTIATION	Details ...	35	0.475776	2.13519	0.00129534	0.010341	0.356	1342	tags=60%, list=28%, signal=82%	#N/A	08_Epithelial differentiation	Up in CIB
42	GOBP_REGULATION_OF_CELL_CELL_ADHESION	GOBP_REGULATION_OF_CELL_CELL_ADHESION	Details ...	114	0.367447	2.13501	0	0.0101412	0.358	1133	tags=42%, list=23%, signal=54%	#N/A	01_Adhesion, Sprouting, Migration	Up in CIB
43	GOBP_ACTIN_FILAMENT_BASED_PROCESS	GOBP_ACTIN_FILAMENT_BASED_PROCESS	Details ...	238	0.330509	2.12184	0	0.0117272	0.403	1760	tags=56%, list=36%, signal=83%	#N/A	06_Actin filaments	Up in CIB
44	GOBP_REGULATION_OF_MUSCLE_SYSTEM_PROCESS	GOBP_REGULATION_OF_MUSCLE_SYSTEM_PROCESS	Details ...	68	0.398433	2.11949	0	0.0118614	0.411	1350	tags=50%, list=28%, signal=68%	#N/A	01_Adhesion, Sprouting, Migration	Up in CIB
45	GOBP_REGULATION_OF_TISSUE_REMODELING	GOBP_REGULATION_OF_TISSUE_REMODELING	Details ...	20	0.541626	2.11571	0.00274725	0.0120314	0.42	327	tags=35%, list=7%, signal=37%	#N/A	18_tissue remodeling	Up in CIB
46	GOBP_CELL_MIGRATION	GOBP_CELL_MIGRATION	Details ...	406	0.311781	2.11432	0	0.012003	0.427	1390	tags=43%, list=29%, signal=55%	#N/A	01_Adhesion, Sprouting, Migration	Up in CIB
47	GOBP_RESPONSE_TO_VITAMIN	GOBP_RESPONSE_TO_VITAMIN	Details ...	19	0.560723	2.10394	0	0.012979	0.457	980	tags=53%, list=20%, signal=66%	#N/A	01_Adhesion, Sprouting, Migration	Up in CIB
48	GOBP_LEARNING	GOBP_LEARNING	Details ...	37	0.462914	2.10048	0	0.0131172	0.47	835	tags=43%, list=17%, signal=52%	#N/A	01_Adhesion, Sprouting, Migration	Up in CIB
49	GOBP_VASCULAR_PROCESS_IN_CIRCULATORY_SYSTEM	GOBP_VASCULAR_PROCESS_IN_CIRCULATORY_SYSTEM	Details ...	80	0.385083	2.09368	0	0.0137908	0.496	1527	tags=58%, list=32%, signal=83%	#N/A	01_Adhesion, Sprouting, Migration	Up in CIB
50	GOBP_MUSCLE_CONTRACTION	GOBP_MUSCLE_CONTRACTION	Details ...	94	0.373528	2.09348	0	0.0135343	0.497	1447	tags=51%, list=30%, signal=71%	#N/A	01_Adhesion, Sprouting, Migration	Up in CIB
51	GOBP_REGULATION_OF_LEUKOCYTE_PROLIFERATION	GOBP_REGULATION_OF_LEUKOCYTE_PROLIFERATION	Details ...	52	0.426226	2.09307	0	0.0132879	0.497	2113	tags=79%, list=44%, signal=138%	#N/A	01_Adhesion, Sprouting, Migration	Up in CIB
52	GOBP_REGULATION_OF_CELL_SHAPE	GOBP_REGULATION_OF_CELL_SHAPE	Details ...	51	0.430208	2.09162	0	0.0131828	0.5	1321	tags=53%, list=27%, signal=72%	#N/A	01_Adhesion, Sprouting, Migration	Up in CIB
53	GOBP_RESPONSE_TO_STARVATION	GOBP_RESPONSE_TO_STARVATION	Details ...	46	0.426854	2.071	0	0.0160706	0.574	1209	tags=48%, list=25%, signal=63%	#N/A	20_Cell Response to extracellular stimulus	Up in CIB
54	GOBP_TUBE_DEVELOPMENT	GOBP_TUBE_DEVELOPMENT	Details ...	260	0.316988	2.0647	0	0.0166619	0.602	1369	tags=42%, list=28%, signal=56%	#N/A	01_Adhesion, Sprouting, Migration	Up in CIB
55	GOBP_BLOOD_VESSEL_ENDOTHELIAL_CELL_MIGRATION	GOBP_BLOOD_VESSEL_ENDOTHELIAL_CELL_MIGRATION	Details ...	36	0.455921	2.06343	0	0.0165188	0.604	1984	tags=78%, list=41%, signal=131%	#N/A	01_Adhesion, Sprouting, Migration	Up in CIB
56	GOBP_NEGATIVE_REGULATION_OF_CELL_CELL_ADHESION	GOBP_NEGATIVE_REGULATION_OF_CELL_CELL_ADHESION	Details ...	51	0.419999	2.06305	0	0.0163641	0.607	1108	tags=45%, list=23%, signal=58%	#N/A	01_Adhesion, Sprouting, Migration	Up in CIB
57	GOBP_RESPONSE_TO_CAMP	GOBP_RESPONSE_TO_CAMP	Details ...	29	0.482304	2.06299	0.00264901	0.016077	0.607	365	tags=31%, list=8%, signal=33%	#N/A	01_Adhesion, Sprouting, Migration	Up in CIB
58	GOBP_REGULATION_OF_ENDOTHELIAL_CELL_MIGRATION	GOBP_REGULATION_OF_ENDOTHELIAL_CELL_MIGRATION	Details ...	54	0.409633	2.05445	0.00120048	0.0172015	0.637	1984	tags=69%, list=41%, signal=115%	#N/A	01_Adhesion, Sprouting, Migration	Up in CIB
59	GOBP_REGULATION_OF_HEART_CONTRACTION	GOBP_REGULATION_OF_HEART_CONTRACTION	Details ...	66	0.395737	2.05337	0.0011534	0.0171919	0.646	1510	tags=58%, list=31%, signal=83%	#N/A	01_Adhesion, Sprouting, Migration	Up in CIB
60	GOBP_REGULATION_OF_ANATOMICAL_STRUCTURE_SIZE	GOBP_REGULATION_OF_ANATOMICAL_STRUCTURE_SIZE	Details ...	143	0.339862	2.05225	0	0.0170847	0.65	1981	tags=66%, list=41%, signal=108%	#N/A	06_Actin filaments	Up in CIB
61	GOBP_MEMORY	GOBP_MEMORY	Details ...	39	0.442281	2.05211	0	0.0168046	0.65	2074	tags=77%, list=43%, signal=133%	#N/A	01_Adhesion, Sprouting, Migration	Up in CIB
62	GOBP_REGULATION_OF_CELLULAR_COMPONENT_MOVEMENT	GOBP_REGULATION_OF_CELLULAR_COMPONENT_MOVEMENT	Details ...	290	0.314378	2.05173	0	0.0165808	0.65	1380	tags=44%, list=28%, signal=58%	#N/A	01_Adhesion, Sprouting, Migration	Up in CIB
63	GOBP_POSITIVE_REGULATION_OF_CELL_ADHESION	GOBP_POSITIVE_REGULATION_OF_CELL_ADHESION	Details ...	117	0.352121	2.04933	0	0.016675	0.655	1701	tags=56%, list=35%, signal=85%	#N/A	01_Adhesion, Sprouting, Migration	Up in CIB
64	GOBP_STRIATED_MUSCLE_CELL_DIFFERENTIATION	GOBP_STRIATED_MUSCLE_CELL_DIFFERENTIATION	Details ...	72	0.388598	2.04716	0.00116144	0.0167822	0.666	1769	tags=64%, list=37%, signal=99%	#N/A	05_Cellular differentiation	Up in CIB
65	GOBP_FEMALE_SEX_DIFFERENTIATION	GOBP_FEMALE_SEX_DIFFERENTIATION	Details ...	28	0.485691	2.04407	0.00266312	0.0170826	0.682	994	tags=50%, list=21%, signal=63%	#N/A	01_Adhesion, Sprouting, Migration	Up in CIB
66	GOBP_MULTI_MULTICELLULAR_ORGANISM_PROCESS	GOBP_MULTI_MULTICELLULAR_ORGANISM_PROCESS	Details ...	68	0.387181	2.04336	0.00117647	0.0169576	0.684	868	tags=37%, list=18%, signal=44%	#N/A	01_Adhesion, Sprouting, Migration	Up in CIB
67	GOBP_SKIN_DEVELOPMENT	GOBP_SKIN_DEVELOPMENT	Details ...	67	0.394289	2.04237	0	0.0168362	0.686	809	tags=33%, list=17%, signal=39%	#N/A	08_Epithelial differentiation	Up in CIB
68	GOBP_T_CELL_PROLIFERATION	GOBP_T_CELL_PROLIFERATION	Details ...	45	0.426804	2.03031	0	0.0184641	0.714	1890	tags=73%, list=39%, signal=119%	#N/A	01_Adhesion, Sprouting, Migration	Up in CIB
69	GOBP_REGULATION_OF_BLOOD_PRESSURE	GOBP_REGULATION_OF_BLOOD_PRESSURE	Details ...	42	0.432273	2.02941	0.00126422	0.0183947	0.717	1350	tags=57%, list=28%, signal=79%	#N/A	01_Adhesion, Sprouting, Migration	Up in CIB
70	GOBP_SMOOTH_MUSCLE_CELL_PROLIFERATION	GOBP_SMOOTH_MUSCLE_CELL_PROLIFERATION	Details ...	42	0.437705	2.02922	0	0.0181458	0.717	1157	tags=48%, list=24%, signal=62%	#N/A	01_Adhesion, Sprouting, Migration	Up in CIB
71	GOBP_REGULATION_OF_BLOOD_CIRCULATION	GOBP_REGULATION_OF_BLOOD_CIRCULATION	#N/A	76	0.377541	2.0287	0	0.0179729	0.718	1510	tags=55%, list=31%, signal=79%	#N/A	01_Adhesion, Sprouting, Migration	Up in CIB
72	GOBP_NEGATIVE_REGULATION_OF_LOCOMOTION	GOBP_NEGATIVE_REGULATION_OF_LOCOMOTION	#N/A	80	0.36968	2.02294	0	0.0188386	0.74	1315	tags=48%, list=27%, signal=64%	#N/A	01_Adhesion, Sprouting, Migration	Up in CIB
73	GOBP_TRIGLYCERIDE_METABOLIC_PROCESS	GOBP_TRIGLYCERIDE_METABOLIC_PROCESS	#N/A	22	0.506532	2.02194	0	0.0187009	0.744	641	tags=45%, list=13%, signal=52%	#N/A	01_Adhesion, Sprouting, Migration	Up in CIB
74	GOBP_CELLULAR_RESPONSE_TO_CORTICOSTEROID_STIMULUS	GOBP_CELLULAR_RESPONSE_TO_CORTICOSTEROID_STIMULUS	#N/A	17	0.554535	2.02123	0.00137552	0.0185935	0.749	351	tags=35%, list=7%, signal=38%	#N/A	01_Adhesion, Sprouting, Migration	Up in CIB
75	GOBP_SECOND_MESSENGER_MEDIATED_SIGNALING	GOBP_SECOND_MESSENGER_MEDIATED_SIGNALING	#N/A	70	0.382993	2.01814	0.00118483	0.0188832	0.761	1908	tags=70%, list=39%, signal=114%	#N/A	04_Signalling	Up in CIB
76	GOBP_SYNAPTIC_SIGNALING	GOBP_SYNAPTIC_SIGNALING	#N/A	174	0.323442	2.01535	0	0.0191877	0.773	2144	tags=66%, list=44%, signal=114%	#N/A	13_Cell_cell_signalling	Up in CIB
77	GOBP_ENDOTHELIAL_CELL_MIGRATION	GOBP_ENDOTHELIAL_CELL_MIGRATION	#N/A	65	0.386232	2.01508	0.00116959	0.0189765	0.773	1984	tags=66%, list=41%, signal=111%	#N/A	01_Adhesion, Sprouting, Migration	Up in CIB
78	GOBP_COGNITION	GOBP_COGNITION	#N/A	79	0.365069	2.01428	0	0.0189218	0.775	919	tags=35%, list=19%, signal=43%	#N/A	01_Adhesion, Sprouting, Migration	Up in CIB
79	GOBP_RESPONSE_TO_REACTIVE_OXYGEN_SPECIES	GOBP_RESPONSE_TO_REACTIVE_OXYGEN_SPECIES	#N/A	78	0.371311	2.01364	0	0.0187815	0.777	432	tags=22%, list=9%, signal=24%	#N/A	01_Adhesion, Sprouting, Migration	Up in CIB
80	GOBP_LEUKOCYTE_PROLIFERATION	GOBP_LEUKOCYTE_PROLIFERATION	#N/A	66	0.386958	2.00919	0.00119332	0.0194893	0.791	2154	tags=76%, list=44%, signal=135%	#N/A	01_Adhesion, Sprouting, Migration	Up in CIB
81	GOBP_RESPONSE_TO_ORGANOPHOSPHORUS	GOBP_RESPONSE_TO_ORGANOPHOSPHORUS	#N/A	39	0.431208	2.00782	0.00131062	0.0196111	0.797	365	tags=28%, list=8%, signal=30%	#N/A	01_Adhesion, Sprouting, Migration	Up in CIB
82	GOBP_MORPHOGENESIS_OF_A_BRANCHING_STRUCTURE	GOBP_MORPHOGENESIS_OF_A_BRANCHING_STRUCTURE	#N/A	44	0.426965	2.00739	0.00376412	0.0194198	0.798	1424	tags=59%, list=29%, signal=83%	#N/A	08_Epithelial differentiation	Up in CIB
83	GOBP_TAXIS	GOBP_TAXIS	#N/A	153	0.329805	2.00678	0	0.0193036	0.801	1419	tags=49%, list=29%, signal=67%	#N/A	01_Adhesion, Sprouting, Migration	Up in CIB
84	GOBP_SYNAPSE_ASSEMBLY	GOBP_SYNAPSE_ASSEMBLY	#N/A	50	0.409364	2.00588	0	0.0192837	0.804	2068	tags=74%, list=43%, signal=128%	#N/A	14_Cell_junction	Up in CIB
85	GOBP_MUSCLE_CELL_DIFFERENTIATION	GOBP_MUSCLE_CELL_DIFFERENTIATION	#N/A	87	0.35886	2.00548	0	0.0191141	0.805	1769	tags=61%, list=37%, signal=94%	#N/A	05_Cellular differentiation	Up in CIB
86	GOBP_KERATINIZATION	GOBP_KERATINIZATION	#N/A	16	0.5648	2.00524	0.00295858	0.0189032	0.805	809	tags=50%, list=17%, signal=60%	#N/A	08_Epithelial differentiation	Up in CIB
87	GOBP_RESPONSE_TO_INORGANIC_SUBSTANCE	GOBP_RESPONSE_TO_INORGANIC_SUBSTANCE	#N/A	156	0.329299	2.00392	0	0.0189005	0.807	1408	tags=44%, list=29%, signal=59%	#N/A	01_Adhesion, Sprouting, Migration	Up in CIB
88	GOBP_CELL_JUNCTION_ASSEMBLY	GOBP_CELL_JUNCTION_ASSEMBLY	#N/A	135	0.334624	2.00378	0	0.0187081	0.807	2225	tags=71%, list=46%, signal=128%	#N/A	14_Cell_junction	Up in CIB
89	GOBP_RESPONSE_TO_PURINE_CONTAINING_COMPOUND	GOBP_RESPONSE_TO_PURINE_CONTAINING_COMPOUND	#N/A	44	0.419858	1.99992	0	0.0191374	0.814	1336	tags=50%, list=28%, signal=68%	#N/A	01_Adhesion, Sprouting, Migration	Up in CIB
90	GOBP_RESPONSE_TO_HYDROGEN_PEROXIDE	GOBP_RESPONSE_TO_HYDROGEN_PEROXIDE	#N/A	46	0.411576	1.9998	0	0.0189577	0.815	1183	tags=43%, list=24%, signal=57%	#N/A	01_Adhesion, Sprouting, Migration	Up in CIB
91	GOBP_NEGATIVE_REGULATION_OF_PEPTIDASE_ACTIVITY	GOBP_NEGATIVE_REGULATION_OF_PEPTIDASE_ACTIVITY	#N/A	63	0.390702	1.99781	0	0.0190836	0.824	1123	tags=46%, list=23%, signal=59%	#N/A	09_Regulation of proteins	Up in CIB
92	GOBP_LEUKOCYTE_CELL_CELL_ADHESION	GOBP_LEUKOCYTE_CELL_CELL_ADHESION	#N/A	91	0.353353	1.99744	0	0.0188762	0.824	1975	tags=65%, list=41%, signal=107%	#N/A	01_Adhesion, Sprouting, Migration	Up in CIB
93	GOBP_NEGATIVE_REGULATION_OF_IMMUNE_SYSTEM_PROCESS	GOBP_NEGATIVE_REGULATION_OF_IMMUNE_SYSTEM_PROCESS	#N/A	86	0.357275	1.99623	0	0.0189041	0.829	1180	tags=44%, list=24%, signal=57%	#N/A	01_Adhesion, Sprouting, Migration	Up in CIB
94	GOBP_RESPONSE_TO_WOUNDING	GOBP_RESPONSE_TO_WOUNDING	#N/A	192	0.316336	1.99506	0	0.0188793	0.831	1390	tags=42%, list=29%, signal=57%	#N/A	11_Wound healing	Up in CIB
95	GOBP_CHOLESTEROL_EFFLUX	GOBP_CHOLESTEROL_EFFLUX	#N/A	19	0.541398	1.99503	0.00424929	0.0186806	0.831	1954	tags=89%, list=40%, signal=149%	#N/A	01_Adhesion, Sprouting, Migration	Up in CIB
96	GOBP_PEPTIDYL_TYROSINE_DEPHOSPHORYLATION	GOBP_PEPTIDYL_TYROSINE_DEPHOSPHORYLATION	#N/A	39	0.434786	1.99438	0.00127551	0.0185878	0.834	950	tags=44%, list=20%, signal=54%	#N/A	04_Signalling	Up in CIB
97	GOBP_RESPONSE_TO_ALCOHOL	GOBP_RESPONSE_TO_ALCOHOL	#N/A	66	0.384017	1.99308	0.00118906	0.0185374	0.834	1194	tags=42%, list=25%, signal=56%	#N/A	01_Adhesion, Sprouting, Migration	Up in CIB
98	GOBP_NEGATIVE_REGULATION_OF_CATALYTIC_ACTIVITY	GOBP_NEGATIVE_REGULATION_OF_CATALYTIC_ACTIVITY	#N/A	198	0.31631	1.98861	0	0.019056	0.84	1126	tags=37%, list=23%, signal=46%	#N/A	09_Regulation of proteins	Up in CIB
99	GOBP_REGULATION_OF_LIPASE_ACTIVITY	GOBP_REGULATION_OF_LIPASE_ACTIVITY	#N/A	23	0.507268	1.98711	0.00138313	0.0191104	0.845	1152	tags=57%, list=24%, signal=74%	#N/A	09_Regulation of proteins	Up in CIB
100	GOBP_REGULATION_OF_EPIDERMIS_DEVELOPMENT	GOBP_REGULATION_OF_EPIDERMIS_DEVELOPMENT	#N/A	16	0.557936	1.9838	0.00594354	0.0197533	0.861	724	tags=50%, list=15%, signal=59%	#N/A	08_Epithelial differentiation	Up in CIB
101	GOBP_CELLULAR_RESPONSE_TO_ALCOHOL	GOBP_CELLULAR_RESPONSE_TO_ALCOHOL	#N/A	33	0.450538	1.98353	0.00256082	0.0196063	0.862	1194	tags=48%, list=25%, signal=64%	#N/A	01_Adhesion, Sprouting, Migration	Up in CIB
102	GOBP_REGULATION_OF_CELLULAR_COMPONENT_SIZE	GOBP_REGULATION_OF_CELLULAR_COMPONENT_SIZE	#N/A	111	0.340451	1.98128	0	0.0198838	0.87	1981	tags=66%, list=41%, signal=109%	#N/A	06_Actin filaments	Up in CIB
103	GOBP_AXON_EXTENSION	GOBP_AXON_EXTENSION	#N/A	41	0.418753	1.98101	0.00126904	0.0197192	0.87	2186	tags=83%, list=45%, signal=150%	#N/A	01_Adhesion, Sprouting, Migration	Up in CIB
104	GOBP_REGULATION_OF_CARDIAC_MUSCLE_CONTRACTION	GOBP_REGULATION_OF_CARDIAC_MUSCLE_CONTRACTION	#N/A	22	0.504179	1.98098	0.00411523	0.0195296	0.87	1510	tags=68%, list=31%, signal=99%	#N/A	01_Adhesion, Sprouting, Migration	Up in CIB
105	GOBP_STEROL_TRANSPORT	GOBP_STEROL_TRANSPORT	#N/A	38	0.424107	1.98028	0.00387097	0.0194556	0.871	1954	tags=71%, list=40%, signal=118%	#N/A	01_Adhesion, Sprouting, Migration	Up in CIB
106	GOBP_TISSUE_HOMEOSTASIS	GOBP_TISSUE_HOMEOSTASIS	#N/A	66	0.377852	1.97981	0.00118064	0.019365	0.872	1766	tags=61%, list=36%, signal=94%	#N/A	18_tissue remodeling	Up in CIB
107	GOBP_REGULATION_OF_MEMBRANE_POTENTIAL	GOBP_REGULATION_OF_MEMBRANE_POTENTIAL	#N/A	110	0.343931	1.97816	0	0.0194865	0.873	1512	tags=49%, list=31%, signal=70%	#N/A	01_Adhesion, Sprouting, Migration	Up in CIB
108	GOBP_CELLULAR_RESPONSE_TO_KETONE	GOBP_CELLULAR_RESPONSE_TO_KETONE	#N/A	32	0.446601	1.97687	0.00535475	0.0196222	0.877	351	tags=25%, list=7%, signal=27%	#N/A	01_Adhesion, Sprouting, Migration	Up in CIB
109	GOBP_REGULATION_OF_AXONOGENESIS	GOBP_REGULATION_OF_AXONOGENESIS	#N/A	50	0.402265	1.97444	0.001221	0.0198193	0.88	802	tags=40%, list=17%, signal=47%	#N/A	01_Adhesion, Sprouting, Migration	Up in CIB
110	GOBP_REGULATION_OF_PEPTIDYL_SERINE_PHOSPHORYLATION	GOBP_REGULATION_OF_PEPTIDYL_SERINE_PHOSPHORYLATION	#N/A	31	0.456354	1.97005	0	0.0205647	0.89	1501	tags=61%, list=31%, signal=88%	#N/A	04_Signalling	Up in CIB
111	GOBP_RESPONSE_TO_DRUG	GOBP_RESPONSE_TO_DRUG	#N/A	94	0.353119	1.96715	0	0.020963	0.896	1527	tags=50%, list=32%, signal=72%	#N/A	01_Adhesion, Sprouting, Migration	Up in CIB
112	GOBP_REGULATION_OF_CELLULAR_RESPONSE_TO_GROWTH_FACTOR_STIMULUS	GOBP_REGULATION_OF_CELLULAR_RESPONSE_TO_GROWTH_FACTOR_STIMULUS	#N/A	60	0.378587	1.96652	0.00120627	0.0208626	0.898	1459	tags=52%, list=30%, signal=73%	#N/A	01_Adhesion, Sprouting, Migration	Up in CIB
113	GOBP_CELL_CELL_ADHESION_VIA_PLASMA_MEMBRANE_ADHESION_MOLECULES	GOBP_CELL_CELL_ADHESION_VIA_PLASMA_MEMBRANE_ADHESION_MOLECULES	#N/A	66	0.372698	1.9664	0.00118765	0.0206954	0.899	1682	tags=59%, list=35%, signal=89%	#N/A	01_Adhesion, Sprouting, Migration	Up in CIB
114	GOBP_POSITIVE_REGULATION_OF_EPITHELIAL_CELL_PROLIFERATION	GOBP_POSITIVE_REGULATION_OF_EPITHELIAL_CELL_PROLIFERATION	#N/A	53	0.394317	1.96458	0	0.0208488	0.904	606	tags=28%, list=13%, signal=32%	#N/A	01_Adhesion, Sprouting, Migration	Up in CIB
115	GOBP_PRI_MIRNA_TRANSCRIPTION_BY_RNA_POLYMERASE_II	GOBP_PRI_MIRNA_TRANSCRIPTION_BY_RNA_POLYMERASE_II	#N/A	18	0.542884	1.96344	0.00146199	0.0208629	0.906	563	tags=39%, list=12%, signal=44%	#N/A	28_Polymerase II	Up in CIB
116	GOBP_REGULATION_OF_CELL_ACTIVATION	GOBP_REGULATION_OF_CELL_ACTIVATION	#N/A	137	0.326561	1.9626	0.00110132	0.0208433	0.907	2134	tags=68%, list=44%, signal=118%	#N/A	01_Adhesion, Sprouting, Migration	Up in CIB
117	GOBP_REGULATION_OF_TRANSMEMBRANE_TRANSPORT	GOBP_REGULATION_OF_TRANSMEMBRANE_TRANSPORT	#N/A	145	0.325725	1.96191	0	0.0207658	0.909	1393	tags=47%, list=29%, signal=64%	#N/A	01_Adhesion, Sprouting, Migration	Up in CIB
118	GOBP_RESPONSE_TO_ESTRADIOL	GOBP_RESPONSE_TO_ESTRADIOL	#N/A	36	0.429478	1.96114	0.00126743	0.020706	0.91	473	tags=31%, list=10%, signal=34%	#N/A	01_Adhesion, Sprouting, Migration	Up in CIB
119	GOBP_WOUND_HEALING	GOBP_WOUND_HEALING	#N/A	159	0.324214	1.96016	0	0.0207711	0.912	2284	tags=69%, list=47%, signal=125%	#N/A	11_Wound healing	Up in CIB
120	GOBP_CELLULAR_RESPONSE_TO_STARVATION	GOBP_CELLULAR_RESPONSE_TO_STARVATION	#N/A	42	0.409198	1.96001	0.00361011	0.0206307	0.912	1209	tags=45%, list=25%, signal=60%	#N/A	20_Cell Response to extracellular stimulus	Up in CIB
121	GOBP_REGULATION_OF_CELL_SIZE	GOBP_REGULATION_OF_CELL_SIZE	#N/A	61	0.375452	1.95989	0.00118203	0.0204602	0.912	2186	tags=75%, list=45%, signal=136%	#N/A	01_Adhesion, Sprouting, Migration	Up in CIB
122	GOBP_REGULATION_OF_HEART_RATE	GOBP_REGULATION_OF_HEART_RATE	#N/A	24	0.48668	1.95984	0.00937082	0.0203005	0.912	1510	tags=67%, list=31%, signal=96%	#N/A	01_Adhesion, Sprouting, Migration	Up in CIB
123	GOBP_DEFENSE_RESPONSE_TO_BACTERIUM	GOBP_DEFENSE_RESPONSE_TO_BACTERIUM	#N/A	34	0.452818	1.95734	0.00128866	0.0205739	0.915	674	tags=41%, list=14%, signal=47%	#N/A	01_Adhesion, Sprouting, Migration	Up in CIB
124	GOBP_REGULATION_OF_DNA_BINDING_TRANSCRIPTION_FACTOR_ACTIVITY	GOBP_REGULATION_OF_DNA_BINDING_TRANSCRIPTION_FACTOR_ACTIVITY	#N/A	95	0.344004	1.95733	0	0.0204159	0.915	919	tags=36%, list=19%, signal=43%	#N/A	21_Transcription factor activity	Up in CIB
125	GOBP_SYNAPSE_ORGANIZATION	GOBP_SYNAPSE_ORGANIZATION	#N/A	134	0.330925	1.95509	0	0.0206203	0.918	2074	tags=66%, list=43%, signal=113%	#N/A	14_Cell_junction	Up in CIB
126	GOBP_MULTICELLULAR_ORGANISMAL_SIGNALING	GOBP_MULTICELLULAR_ORGANISMAL_SIGNALING	#N/A	63	0.378186	1.95493	0.0023753	0.0204644	0.918	1510	tags=56%, list=31%, signal=80%	#N/A	01_Adhesion, Sprouting, Migration	Up in CIB
127	GOBP_REGULATION_OF_SYSTEM_PROCESS	GOBP_REGULATION_OF_SYSTEM_PROCESS	#N/A	154	0.322519	1.95307	0	0.0207039	0.921	1510	tags=49%, list=31%, signal=69%	#N/A	01_Adhesion, Sprouting, Migration	Up in CIB
128	GOBP_NEGATIVE_REGULATION_OF_CELL_POPULATION_PROLIFERATION	GOBP_NEGATIVE_REGULATION_OF_CELL_POPULATION_PROLIFERATION	#N/A	163	0.316341	1.95198	0	0.0207645	0.924	1157	tags=37%, list=24%, signal=47%	#N/A	01_Adhesion, Sprouting, Migration	Up in CIB
129	GOBP_EPITHELIAL_CELL_PROLIFERATION	GOBP_EPITHELIAL_CELL_PROLIFERATION	#N/A	100	0.34109	1.95146	0.00115607	0.0207182	0.925	1356	tags=42%, list=28%, signal=57%	#N/A	01_Adhesion, Sprouting, Migration	Up in CIB
130	GOBP_REGULATION_OF_EPITHELIAL_CELL_MIGRATION	GOBP_REGULATION_OF_EPITHELIAL_CELL_MIGRATION	#N/A	76	0.360152	1.94944	0	0.0209369	0.93	1350	tags=45%, list=28%, signal=61%	#N/A	01_Adhesion, Sprouting, Migration	Up in CIB
131	GOBP_MUSCLE_ADAPTATION	GOBP_MUSCLE_ADAPTATION	#N/A	33	0.439615	1.94711	0	0.0211725	0.934	1350	tags=55%, list=28%, signal=75%	#N/A	01_Adhesion, Sprouting, Migration	Up in CIB
132	GOBP_REGULATION_OF_ANATOMICAL_STRUCTURE_MORPHOGENESIS	GOBP_REGULATION_OF_ANATOMICAL_STRUCTURE_MORPHOGENESIS	#N/A	254	0.299835	1.94476	0	0.0215156	0.94	1380	tags=41%, list=28%, signal=55%	#N/A	01_Adhesion, Sprouting, Migration	Up in CIB
133	GOBP_RESPIRATORY_SYSTEM_DEVELOPMENT	GOBP_RESPIRATORY_SYSTEM_DEVELOPMENT	#N/A	48	0.397483	1.94377	0	0.0215374	0.94	823	tags=33%, list=17%, signal=40%	#N/A	01_Adhesion, Sprouting, Migration	Up in CIB
134	GOBP_BRANCHING_MORPHOGENESIS_OF_AN_EPITHELIAL_TUBE	GOBP_BRANCHING_MORPHOGENESIS_OF_AN_EPITHELIAL_TUBE	#N/A	32	0.446044	1.93755	0.00394737	0.0227648	0.947	2241	tags=84%, list=46%, signal=156%	#N/A	08_Epithelial differentiation	Up in CIB
135	GOBP_IMPORT_ACROSS_PLASMA_MEMBRANE	GOBP_IMPORT_ACROSS_PLASMA_MEMBRANE	#N/A	51	0.384782	1.93658	0.00370828	0.0228788	0.947	1877	tags=69%, list=39%, signal=111%	#N/A	01_Adhesion, Sprouting, Migration	Up in CIB
136	GOBP_NEGATIVE_REGULATION_OF_KINASE_ACTIVITY	GOBP_NEGATIVE_REGULATION_OF_KINASE_ACTIVITY	#N/A	70	0.362185	1.93645	0.00114548	0.022725	0.947	950	tags=36%, list=20%, signal=44%	#N/A	04_Signalling	Up in CIB
137	GOBP_ACTIN_FILAMENT_BASED_MOVEMENT	GOBP_ACTIN_FILAMENT_BASED_MOVEMENT	#N/A	52	0.393038	1.93415	0.0012285	0.0230309	0.952	1663	tags=60%, list=34%, signal=90%	#N/A	01_Adhesion, Sprouting, Migration	Up in CIB
138	GOBP_PROTEIN_LOCALIZATION_TO_SYNAPSE	GOBP_PROTEIN_LOCALIZATION_TO_SYNAPSE	#N/A	16	0.544288	1.93407	0.00574713	0.0229068	0.953	1194	tags=69%, list=25%, signal=91%	#N/A	13_Cell_cell_signalling	Up in CIB
139	GOBP_NEGATIVE_REGULATION_OF_ERK1_AND_ERK2_CASCADE	GOBP_NEGATIVE_REGULATION_OF_ERK1_AND_ERK2_CASCADE	#N/A	22	0.491873	1.93293	0.00273598	0.0230379	0.957	1126	tags=50%, list=23%, signal=65%	#N/A	04_Signalling	Up in CIB
140	GOBP_POSITIVE_REGULATION_OF_LOCOMOTION	GOBP_POSITIVE_REGULATION_OF_LOCOMOTION	#N/A	161	0.311015	1.93095	0	0.0233348	0.959	1781	tags=55%, list=37%, signal=85%	#N/A	01_Adhesion, Sprouting, Migration	Up in CIB
141	GOBP_REGULATION_OF_MUSCLE_ADAPTATION	GOBP_REGULATION_OF_MUSCLE_ADAPTATION	#N/A	29	0.457452	1.93032	0.00966851	0.0233288	0.962	1350	tags=55%, list=28%, signal=76%	#N/A	01_Adhesion, Sprouting, Migration	Up in CIB
142	GOBP_INORGANIC_ION_TRANSMEMBRANE_TRANSPORT	GOBP_INORGANIC_ION_TRANSMEMBRANE_TRANSPORT	#N/A	207	0.30475	1.92998	0	0.0232745	0.963	2443	tags=74%, list=50%, signal=143%	#N/A	01_Adhesion, Sprouting, Migration	Up in CIB
143	GOBP_ACTIN_FILAMENT_ORGANIZATION	GOBP_ACTIN_FILAMENT_ORGANIZATION	#N/A	127	0.326498	1.9295	0.00108814	0.0232074	0.964	1981	tags=61%, list=41%, signal=101%	#N/A	06_Actin filaments	Up in CIB
144	GOBP_INFLAMMATORY_RESPONSE	GOBP_INFLAMMATORY_RESPONSE	#N/A	171	0.311474	1.9293	0	0.0230871	0.964	1839	tags=57%, list=38%, signal=88%	#N/A	01_Adhesion, Sprouting, Migration	Up in CIB
145	GOBP_DEVELOPMENT_OF_PRIMARY_FEMALE_SEXUAL_CHARACTERISTICS	GOBP_DEVELOPMENT_OF_PRIMARY_FEMALE_SEXUAL_CHARACTERISTICS	#N/A	23	0.483102	1.92909	0	0.0229954	0.964	728	tags=43%, list=15%, signal=51%	#N/A	01_Adhesion, Sprouting, Migration	Up in CIB
146	GOBP_CALCIUM_ION_TRANSPORT_INTO_CYTOSOL	GOBP_CALCIUM_ION_TRANSPORT_INTO_CYTOSOL	#N/A	36	0.423922	1.92901	0.00250313	0.0228579	0.964	2077	tags=78%, list=43%, signal=135%	#N/A	01_Adhesion, Sprouting, Migration	Up in CIB
147	GOBP_NEGATIVE_REGULATION_OF_CYTOKINE_PRODUCTION	GOBP_NEGATIVE_REGULATION_OF_CYTOKINE_PRODUCTION	#N/A	65	0.373683	1.92733	0.00234192	0.023056	0.965	1519	tags=52%, list=31%, signal=75%	#N/A	01_Adhesion, Sprouting, Migration	Up in CIB
148	GOBP_CELLULAR_RESPONSE_TO_VASCULAR_ENDOTHELIAL_GROWTH_FACTOR_STIMULUS	GOBP_CELLULAR_RESPONSE_TO_VASCULAR_ENDOTHELIAL_GROWTH_FACTOR_STIMULUS	#N/A	24	0.476482	1.92626	0.00544218	0.0232043	0.967	1152	tags=54%, list=24%, signal=71%	#N/A	01_Adhesion, Sprouting, Migration	Up in CIB
149	GOBP_POSITIVE_REGULATION_OF_IMMUNE_EFFECTOR_PROCESS	GOBP_POSITIVE_REGULATION_OF_IMMUNE_EFFECTOR_PROCESS	#N/A	44	0.401388	1.92481	0.00250313	0.0233438	0.968	1614	tags=61%, list=33%, signal=91%	#N/A	01_Adhesion, Sprouting, Migration	Up in CIB
150	GOBP_NEGATIVE_REGULATION_OF_PHOSPHORYLATION	GOBP_NEGATIVE_REGULATION_OF_PHOSPHORYLATION	#N/A	114	0.332837	1.92305	0	0.0234948	0.969	883	tags=32%, list=18%, signal=39%	#N/A	04_Signalling	Up in CIB
151	GOBP_ENDOCRINE_PROCESS	GOBP_ENDOCRINE_PROCESS	#N/A	15	0.542657	1.92238	0.00287356	0.0234369	0.969	1878	tags=87%, list=39%, signal=141%	#N/A	01_Adhesion, Sprouting, Migration	Up in CIB
152	GOBP_EXTRINSIC_APOPTOTIC_SIGNALING_PATHWAY	GOBP_EXTRINSIC_APOPTOTIC_SIGNALING_PATHWAY	#N/A	61	0.374	1.9212	0.00234467	0.0235145	0.97	1476	tags=51%, list=30%, signal=72%	#N/A	01_Adhesion, Sprouting, Migration	Up in CIB
153	GOBP_POSITIVE_REGULATION_OF_CELL_DEATH	GOBP_POSITIVE_REGULATION_OF_CELL_DEATH	#N/A	171	0.310234	1.92118	0	0.0233609	0.97	1108	tags=36%, list=23%, signal=45%	#N/A	01_Adhesion, Sprouting, Migration	Up in CIB
154	GOBP_CELL_JUNCTION_ORGANIZATION	GOBP_CELL_JUNCTION_ORGANIZATION	#N/A	225	0.299643	1.92007	0	0.0233931	0.972	2074	tags=63%, list=43%, signal=104%	#N/A	14_Cell_junction	Up in CIB
155	GOBP_CELL_MORPHOGENESIS_INVOLVED_IN_NEURON_DIFFERENTIATION	GOBP_CELL_MORPHOGENESIS_INVOLVED_IN_NEURON_DIFFERENTIATION	#N/A	154	0.313142	1.91354	0	0.0246642	0.982	2068	tags=65%, list=43%, signal=110%	#N/A	01_Adhesion, Sprouting, Migration	Up in CIB
156	GOBP_REGULATION_OF_ACTIN_FILAMENT_BASED_PROCESS	GOBP_REGULATION_OF_ACTIN_FILAMENT_BASED_PROCESS	#N/A	118	0.328888	1.90919	0.00109409	0.0255032	0.986	1981	tags=64%, list=41%, signal=106%	#N/A	06_Actin filaments	Up in CIB
157	GOBP_CELLULAR_RESPONSE_TO_REACTIVE_OXYGEN_SPECIES	GOBP_CELLULAR_RESPONSE_TO_REACTIVE_OXYGEN_SPECIES	#N/A	58	0.362945	1.90741	0.00361011	0.0257967	0.986	390	tags=21%, list=8%, signal=22%	#N/A	01_Adhesion, Sprouting, Migration	Up in CIB
158	GOBP_GLIAL_CELL_DIFFERENTIATION	GOBP_GLIAL_CELL_DIFFERENTIATION	#N/A	57	0.381681	1.90708	0.00118765	0.0256769	0.986	1438	tags=51%, list=30%, signal=72%	#N/A	01_Adhesion, Sprouting, Migration	Up in CIB
159	GOBP_PHOSPHATIDYLCHOLINE_METABOLIC_PROCESS	GOBP_PHOSPHATIDYLCHOLINE_METABOLIC_PROCESS	#N/A	23	0.481262	1.9054	0.00410397	0.0258547	0.987	487	tags=39%, list=10%, signal=43%	#N/A	01_Adhesion, Sprouting, Migration	Up in CIB
160	GOBP_ENDODERM_FORMATION	GOBP_ENDODERM_FORMATION	#N/A	24	0.468079	1.90504	0.00527009	0.0257668	0.987	1079	tags=54%, list=22%, signal=69%	#N/A	05_Cellular differentiation	Up in CIB
161	GOBP_TISSUE_MIGRATION	GOBP_TISSUE_MIGRATION	#N/A	91	0.338584	1.90309	0	0.0260751	0.989	1350	tags=43%, list=28%, signal=58%	#N/A	01_Adhesion, Sprouting, Migration	Up in CIB
162	GOBP_NEURON_PROJECTION_GUIDANCE	GOBP_NEURON_PROJECTION_GUIDANCE	#N/A	79	0.350749	1.90161	0.00114286	0.0262163	0.989	1194	tags=44%, list=25%, signal=58%	#N/A	01_Adhesion, Sprouting, Migration	Up in CIB
163	GOBP_POSITIVE_REGULATION_OF_HEMOPOIESIS	GOBP_POSITIVE_REGULATION_OF_HEMOPOIESIS	#N/A	38	0.410075	1.90114	0.00252525	0.0261638	0.989	1487	tags=53%, list=31%, signal=75%	#N/A	01_Adhesion, Sprouting, Migration	Up in CIB
164	GOBP_REGULATION_OF_RESPONSE_TO_WOUNDING	GOBP_REGULATION_OF_RESPONSE_TO_WOUNDING	#N/A	58	0.376691	1.90093	0	0.026052	0.989	2193	tags=74%, list=45%, signal=134%	#N/A	11_Wound healing	Up in CIB
165	GOBP_RESPONSE_TO_BACTERIUM	GOBP_RESPONSE_TO_BACTERIUM	#N/A	122	0.322754	1.89996	0.00107991	0.0260839	0.99	1138	tags=39%, list=23%, signal=49%	#N/A	01_Adhesion, Sprouting, Migration	Up in CIB
166	GOBP_REGENERATION	GOBP_REGENERATION	#N/A	66	0.362438	1.89953	0.00238379	0.0260035	0.99	1056	tags=41%, list=22%, signal=52%	#N/A	01_Adhesion, Sprouting, Migration	Up in CIB
167	GOBP_RESPONSE_TO_PEPTIDE	GOBP_RESPONSE_TO_PEPTIDE	#N/A	160	0.307438	1.89693	0	0.0266687	0.992	1137	tags=35%, list=23%, signal=44%	#N/A	01_Adhesion, Sprouting, Migration	Up in CIB
168	GOBP_CARDIAC_MUSCLE_CELL_CONTRACTION	GOBP_CARDIAC_MUSCLE_CELL_CONTRACTION	#N/A	24	0.466857	1.89614	0.005291	0.0267377	0.993	1510	tags=67%, list=31%, signal=96%	#N/A	01_Adhesion, Sprouting, Migration	Up in CIB
169	GOBP_RESPONSE_TO_ORGANIC_CYCLIC_COMPOUND	GOBP_RESPONSE_TO_ORGANIC_CYCLIC_COMPOUND	#N/A	240	0.295006	1.89393	0	0.0271467	0.993	921	tags=30%, list=19%, signal=35%	#N/A	01_Adhesion, Sprouting, Migration	Up in CIB
170	GOBP_NEGATIVE_REGULATION_OF_MULTICELLULAR_ORGANISMAL_PROCESS	GOBP_NEGATIVE_REGULATION_OF_MULTICELLULAR_ORGANISMAL_PROCESS	#N/A	231	0.294683	1.89374	0	0.0270333	0.993	1373	tags=41%, list=28%, signal=54%	#N/A	01_Adhesion, Sprouting, Migration	Up in CIB
171	GOBP_LIPID_LOCALIZATION	GOBP_LIPID_LOCALIZATION	#N/A	136	0.314438	1.89193	0	0.0273276	0.993	1954	tags=61%, list=40%, signal=99%	#N/A	01_Adhesion, Sprouting, Migration	Up in CIB
172	GOBP_INTERLEUKIN_8_PRODUCTION	GOBP_INTERLEUKIN_8_PRODUCTION	#N/A	20	0.498594	1.89167	0.00953679	0.0272144	0.993	630	tags=45%, list=13%, signal=52%	#N/A	01_Adhesion, Sprouting, Migration	Up in CIB
173	GOBP_BONE_RESORPTION	GOBP_BONE_RESORPTION	#N/A	17	0.527381	1.89136	0.00552486	0.0271536	0.993	383	tags=35%, list=8%, signal=38%	#N/A	18_tissue remodeling	Up in CIB
174	GOBP_NEGATIVE_REGULATION_OF_LEUKOCYTE_CELL_CELL_ADHESION	GOBP_NEGATIVE_REGULATION_OF_LEUKOCYTE_CELL_CELL_ADHESION	#N/A	30	0.437533	1.88985	0.00388098	0.0274022	0.994	876	tags=43%, list=18%, signal=53%	#N/A	01_Adhesion, Sprouting, Migration	Up in CIB
175	GOBP_POSITIVE_REGULATION_OF_EXTRINSIC_APOPTOTIC_SIGNALING_PATHWAY	GOBP_POSITIVE_REGULATION_OF_EXTRINSIC_APOPTOTIC_SIGNALING_PATHWAY	#N/A	17	0.51638	1.88825	0.00843882	0.0275703	0.996	817	tags=47%, list=17%, signal=56%	#N/A	01_Adhesion, Sprouting, Migration	Up in CIB
176	GOBP_POSITIVE_REGULATION_OF_BLOOD_VESSEL_ENDOTHELIAL_CELL_MIGRATION	GOBP_POSITIVE_REGULATION_OF_BLOOD_VESSEL_ENDOTHELIAL_CELL_MIGRATION	#N/A	16	0.540241	1.88758	0.002849	0.0275973	0.997	1571	tags=75%, list=32%, signal=111%	#N/A	01_Adhesion, Sprouting, Migration	Up in CIB
177	GOBP_CATION_TRANSMEMBRANE_TRANSPORT	GOBP_CATION_TRANSMEMBRANE_TRANSPORT	#N/A	209	0.297522	1.88706	0	0.0275797	0.997	2448	tags=74%, list=51%, signal=143%	#N/A	01_Adhesion, Sprouting, Migration	Up in CIB
178	GOBP_REGULATION_OF_EXTRINSIC_APOPTOTIC_SIGNALING_PATHWAY	GOBP_REGULATION_OF_EXTRINSIC_APOPTOTIC_SIGNALING_PATHWAY	#N/A	48	0.383667	1.8863	0.00505051	0.0276122	0.997	1666	tags=56%, list=34%, signal=85%	#N/A	01_Adhesion, Sprouting, Migration	Up in CIB
179	GOBP_POSITIVE_REGULATION_OF_NEURON_APOPTOTIC_PROCESS	GOBP_POSITIVE_REGULATION_OF_NEURON_APOPTOTIC_PROCESS	#N/A	15	0.54625	1.88589	0.00420168	0.027589	0.998	743	tags=47%, list=15%, signal=55%	#N/A	01_Adhesion, Sprouting, Migration	Up in CIB
180	GOBP_GLAND_DEVELOPMENT	GOBP_GLAND_DEVELOPMENT	#N/A	106	0.326097	1.88167	0	0.0285253	0.999	1424	tags=44%, list=29%, signal=61%	#N/A	05_Cellular differentiation	Up in CIB
181	GOBP_CALCIUM_ION_IMPORT	GOBP_CALCIUM_ION_IMPORT	#N/A	26	0.454604	1.88164	0.00392157	0.0283677	0.999	1299	tags=58%, list=27%, signal=78%	#N/A	01_Adhesion, Sprouting, Migration	Up in CIB
182	GOBP_CELL_SUBSTRATE_ADHESION	GOBP_CELL_SUBSTRATE_ADHESION	#N/A	111	0.323817	1.87955	0	0.0287766	0.999	1682	tags=54%, list=35%, signal=81%	#N/A	01_Adhesion, Sprouting, Migration	Up in CIB
183	GOBP_REGULATION_OF_INFLAMMATORY_RESPONSE	GOBP_REGULATION_OF_INFLAMMATORY_RESPONSE	#N/A	83	0.346058	1.87758	0.0035545	0.0290956	0.999	1889	tags=63%, list=39%, signal=101%	#N/A	01_Adhesion, Sprouting, Migration	Up in CIB
184	GOBP_GASTRULATION	GOBP_GASTRULATION	#N/A	51	0.381418	1.87733	0.00483676	0.0289749	0.999	1277	tags=45%, list=26%, signal=61%	#N/A	05_Cellular differentiation	Up in CIB
185	GOBP_REGULATION_OF_TRANS_SYNAPTIC_SIGNALING	GOBP_REGULATION_OF_TRANS_SYNAPTIC_SIGNALING	#N/A	105	0.322848	1.87713	0.00222222	0.0288447	0.999	2074	tags=66%, list=43%, signal=112%	#N/A	13_Cell_cell_signalling	Up in CIB
186	GOBP_RESPONSE_TO_STEROID_HORMONE	GOBP_RESPONSE_TO_STEROID_HORMONE	#N/A	84	0.34412	1.87642	0.00112867	0.0288266	0.999	473	tags=25%, list=10%, signal=27%	#N/A	01_Adhesion, Sprouting, Migration	Up in CIB
187	GOBP_ACTIN_MEDIATED_CELL_CONTRACTION	GOBP_ACTIN_MEDIATED_CELL_CONTRACTION	#N/A	38	0.410385	1.87505	0.00376412	0.02896	0.999	1510	tags=58%, list=31%, signal=83%	#N/A	01_Adhesion, Sprouting, Migration	Up in CIB
188	GOBP_NEGATIVE_REGULATION_OF_PHOSPHORUS_METABOLIC_PROCESS	GOBP_NEGATIVE_REGULATION_OF_PHOSPHORUS_METABOLIC_PROCESS	#N/A	141	0.309036	1.87365	0.00106724	0.0292122	0.999	883	tags=30%, list=18%, signal=36%	#N/A	04_Signalling	Up in CIB
189	GOBP_CELL_CELL_SIGNALING	GOBP_CELL_CELL_SIGNALING	#N/A	378	0.278952	1.87343	0	0.0291252	0.999	1519	tags=43%, list=31%, signal=58%	#N/A	13_Cell_cell_signalling	Up in CIB
190	GOBP_NEGATIVE_REGULATION_OF_TRANSFERASE_ACTIVITY	GOBP_NEGATIVE_REGULATION_OF_TRANSFERASE_ACTIVITY	#N/A	77	0.349093	1.87284	0	0.0291367	0.999	1055	tags=38%, list=22%, signal=47%	#N/A	04_Signalling	Up in CIB
191	GOBP_MUSCLE_TISSUE_DEVELOPMENT	GOBP_MUSCLE_TISSUE_DEVELOPMENT	#N/A	88	0.342561	1.87183	0	0.0292505	0.999	1196	tags=42%, list=25%, signal=55%	#N/A	05_Cellular differentiation	Up in CIB
192	GOBP_REGULATION_OF_MUSCLE_CONTRACTION	GOBP_REGULATION_OF_MUSCLE_CONTRACTION	#N/A	46	0.387933	1.87014	0.00618812	0.0294554	0.999	780	tags=37%, list=16%, signal=44%	#N/A	01_Adhesion, Sprouting, Migration	Up in CIB
193	GOBP_RESPONSE_TO_GROWTH_FACTOR	GOBP_RESPONSE_TO_GROWTH_FACTOR	#N/A	201	0.295735	1.86658	0.00103734	0.030216	0.999	1331	tags=40%, list=27%, signal=53%	#N/A	01_Adhesion, Sprouting, Migration	Up in CIB
194	GOBP_REGULATION_OF_FATTY_ACID_METABOLIC_PROCESS	GOBP_REGULATION_OF_FATTY_ACID_METABOLIC_PROCESS	#N/A	28	0.454809	1.86367	0.00265252	0.0308111	1	1257	tags=54%, list=26%, signal=72%	#N/A	01_Adhesion, Sprouting, Migration	Up in CIB
195	GOBP_CELL_MORPHOGENESIS_INVOLVED_IN_DIFFERENTIATION	GOBP_CELL_MORPHOGENESIS_INVOLVED_IN_DIFFERENTIATION	#N/A	198	0.295437	1.86355	0	0.0306582	1	2129	tags=64%, list=44%, signal=110%	#N/A	01_Adhesion, Sprouting, Migration	Up in CIB
196	GOBP_POSITIVE_REGULATION_OF_ENDOTHELIAL_CELL_MIGRATION	GOBP_POSITIVE_REGULATION_OF_ENDOTHELIAL_CELL_MIGRATION	#N/A	36	0.415085	1.86312	0.00384123	0.030617	1	1971	tags=69%, list=41%, signal=116%	#N/A	01_Adhesion, Sprouting, Migration	Up in CIB
197	GOBP_NEGATIVE_REGULATION_OF_CELL_ADHESION	GOBP_NEGATIVE_REGULATION_OF_CELL_ADHESION	#N/A	86	0.338172	1.86217	0	0.0307103	1	1044	tags=38%, list=22%, signal=48%	#N/A	01_Adhesion, Sprouting, Migration	Up in CIB
198	GOBP_EPITHELIAL_TUBE_MORPHOGENESIS	GOBP_EPITHELIAL_TUBE_MORPHOGENESIS	#N/A	63	0.357437	1.85927	0.00348432	0.0312486	1	1198	tags=41%, list=25%, signal=54%	#N/A	08_Epithelial differentiation	Up in CIB
199	GOBP_NEGATIVE_REGULATION_OF_DEVELOPMENTAL_PROCESS	GOBP_NEGATIVE_REGULATION_OF_DEVELOPMENTAL_PROCESS	#N/A	208	0.293108	1.85903	0	0.0311751	1	780	tags=28%, list=16%, signal=32%	#N/A	01_Adhesion, Sprouting, Migration	Up in CIB
200	GOBP_IMPORT_INTO_CELL	GOBP_IMPORT_INTO_CELL	#N/A	70	0.349292	1.85889	0.00461361	0.0310339	1	2209	tags=74%, list=46%, signal=135%	#N/A	01_Adhesion, Sprouting, Migration	Up in CIB
201	GOBP_CELLULAR_RESPONSE_TO_MECHANICAL_STIMULUS	GOBP_CELLULAR_RESPONSE_TO_MECHANICAL_STIMULUS	#N/A	23	0.469978	1.85882	0.00681199	0.0308795	1	1343	tags=65%, list=28%, signal=90%	#N/A	12_Cell Response to physical enviroment	Up in CIB
202	GOBP_NERVOUS_SYSTEM_PROCESS	GOBP_NERVOUS_SYSTEM_PROCESS	#N/A	231	0.287965	1.85438	0	0.0318074	1	1535	tags=45%, list=32%, signal=63%	#N/A	01_Adhesion, Sprouting, Migration	Up in CIB
203	GOBP_GLIOGENESIS	GOBP_GLIOGENESIS	#N/A	77	0.34062	1.85346	0.003386	0.0319108	1	1438	tags=48%, list=30%, signal=67%	#N/A	01_Adhesion, Sprouting, Migration	Up in CIB
204	GOBP_CARDIAC_MUSCLE_CONTRACTION	GOBP_CARDIAC_MUSCLE_CONTRACTION	#N/A	41	0.402643	1.85289	0.00884956	0.0319181	1	1510	tags=56%, list=31%, signal=81%	#N/A	01_Adhesion, Sprouting, Migration	Up in CIB
205	GOBP_CELL_MORPHOGENESIS	GOBP_CELL_MORPHOGENESIS	#N/A	286	0.285412	1.85131	0	0.0322266	1	2129	tags=62%, list=44%, signal=104%	#N/A	01_Adhesion, Sprouting, Migration	Up in CIB
206	GOBP_DEVELOPMENTAL_CELL_GROWTH	GOBP_DEVELOPMENTAL_CELL_GROWTH	#N/A	74	0.343768	1.85086	0	0.0321792	1	1981	tags=68%, list=41%, signal=113%	#N/A	01_Adhesion, Sprouting, Migration	Up in CIB
207	GOBP_CALCIUM_ION_REGULATED_EXOCYTOSIS	GOBP_CALCIUM_ION_REGULATED_EXOCYTOSIS	#N/A	21	0.475128	1.84998	0.00561798	0.032265	1	2286	tags=90%, list=47%, signal=171%	#N/A	01_Adhesion, Sprouting, Migration	Up in CIB
208	GOBP_CELLULAR_RESPONSE_TO_LIPID	GOBP_CELLULAR_RESPONSE_TO_LIPID	#N/A	133	0.305379	1.84844	0.00214592	0.0325613	1	473	tags=22%, list=10%, signal=24%	#N/A	01_Adhesion, Sprouting, Migration	Up in CIB
209	GOBP_APOPTOTIC_MITOCHONDRIAL_CHANGES	GOBP_APOPTOTIC_MITOCHONDRIAL_CHANGES	#N/A	29	0.436002	1.8474	0.00942126	0.0326582	1	1356	tags=59%, list=28%, signal=81%	#N/A	01_Adhesion, Sprouting, Migration	Up in CIB
210	GOBP_BEHAVIOR	GOBP_BEHAVIOR	#N/A	141	0.307121	1.84718	0	0.0325586	1	1163	tags=37%, list=24%, signal=47%	#N/A	01_Adhesion, Sprouting, Migration	Up in CIB
211	GOBP_REGULATION_OF_HORMONE_LEVELS	GOBP_REGULATION_OF_HORMONE_LEVELS	#N/A	108	0.326756	1.84697	0.00110254	0.0324739	1	1425	tags=45%, list=29%, signal=63%	#N/A	01_Adhesion, Sprouting, Migration	Up in CIB
212	GOBP_CALCIUM_ION_TRANSPORT	GOBP_CALCIUM_ION_TRANSPORT	#N/A	105	0.324273	1.84607	0	0.0325427	1	1795	tags=55%, list=37%, signal=86%	#N/A	01_Adhesion, Sprouting, Migration	Up in CIB
213	GOBP_RESPONSE_TO_KETONE	GOBP_RESPONSE_TO_KETONE	#N/A	59	0.365718	1.84583	0.00120482	0.0324591	1	626	tags=27%, list=13%, signal=31%	#N/A	01_Adhesion, Sprouting, Migration	Up in CIB
214	GOBP_NEGATIVE_REGULATION_OF_LYMPHOCYTE_ACTIVATION	GOBP_NEGATIVE_REGULATION_OF_LYMPHOCYTE_ACTIVATION	#N/A	38	0.401862	1.84545	0.00879397	0.0324124	1	2113	tags=76%, list=44%, signal=134%	#N/A	01_Adhesion, Sprouting, Migration	Up in CIB
215	GOBP_REGULATION_OF_TUBE_SIZE	GOBP_REGULATION_OF_TUBE_SIZE	#N/A	34	0.411571	1.84496	0.00933333	0.0323759	1	1350	tags=56%, list=28%, signal=77%	#N/A	01_Adhesion, Sprouting, Migration	Up in CIB
216	GOBP_NEGATIVE_REGULATION_OF_DEVELOPMENTAL_GROWTH	GOBP_NEGATIVE_REGULATION_OF_DEVELOPMENTAL_GROWTH	#N/A	37	0.408578	1.84481	0.00128041	0.0322442	1	732	tags=41%, list=15%, signal=47%	#N/A	01_Adhesion, Sprouting, Migration	Up in CIB
217	GOBP_NEGATIVE_REGULATION_OF_RESPONSE_TO_EXTERNAL_STIMULUS	GOBP_NEGATIVE_REGULATION_OF_RESPONSE_TO_EXTERNAL_STIMULUS	#N/A	97	0.329539	1.84453	0.00111111	0.0321724	1	1356	tags=44%, list=28%, signal=60%	#N/A	04_Signalling	Up in CIB
218	GOBP_CELL_MATRIX_ADHESION	GOBP_CELL_MATRIX_ADHESION	#N/A	76	0.348088	1.84441	0.00462428	0.0320427	1	1723	tags=59%, list=36%, signal=90%	#N/A	01_Adhesion, Sprouting, Migration	Up in CIB
219	GOBP_REGULATION_OF_T_CELL_ACTIVATION	GOBP_REGULATION_OF_T_CELL_ACTIVATION	#N/A	71	0.347322	1.84437	0.00231481	0.0319009	1	1540	tags=52%, list=32%, signal=75%	#N/A	01_Adhesion, Sprouting, Migration	Up in CIB
220	GOBP_STRIATED_MUSCLE_CONTRACTION	GOBP_STRIATED_MUSCLE_CONTRACTION	#N/A	48	0.375581	1.84324	0.00730816	0.032094	1	1510	tags=52%, list=31%, signal=75%	#N/A	01_Adhesion, Sprouting, Migration	Up in CIB
221	GOBP_HEART_DEVELOPMENT	GOBP_HEART_DEVELOPMENT	#N/A	130	0.310398	1.84251	0	0.0321439	1	1369	tags=42%, list=28%, signal=57%	#N/A	01_Adhesion, Sprouting, Migration	Up in CIB
222	GOBP_REGULATION_OF_NEUROTRANSMITTER_RECEPTOR_ACTIVITY	GOBP_REGULATION_OF_NEUROTRANSMITTER_RECEPTOR_ACTIVITY	#N/A	22	0.473369	1.83947	0.00684931	0.0327266	1	2288	tags=91%, list=47%, signal=172%	#N/A	01_Adhesion, Sprouting, Migration	Up in CIB
223	GOBP_REGULATION_OF_NEURON_PROJECTION_DEVELOPMENT	GOBP_REGULATION_OF_NEURON_PROJECTION_DEVELOPMENT	#N/A	120	0.312139	1.83714	0.00110742	0.0332332	1	1594	tags=50%, list=33%, signal=73%	#N/A	01_Adhesion, Sprouting, Migration	Up in CIB
224	GOBP_POSITIVE_REGULATION_OF_CELL_CELL_ADHESION	GOBP_POSITIVE_REGULATION_OF_CELL_CELL_ADHESION	#N/A	72	0.340625	1.83689	0.00117371	0.0331549	1	1890	tags=63%, list=39%, signal=101%	#N/A	01_Adhesion, Sprouting, Migration	Up in CIB
225	GOBP_CYTOPLASMIC_MICROTUBULE_ORGANIZATION	GOBP_CYTOPLASMIC_MICROTUBULE_ORGANIZATION	#N/A	21	0.485437	1.83656	0.00827586	0.0330903	1	987	tags=48%, list=20%, signal=60%	#N/A	06_Actin filaments	Up in CIB
226	GOBP_METAL_ION_TRANSPORT	GOBP_METAL_ION_TRANSPORT	#N/A	121	0.310294	1.83628	0	0.033026	1	1795	tags=54%, list=37%, signal=83%	#N/A	01_Adhesion, Sprouting, Migration	Up in CIB
227	GOBP_NEPHRON_DEVELOPMENT	GOBP_NEPHRON_DEVELOPMENT	#N/A	29	0.430249	1.83611	0.00640205	0.0329237	1	1366	tags=55%, list=28%, signal=76%	#N/A	01_Adhesion, Sprouting, Migration	Up in CIB
228	GOBP_BONE_REMODELING	GOBP_BONE_REMODELING	#N/A	24	0.449774	1.8361	0.00670241	0.0327793	1	383	tags=29%, list=8%, signal=32%	#N/A	18_tissue remodeling	Up in CIB
229	GOBP_O_GLYCAN_PROCESSING	GOBP_O_GLYCAN_PROCESSING	#N/A	21	0.466686	1.83513	0.011065	0.0329096	1	1002	tags=52%, list=21%, signal=66%	#N/A	31_Glycan metabolism	Up in CIB
230	GOBP_CALCIUM_MEDIATED_SIGNALING	GOBP_CALCIUM_MEDIATED_SIGNALING	#N/A	47	0.37428	1.83413	0.016129	0.0330478	1	1962	tags=70%, list=41%, signal=117%	#N/A	04_Signalling	Up in CIB
231	GOBP_REGULATION_OF_REACTIVE_OXYGEN_SPECIES_METABOLIC_PROCESS	GOBP_REGULATION_OF_REACTIVE_OXYGEN_SPECIES_METABOLIC_PROCESS	#N/A	57	0.360172	1.83275	0.00364964	0.0332734	1	799	tags=32%, list=16%, signal=37%	#N/A	15_ROS & NOS	Up in CIB
232	GOBP_NEGATIVE_REGULATION_OF_MAPK_CASCADE	GOBP_NEGATIVE_REGULATION_OF_MAPK_CASCADE	#N/A	49	0.380175	1.83143	0.00617284	0.0335822	1	1194	tags=41%, list=25%, signal=54%	#N/A	04_Signalling	Up in CIB
233	GOBP_POSITIVE_REGULATION_OF_PROTEIN_LOCALIZATION_TO_CELL_PERIPHERY	GOBP_POSITIVE_REGULATION_OF_PROTEIN_LOCALIZATION_TO_CELL_PERIPHERY	#N/A	16	0.503799	1.82756	0.0130814	0.0344975	1	802	tags=50%, list=17%, signal=60%	#N/A	01_Adhesion, Sprouting, Migration	Up in CIB
234	GOBP_AXON_DEVELOPMENT	GOBP_AXON_DEVELOPMENT	#N/A	145	0.303116	1.82733	0	0.0344169	1	1306	tags=41%, list=27%, signal=55%	#N/A	01_Adhesion, Sprouting, Migration	Up in CIB
235	GOBP_NEGATIVE_REGULATION_OF_PROTEOLYSIS	GOBP_NEGATIVE_REGULATION_OF_PROTEOLYSIS	#N/A	83	0.335301	1.82664	0.00117647	0.0344956	1	1123	tags=41%, list=23%, signal=52%	#N/A	09_Regulation of proteins	Up in CIB
236	GOBP_SODIUM_ION_TRANSMEMBRANE_TRANSPORT	GOBP_SODIUM_ION_TRANSMEMBRANE_TRANSPORT	#N/A	54	0.369697	1.82455	0.00356295	0.0349512	1	2209	tags=76%, list=46%, signal=138%	#N/A	01_Adhesion, Sprouting, Migration	Up in CIB
237	GOBP_POSITIVE_REGULATION_OF_DEVELOPMENTAL_PROCESS	GOBP_POSITIVE_REGULATION_OF_DEVELOPMENTAL_PROCESS	#N/A	334	0.273362	1.82446	0	0.0348162	1	1459	tags=41%, list=30%, signal=55%	#N/A	01_Adhesion, Sprouting, Migration	Up in CIB
238	GOBP_NEUTRAL_LIPID_METABOLIC_PROCESS	GOBP_NEUTRAL_LIPID_METABOLIC_PROCESS	#N/A	29	0.436905	1.82444	0.00399467	0.0346699	1	2081	tags=79%, list=43%, signal=138%	#N/A	01_Adhesion, Sprouting, Migration	Up in CIB
239	GOBP_MEMBRANE_DEPOLARIZATION	GOBP_MEMBRANE_DEPOLARIZATION	#N/A	30	0.4297	1.82427	0.00512164	0.0345536	1	1336	tags=53%, list=28%, signal=73%	#N/A	01_Adhesion, Sprouting, Migration	Up in CIB
240	GOBP_NEGATIVE_REGULATION_OF_CELL_GROWTH	GOBP_NEGATIVE_REGULATION_OF_CELL_GROWTH	#N/A	56	0.36614	1.82352	0.00243605	0.0346463	1	2176	tags=79%, list=45%, signal=141%	#N/A	01_Adhesion, Sprouting, Migration	Up in CIB
241	GOBP_FORMATION_OF_PRIMARY_GERM_LAYER	GOBP_FORMATION_OF_PRIMARY_GERM_LAYER	#N/A	37	0.402157	1.82349	0.00255428	0.0345067	1	1275	tags=49%, list=26%, signal=66%	#N/A	05_Cellular differentiation	Up in CIB
242	GOBP_REGULATION_OF_RESPONSE_TO_EXTERNAL_STIMULUS	GOBP_REGULATION_OF_RESPONSE_TO_EXTERNAL_STIMULUS	#N/A	256	0.278358	1.82341	0	0.0343844	1	1748	tags=50%, list=36%, signal=74%	#N/A	01_Adhesion, Sprouting, Migration	Up in CIB
243	GOBP_REGULATION_OF_CHEMOTAXIS	GOBP_REGULATION_OF_CHEMOTAXIS	#N/A	55	0.364866	1.82318	0.00606061	0.0342994	1	837	tags=38%, list=17%, signal=46%	#N/A	01_Adhesion, Sprouting, Migration	Up in CIB
244	GOBP_HEART_PROCESS	GOBP_HEART_PROCESS	#N/A	82	0.335847	1.82304	0.00114155	0.0342109	1	1524	tags=51%, list=31%, signal=73%	#N/A	01_Adhesion, Sprouting, Migration	Up in CIB
245	GOBP_NEURON_APOPTOTIC_PROCESS	GOBP_NEURON_APOPTOTIC_PROCESS	#N/A	62	0.359323	1.82144	0.00118343	0.0344991	1	1093	tags=40%, list=23%, signal=51%	#N/A	01_Adhesion, Sprouting, Migration	Up in CIB
246	GOBP_MUSCLE_CELL_DEVELOPMENT	GOBP_MUSCLE_CELL_DEVELOPMENT	#N/A	45	0.380915	1.82131	0.00608273	0.0343867	1	1865	tags=67%, list=39%, signal=107%	#N/A	05_Cellular differentiation	Up in CIB
247	GOBP_REGULATION_OF_PEPTIDASE_ACTIVITY	GOBP_REGULATION_OF_PEPTIDASE_ACTIVITY	#N/A	111	0.317254	1.82091	0	0.034339	1	1123	tags=39%, list=23%, signal=49%	#N/A	09_Regulation of proteins	Up in CIB
248	GOBP_REGULATION_OF_TRANSPORTER_ACTIVITY	GOBP_REGULATION_OF_TRANSPORTER_ACTIVITY	#N/A	71	0.342565	1.82051	0.00235294	0.0343745	1	980	tags=37%, list=20%, signal=45%	#N/A	01_Adhesion, Sprouting, Migration	Up in CIB
249	GOBP_MUSCLE_CELL_PROLIFERATION	GOBP_MUSCLE_CELL_PROLIFERATION	#N/A	52	0.372404	1.81992	0.00613497	0.0343662	1	1157	tags=42%, list=24%, signal=55%	#N/A	01_Adhesion, Sprouting, Migration	Up in CIB
250	GOBP_REGULATION_OF_VASCULAR_ASSOCIATED_SMOOTH_MUSCLE_CELL_PROLIFERATION	GOBP_REGULATION_OF_VASCULAR_ASSOCIATED_SMOOTH_MUSCLE_CELL_PROLIFERATION	#N/A	22	0.474829	1.81972	0.0108992	0.0342797	1	1029	tags=50%, list=21%, signal=63%	#N/A	01_Adhesion, Sprouting, Migration	Up in CIB
251	GOBP_REGULATION_OF_STRIATED_MUSCLE_CONTRACTION	GOBP_REGULATION_OF_STRIATED_MUSCLE_CONTRACTION	#N/A	28	0.427619	1.81813	0.00652741	0.0346267	1	1510	tags=57%, list=31%, signal=83%	#N/A	01_Adhesion, Sprouting, Migration	Up in CIB
252	GOBP_RESPONSE_TO_CYTOKINE	GOBP_RESPONSE_TO_CYTOKINE	#N/A	298	0.279754	1.81781	0	0.034567	1	1138	tags=33%, list=23%, signal=41%	#N/A	04_Signalling	Up in CIB
253	GOBP_CARDIAC_MUSCLE_CELL_ACTION_POTENTIAL_INVOLVED_IN_CONTRACTION	GOBP_CARDIAC_MUSCLE_CELL_ACTION_POTENTIAL_INVOLVED_IN_CONTRACTION	#N/A	19	0.486279	1.81766	0.0109589	0.0344807	1	1510	tags=68%, list=31%, signal=99%	#N/A	01_Adhesion, Sprouting, Migration	Up in CIB
254	GOBP_PLACENTA_DEVELOPMENT	GOBP_PLACENTA_DEVELOPMENT	#N/A	32	0.419476	1.81698	0.00922266	0.0345563	1	980	tags=41%, list=20%, signal=51%	#N/A	01_Adhesion, Sprouting, Migration	Up in CIB
255	GOBP_BODY_FLUID_SECRETION	GOBP_BODY_FLUID_SECRETION	#N/A	26	0.443002	1.8147	0.00671141	0.0350697	1	1157	tags=50%, list=24%, signal=65%	#N/A	05_Cellular differentiation	Up in CIB
256	GOBP_REGULATION_OF_MULTICELLULAR_ORGANISMAL_DEVELOPMENT	GOBP_REGULATION_OF_MULTICELLULAR_ORGANISMAL_DEVELOPMENT	#N/A	349	0.272182	1.8118	0	0.0356974	1	1356	tags=39%, list=28%, signal=50%	#N/A	01_Adhesion, Sprouting, Migration	Up in CIB
257	GOBP_CELLULAR_RESPONSE_TO_STEROID_HORMONE_STIMULUS	GOBP_CELLULAR_RESPONSE_TO_STEROID_HORMONE_STIMULUS	#N/A	50	0.36741	1.81127	0.003663	0.0356994	1	473	tags=24%, list=10%, signal=26%	#N/A	01_Adhesion, Sprouting, Migration	Up in CIB
258	GOBP_POSITIVE_REGULATION_OF_MACROAUTOPHAGY	GOBP_POSITIVE_REGULATION_OF_MACROAUTOPHAGY	#N/A	16	0.511271	1.81067	0.0125523	0.035686	1	1922	tags=81%, list=40%, signal=134%	#N/A	22_Autophagy	Up in CIB
259	GOBP_REGULATION_OF_TRANSPORT	GOBP_REGULATION_OF_TRANSPORT	#N/A	440	0.26843	1.81042	0	0.0356048	1	1446	tags=41%, list=30%, signal=53%	#N/A	01_Adhesion, Sprouting, Migration	Up in CIB
260	GOBP_NEGATIVE_REGULATION_OF_IMMUNE_RESPONSE	GOBP_NEGATIVE_REGULATION_OF_IMMUNE_RESPONSE	#N/A	39	0.396412	1.80934	0.00371747	0.035766	1	1029	tags=44%, list=21%, signal=55%	#N/A	01_Adhesion, Sprouting, Migration	Up in CIB
261	GOBP_NEGATIVE_REGULATION_OF_TRANSMEMBRANE_RECEPTOR_PROTEIN_SERINE_THREONINE_KINASE_SIGNALING_PATHWAY	GOBP_NEGATIVE_REGULATION_OF_TRANSMEMBRANE_RECEPTOR_PROTEIN_SERINE_THREONINE_KINASE_SIGNALING_PATHWAY	#N/A	30	0.424705	1.8075	0.00267023	0.0361392	1	1126	tags=50%, list=23%, signal=65%	#N/A	01_Adhesion, Sprouting, Migration	Up in CIB
262	GOBP_EPITHELIAL_CELL_DEVELOPMENT	GOBP_EPITHELIAL_CELL_DEVELOPMENT	#N/A	43	0.380032	1.80572	0.00749064	0.0365024	1	1369	tags=49%, list=28%, signal=67%	#N/A	08_Epithelial differentiation	Up in CIB
263	GOBP_ACTIN_CYTOSKELETON_REORGANIZATION	GOBP_ACTIN_CYTOSKELETON_REORGANIZATION	#N/A	34	0.400918	1.80511	0.00774194	0.0365243	1	1369	tags=53%, list=28%, signal=73%	#N/A	06_Actin filaments	Up in CIB
264	GOBP_SKELETAL_MUSCLE_CELL_DIFFERENTIATION	GOBP_SKELETAL_MUSCLE_CELL_DIFFERENTIATION	#N/A	19	0.479121	1.8041	0.00421941	0.0366789	1	1071	tags=53%, list=22%, signal=67%	#N/A	05_Cellular differentiation	Up in CIB
265	GOBP_CONNECTIVE_TISSUE_DEVELOPMENT	GOBP_CONNECTIVE_TISSUE_DEVELOPMENT	#N/A	64	0.350929	1.80243	0	0.0370238	1	959	tags=38%, list=20%, signal=46%	#N/A	05_Cellular differentiation	Up in CIB
266	GOBP_MULTICELLULAR_ORGANISMAL_HOMEOSTASIS	GOBP_MULTICELLULAR_ORGANISMAL_HOMEOSTASIS	#N/A	135	0.2964	1.8013	0	0.0372052	1	1582	tags=46%, list=33%, signal=66%	#N/A	18_tissue remodeling	Up in CIB
267	GOBP_RESPONSE_TO_OXYGEN_CONTAINING_COMPOUND	GOBP_RESPONSE_TO_OXYGEN_CONTAINING_COMPOUND	#N/A	433	0.265056	1.80054	0	0.0373449	1	1427	tags=39%, list=29%, signal=50%	#N/A	01_Adhesion, Sprouting, Migration	Up in CIB
268	GOBP_NEGATIVE_REGULATION_OF_PROTEIN_POLYMERIZATION	GOBP_NEGATIVE_REGULATION_OF_PROTEIN_POLYMERIZATION	#N/A	24	0.446023	1.7989	0.0167598	0.0377168	1	1949	tags=75%, list=40%, signal=125%	#N/A	06_Actin filaments	Up in CIB
269	GOBP_POSITIVE_REGULATION_OF_MULTICELLULAR_ORGANISMAL_PROCESS	GOBP_POSITIVE_REGULATION_OF_MULTICELLULAR_ORGANISMAL_PROCESS	#N/A	350	0.270698	1.79831	0	0.0378023	1	1516	tags=43%, list=31%, signal=57%	#N/A	01_Adhesion, Sprouting, Migration	Up in CIB
270	GOBP_POSITIVE_REGULATION_OF_REACTIVE_OXYGEN_SPECIES_METABOLIC_PROCESS	GOBP_POSITIVE_REGULATION_OF_REACTIVE_OXYGEN_SPECIES_METABOLIC_PROCESS	#N/A	30	0.419549	1.7981	0.00784314	0.0377096	1	755	tags=33%, list=16%, signal=39%	#N/A	15_ROS & NOS	Up in CIB
271	GOBP_RELEASE_OF_CYTOCHROME_C_FROM_MITOCHONDRIA	GOBP_RELEASE_OF_CYTOCHROME_C_FROM_MITOCHONDRIA	#N/A	17	0.490823	1.79712	0.0171429	0.0378698	1	1032	tags=53%, list=21%, signal=67%	#N/A	01_Adhesion, Sprouting, Migration	Up in CIB
272	GOBP_DEFENSE_RESPONSE	GOBP_DEFENSE_RESPONSE	#N/A	351	0.269817	1.79702	0	0.0377593	1	1447	tags=41%, list=30%, signal=54%	#N/A	01_Adhesion, Sprouting, Migration	Up in CIB
273	GOBP_REGULATION_OF_PROTEIN_LOCALIZATION_TO_MEMBRANE	GOBP_REGULATION_OF_PROTEIN_LOCALIZATION_TO_MEMBRANE	#N/A	54	0.358199	1.79678	0.00732601	0.0377	1	869	tags=37%, list=18%, signal=45%	#N/A	01_Adhesion, Sprouting, Migration	Up in CIB
274	GOBP_REGULATION_OF_SYSTEMIC_ARTERIAL_BLOOD_PRESSURE	GOBP_REGULATION_OF_SYSTEMIC_ARTERIAL_BLOOD_PRESSURE	#N/A	20	0.480012	1.79604	0.00273973	0.0378054	1	1350	tags=60%, list=28%, signal=83%	#N/A	01_Adhesion, Sprouting, Migration	Up in CIB
275	GOBP_POSITIVE_REGULATION_OF_AXONOGENESIS	GOBP_POSITIVE_REGULATION_OF_AXONOGENESIS	#N/A	25	0.444998	1.79377	0.00680272	0.038373	1	802	tags=40%, list=17%, signal=48%	#N/A	01_Adhesion, Sprouting, Migration	Up in CIB
276	GOBP_POSITIVE_REGULATION_OF_MITOCHONDRION_ORGANIZATION	GOBP_POSITIVE_REGULATION_OF_MITOCHONDRION_ORGANIZATION	#N/A	22	0.443767	1.79209	0.0202977	0.0387454	1	1032	tags=45%, list=21%, signal=57%	#N/A	01_Adhesion, Sprouting, Migration	Up in CIB
277	GOBP_RESPONSE_TO_MOLECULE_OF_BACTERIAL_ORIGIN	GOBP_RESPONSE_TO_MOLECULE_OF_BACTERIAL_ORIGIN	#N/A	75	0.338251	1.79199	0.00232288	0.0386197	1	1138	tags=39%, list=23%, signal=50%	#N/A	01_Adhesion, Sprouting, Migration	Up in CIB
278	GOBP_T_CELL_ACTIVATION	GOBP_T_CELL_ACTIVATION	#N/A	102	0.311584	1.79184	0.00338219	0.0385195	1	1848	tags=57%, list=38%, signal=90%	#N/A	01_Adhesion, Sprouting, Migration	Up in CIB
279	GOBP_TRANSMISSION_OF_NERVE_IMPULSE	GOBP_TRANSMISSION_OF_NERVE_IMPULSE	#N/A	21	0.468123	1.79039	0.0109439	0.038844	1	1275	tags=57%, list=26%, signal=77%	#N/A	01_Adhesion, Sprouting, Migration	Up in CIB
280	GOBP_RESPONSE_TO_ENDOGENOUS_STIMULUS	GOBP_RESPONSE_TO_ENDOGENOUS_STIMULUS	#N/A	456	0.266447	1.78982	0	0.0388625	1	1336	tags=37%, list=28%, signal=46%	#N/A	01_Adhesion, Sprouting, Migration	Up in CIB
281	GOBP_CELL_GROWTH	GOBP_CELL_GROWTH	#N/A	137	0.298749	1.78948	0.0010929	0.0388114	1	2128	tags=66%, list=44%, signal=115%	#N/A	01_Adhesion, Sprouting, Migration	Up in CIB
282	GOBP_REGULATION_OF_LYMPHOCYTE_ACTIVATION	GOBP_REGULATION_OF_LYMPHOCYTE_ACTIVATION	#N/A	97	0.313467	1.78865	0.00331492	0.0389483	1	2113	tags=65%, list=44%, signal=113%	#N/A	01_Adhesion, Sprouting, Migration	Up in CIB
283	GOBP_CATION_TRANSPORT	GOBP_CATION_TRANSPORT	#N/A	268	0.27441	1.78863	0	0.038821	1	2448	tags=71%, list=51%, signal=135%	#N/A	01_Adhesion, Sprouting, Migration	Up in CIB
284	GOBP_NEGATIVE_REGULATION_OF_VASCULATURE_DEVELOPMENT	GOBP_NEGATIVE_REGULATION_OF_VASCULATURE_DEVELOPMENT	#N/A	27	0.429474	1.78807	0.010582	0.0388563	1	1301	tags=52%, list=27%, signal=70%	#N/A	01_Adhesion, Sprouting, Migration	Up in CIB
285	GOBP_ENTRY_INTO_HOST	GOBP_ENTRY_INTO_HOST	#N/A	50	0.363952	1.78645	0.00844391	0.0391935	1	2225	tags=72%, list=46%, signal=132%	#N/A	01_Adhesion, Sprouting, Migration	Up in CIB
286	GOBP_CELL_ACTIVATION	GOBP_CELL_ACTIVATION	#N/A	366	0.268963	1.7859	0	0.0392278	1	1851	tags=51%, list=38%, signal=76%	#N/A	01_Adhesion, Sprouting, Migration	Up in CIB
287	GOBP_NEGATIVE_REGULATION_OF_DNA_BINDING_TRANSCRIPTION_FACTOR_ACTIVITY	GOBP_NEGATIVE_REGULATION_OF_DNA_BINDING_TRANSCRIPTION_FACTOR_ACTIVITY	#N/A	34	0.40215	1.78368	0.00779221	0.0398663	1	1029	tags=44%, list=21%, signal=56%	#N/A	21_Transcription factor activity	Up in CIB
288	GOBP_REGULATION_OF_SECRETION	GOBP_REGULATION_OF_SECRETION	#N/A	147	0.294185	1.78218	0.0010627	0.0401459	1	1446	tags=44%, list=30%, signal=61%	#N/A	01_Adhesion, Sprouting, Migration	Up in CIB
289	GOBP_REGULATION_OF_DEVELOPMENTAL_GROWTH	GOBP_REGULATION_OF_DEVELOPMENTAL_GROWTH	#N/A	96	0.320653	1.78097	0.00112994	0.0404168	1	823	tags=32%, list=17%, signal=38%	#N/A	01_Adhesion, Sprouting, Migration	Up in CIB
290	GOBP_NEGATIVE_REGULATION_OF_MOLECULAR_FUNCTION	GOBP_NEGATIVE_REGULATION_OF_MOLECULAR_FUNCTION	#N/A	281	0.273869	1.78082	0	0.0403146	1	1126	tags=33%, list=23%, signal=41%	#N/A	09_Regulation of proteins	Up in CIB
291	GOBP_MESODERM_DEVELOPMENT	GOBP_MESODERM_DEVELOPMENT	#N/A	24	0.439003	1.78014	0.0174029	0.0403482	1	444	tags=25%, list=9%, signal=27%	#N/A	05_Cellular differentiation	Up in CIB
292	GOBP_REGULATION_OF_SODIUM_ION_TRANSPORT	GOBP_REGULATION_OF_SODIUM_ION_TRANSPORT	#N/A	20	0.463105	1.78009	0.0201884	0.0402401	1	1545	tags=70%, list=32%, signal=102%	#N/A	01_Adhesion, Sprouting, Migration	Up in CIB
293	GOBP_REGULATION_OF_CYTOSOLIC_CALCIUM_ION_CONCENTRATION	GOBP_REGULATION_OF_CYTOSOLIC_CALCIUM_ION_CONCENTRATION	#N/A	66	0.337091	1.77941	0.00231214	0.0403364	1	1425	tags=52%, list=29%, signal=72%	#N/A	01_Adhesion, Sprouting, Migration	Up in CIB
294	GOBP_STRIATED_MUSCLE_CELL_DEVELOPMENT	GOBP_STRIATED_MUSCLE_CELL_DEVELOPMENT	#N/A	26	0.427348	1.77883	0.011236	0.0403852	1	1837	tags=69%, list=38%, signal=111%	#N/A	05_Cellular differentiation	Up in CIB
295	GOBP_REGULATION_OF_BMP_SIGNALING_PATHWAY	GOBP_REGULATION_OF_BMP_SIGNALING_PATHWAY	#N/A	22	0.458769	1.77876	0.00962861	0.0402615	1	1459	tags=59%, list=30%, signal=84%	#N/A	01_Adhesion, Sprouting, Migration	Up in CIB
296	GOBP_CELLULAR_COMPONENT_MORPHOGENESIS	GOBP_CELLULAR_COMPONENT_MORPHOGENESIS	#N/A	212	0.281961	1.7787	0	0.0401587	1	1837	tags=54%, list=38%, signal=83%	#N/A	01_Adhesion, Sprouting, Migration	Up in CIB
297	GOBP_FATTY_ACID_TRANSPORT	GOBP_FATTY_ACID_TRANSPORT	#N/A	42	0.377037	1.77774	0.00761421	0.0402904	1	1241	tags=48%, list=26%, signal=63%	#N/A	01_Adhesion, Sprouting, Migration	Up in CIB
298	GOBP_ORGANIC_ACID_TRANSPORT	GOBP_ORGANIC_ACID_TRANSPORT	#N/A	99	0.313174	1.77757	0.00674157	0.0401915	1	1256	tags=42%, list=26%, signal=56%	#N/A	01_Adhesion, Sprouting, Migration	Up in CIB
299	GOBP_NEGATIVE_REGULATION_OF_PROTEIN_METABOLIC_PROCESS	GOBP_NEGATIVE_REGULATION_OF_PROTEIN_METABOLIC_PROCESS	#N/A	273	0.27195	1.77681	0	0.0403253	1	1209	tags=35%, list=25%, signal=44%	#N/A	09_Regulation of proteins	Up in CIB
300	GOBP_NEGATIVE_REGULATION_OF_CELL_DIFFERENTIATION	GOBP_NEGATIVE_REGULATION_OF_CELL_DIFFERENTIATION	#N/A	149	0.295956	1.77668	0.0021322	0.0402236	1	780	tags=29%, list=16%, signal=33%	#N/A	01_Adhesion, Sprouting, Migration	Up in CIB
301	GOBP_REGULATION_OF_WOUND_HEALING	GOBP_REGULATION_OF_WOUND_HEALING	#N/A	44	0.375691	1.77589	0.010101	0.0403472	1	2245	tags=75%, list=46%, signal=139%	#N/A	11_Wound healing	Up in CIB
302	GOBP_SIGNAL_RELEASE	GOBP_SIGNAL_RELEASE	#N/A	117	0.303081	1.77463	0.00108342	0.0406476	1	1519	tags=47%, list=31%, signal=67%	#N/A	01_Adhesion, Sprouting, Migration	Up in CIB
303	GOBP_REGULATION_OF_COAGULATION	GOBP_REGULATION_OF_COAGULATION	#N/A	25	0.445607	1.77152	0.0163934	0.0415218	1	2316	tags=88%, list=48%, signal=168%	#N/A	11_Wound healing	Up in CIB
304	GOBP_REGULATION_OF_FATTY_ACID_OXIDATION	GOBP_REGULATION_OF_FATTY_ACID_OXIDATION	#N/A	15	0.508923	1.76839	0.024602	0.0424215	1	1257	tags=60%, list=26%, signal=81%	#N/A	01_Adhesion, Sprouting, Migration	Up in CIB
305	GOBP_NEGATIVE_REGULATION_OF_INFLAMMATORY_RESPONSE	GOBP_NEGATIVE_REGULATION_OF_INFLAMMATORY_RESPONSE	#N/A	30	0.411224	1.76257	0.0144737	0.0441088	1	2257	tags=80%, list=47%, signal=149%	#N/A	01_Adhesion, Sprouting, Migration	Up in CIB
306	GOBP_REPRODUCTIVE_SYSTEM_DEVELOPMENT	GOBP_REPRODUCTIVE_SYSTEM_DEVELOPMENT	#N/A	106	0.303105	1.76219	0.00440529	0.04407	1	994	tags=32%, list=21%, signal=39%	#N/A	01_Adhesion, Sprouting, Migration	Up in CIB
307	GOBP_NEGATIVE_REGULATION_OF_LEUKOCYTE_PROLIFERATION	GOBP_NEGATIVE_REGULATION_OF_LEUKOCYTE_PROLIFERATION	#N/A	19	0.460352	1.7608	0.0153417	0.0443759	1	2257	tags=84%, list=47%, signal=157%	#N/A	01_Adhesion, Sprouting, Migration	Up in CIB
308	GOBP_CYTOKINE_MEDIATED_SIGNALING_PATHWAY	GOBP_CYTOKINE_MEDIATED_SIGNALING_PATHWAY	#N/A	185	0.280251	1.76072	0	0.0442572	1	1123	tags=33%, list=23%, signal=41%	#N/A	04_Signalling	Up in CIB
309	GOBP_REGULATION_OF_MUSCLE_CELL_DIFFERENTIATION	GOBP_REGULATION_OF_MUSCLE_CELL_DIFFERENTIATION	#N/A	30	0.409951	1.75987	0.00932091	0.0444432	1	1136	tags=47%, list=23%, signal=61%	#N/A	05_Cellular differentiation	Up in CIB
310	GOBP_PYRUVATE_METABOLIC_PROCESS	GOBP_PYRUVATE_METABOLIC_PROCESS	#N/A	59	0.346326	1.75979	0.00824499	0.0443314	1	380	tags=20%, list=8%, signal=22%	#N/A	01_Adhesion, Sprouting, Migration	Up in CIB
311	GOBP_REGULATION_OF_STEROL_TRANSPORT	GOBP_REGULATION_OF_STEROL_TRANSPORT	#N/A	19	0.466566	1.75949	0.0112202	0.0442959	1	1954	tags=79%, list=40%, signal=132%	#N/A	01_Adhesion, Sprouting, Migration	Up in CIB
312	GOBP_NEGATIVE_REGULATION_OF_SIGNALING	GOBP_NEGATIVE_REGULATION_OF_SIGNALING	#N/A	330	0.266293	1.7594	0	0.0441915	1	1357	tags=37%, list=28%, signal=48%	#N/A	04_Signalling	Up in CIB
313	GOBP_TRANSFORMING_GROWTH_FACTOR_BETA_RECEPTOR_SIGNALING_PATHWAY	GOBP_TRANSFORMING_GROWTH_FACTOR_BETA_RECEPTOR_SIGNALING_PATHWAY	#N/A	53	0.356806	1.75922	0.0108173	0.0441126	1	1550	tags=53%, list=32%, signal=77%	#N/A	01_Adhesion, Sprouting, Migration	Up in CIB
314	GOBP_RESPONSE_TO_INTERFERON_GAMMA	GOBP_RESPONSE_TO_INTERFERON_GAMMA	#N/A	37	0.386343	1.75894	0.00628141	0.0440347	1	607	tags=32%, list=13%, signal=37%	#N/A	01_Adhesion, Sprouting, Migration	Up in CIB
315	GOBP_REGULATION_OF_SIGNALING_RECEPTOR_ACTIVITY	GOBP_REGULATION_OF_SIGNALING_RECEPTOR_ACTIVITY	#N/A	51	0.352856	1.75873	0.00493218	0.0439879	1	2316	tags=75%, list=48%, signal=141%	#N/A	01_Adhesion, Sprouting, Migration	Up in CIB
316	GOBP_FAT_CELL_DIFFERENTIATION	GOBP_FAT_CELL_DIFFERENTIATION	#N/A	48	0.36796	1.75789	0.00858896	0.0441924	1	1138	tags=46%, list=23%, signal=59%	#N/A	01_Adhesion, Sprouting, Migration	Up in CIB
317	GOBP_POSITIVE_REGULATION_OF_CELL_DIFFERENTIATION	GOBP_POSITIVE_REGULATION_OF_CELL_DIFFERENTIATION	#N/A	218	0.276688	1.75606	0	0.0447353	1	1136	tags=33%, list=23%, signal=42%	#N/A	01_Adhesion, Sprouting, Migration	Up in CIB
318	GOBP_POSITIVE_REGULATION_OF_SMOOTH_MUSCLE_CELL_PROLIFERATION	GOBP_POSITIVE_REGULATION_OF_SMOOTH_MUSCLE_CELL_PROLIFERATION	#N/A	25	0.44146	1.75515	0.0107817	0.0449083	1	1275	tags=52%, list=26%, signal=70%	#N/A	01_Adhesion, Sprouting, Migration	Up in CIB
319	GOBP_INTRINSIC_APOPTOTIC_SIGNALING_PATHWAY_IN_RESPONSE_TO_ENDOPLASMIC_RETICULUM_STRESS	GOBP_INTRINSIC_APOPTOTIC_SIGNALING_PATHWAY_IN_RESPONSE_TO_ENDOPLASMIC_RETICULUM_STRESS	#N/A	15	0.50288	1.75378	0.0157368	0.0452244	1	1289	tags=67%, list=27%, signal=91%	#N/A	01_Adhesion, Sprouting, Migration	Up in CIB
320	GOBP_AMINO_ACID_TRANSPORT	GOBP_AMINO_ACID_TRANSPORT	#N/A	47	0.360952	1.75286	0.00848485	0.0454379	1	1256	tags=49%, list=26%, signal=65%	#N/A	01_Adhesion, Sprouting, Migration	Up in CIB
321	GOBP_POSITIVE_REGULATION_OF_SIGNALING	GOBP_POSITIVE_REGULATION_OF_SIGNALING	#N/A	375	0.262054	1.7525	0	0.045403	1	2077	tags=57%, list=43%, signal=92%	#N/A	04_Signalling	Up in CIB
322	GOBP_REGULATION_OF_LEUKOCYTE_CHEMOTAXIS	GOBP_REGULATION_OF_LEUKOCYTE_CHEMOTAXIS	#N/A	23	0.43756	1.7522	0.00932091	0.045362	1	638	tags=39%, list=13%, signal=45%	#N/A	01_Adhesion, Sprouting, Migration	Up in CIB
323	GOBP_G_PROTEIN_COUPLED_RECEPTOR_SIGNALING_PATHWAY	GOBP_G_PROTEIN_COUPLED_RECEPTOR_SIGNALING_PATHWAY	#N/A	177	0.281166	1.7519	0.00104275	0.0453245	1	2225	tags=66%, list=46%, signal=118%	#N/A	04_Signalling	Up in CIB
324	GOBP_POSITIVE_REGULATION_OF_ACTIN_FILAMENT_BUNDLE_ASSEMBLY	GOBP_POSITIVE_REGULATION_OF_ACTIN_FILAMENT_BUNDLE_ASSEMBLY	#N/A	19	0.469569	1.7516	0.0157143	0.0452693	1	389	tags=32%, list=8%, signal=34%	#N/A	06_Actin filaments	Up in CIB
325	GOBP_REGULATION_OF_ION_TRANSPORT	GOBP_REGULATION_OF_ION_TRANSPORT	#N/A	320	0.264539	1.7499	0	0.0457291	1	1438	tags=41%, list=30%, signal=54%	#N/A	01_Adhesion, Sprouting, Migration	Up in CIB
326	GOBP_REGULATION_OF_METAL_ION_TRANSPORT	GOBP_REGULATION_OF_METAL_ION_TRANSPORT	#N/A	53	0.353832	1.74941	0.0141343	0.0457723	1	2287	tags=74%, list=47%, signal=138%	#N/A	01_Adhesion, Sprouting, Migration	Up in CIB
327	GOBP_NEGATIVE_REGULATION_OF_HYDROLASE_ACTIVITY	GOBP_NEGATIVE_REGULATION_OF_HYDROLASE_ACTIVITY	#N/A	108	0.306545	1.74913	0.00334448	0.0457279	1	1126	tags=36%, list=23%, signal=46%	#N/A	09_Regulation of proteins	Up in CIB
328	GOBP_MONONUCLEAR_CELL_DIFFERENTIATION	GOBP_MONONUCLEAR_CELL_DIFFERENTIATION	#N/A	97	0.306621	1.74623	0.00340522	0.0465525	1	563	tags=23%, list=12%, signal=25%	#N/A	01_Adhesion, Sprouting, Migration	Up in CIB
329	GOBP_NEGATIVE_REGULATION_OF_CELLULAR_RESPONSE_TO_GROWTH_FACTOR_STIMULUS	GOBP_NEGATIVE_REGULATION_OF_CELLULAR_RESPONSE_TO_GROWTH_FACTOR_STIMULUS	#N/A	18	0.480073	1.74564	0.0154712	0.0465925	1	1126	tags=56%, list=23%, signal=72%	#N/A	01_Adhesion, Sprouting, Migration	Up in CIB
330	GOBP_REGULATION_OF_PROTEIN_LOCALIZATION_TO_PLASMA_MEMBRANE	GOBP_REGULATION_OF_PROTEIN_LOCALIZATION_TO_PLASMA_MEMBRANE	#N/A	26	0.423892	1.74563	0.0172643	0.0464572	1	966	tags=46%, list=20%, signal=57%	#N/A	01_Adhesion, Sprouting, Migration	Up in CIB
331	GOBP_SUPRAMOLECULAR_FIBER_ORGANIZATION	GOBP_SUPRAMOLECULAR_FIBER_ORGANIZATION	#N/A	214	0.274066	1.74426	0	0.0467789	1	1838	tags=51%, list=38%, signal=79%	#N/A	06_Actin filaments	Up in CIB
332	GOBP_CYTOKINE_PRODUCTION_INVOLVED_IN_IMMUNE_RESPONSE	GOBP_CYTOKINE_PRODUCTION_INVOLVED_IN_IMMUNE_RESPONSE	#N/A	22	0.43948	1.74409	0.0139082	0.0466971	1	1540	tags=64%, list=32%, signal=93%	#N/A	01_Adhesion, Sprouting, Migration	Up in CIB
333	GOBP_TISSUE_REMODELING	GOBP_TISSUE_REMODELING	#N/A	53	0.344703	1.74202	0.0132212	0.0473005	1	1046	tags=38%, list=22%, signal=48%	#N/A	01_Adhesion, Sprouting, Migration	Up in CIB
334	GOBP_RESPONSE_TO_NITROGEN_COMPOUND	GOBP_RESPONSE_TO_NITROGEN_COMPOUND	#N/A	301	0.26652	1.73996	0	0.0479234	1	1211	tags=34%, list=25%, signal=42%	#N/A	01_Adhesion, Sprouting, Migration	Up in CIB
335	GOBP_REGULATION_OF_TRANSMEMBRANE_RECEPTOR_PROTEIN_SERINE_THREONINE_KINASE_SIGNALING_PATHWAY	GOBP_REGULATION_OF_TRANSMEMBRANE_RECEPTOR_PROTEIN_SERINE_THREONINE_KINASE_SIGNALING_PATHWAY	#N/A	60	0.339186	1.73992	0.0128205	0.047792	1	1310	tags=45%, list=27%, signal=61%	#N/A	01_Adhesion, Sprouting, Migration	Up in CIB
336	GOBP_P38MAPK_CASCADE	GOBP_P38MAPK_CASCADE	#N/A	15	0.506997	1.73965	0.0148148	0.047743	1	296	tags=33%, list=6%, signal=35%	#N/A	04_Signalling	Up in CIB
337	GOBP_ENDODERMAL_CELL_DIFFERENTIATION	GOBP_ENDODERMAL_CELL_DIFFERENTIATION	#N/A	21	0.44507	1.73871	0.0163265	0.0479851	1	868	tags=48%, list=18%, signal=58%	#N/A	05_Cellular differentiation	Up in CIB
338	GOBP_REGULATION_OF_SYNAPTIC_PLASTICITY	GOBP_REGULATION_OF_SYNAPTIC_PLASTICITY	#N/A	51	0.34819	1.73842	0.00973236	0.0479473	1	2074	tags=73%, list=43%, signal=126%	#N/A	13_Cell_cell_signalling	Up in CIB
339	GOBP_REGULATION_OF_FATTY_ACID_BIOSYNTHETIC_PROCESS	GOBP_REGULATION_OF_FATTY_ACID_BIOSYNTHETIC_PROCESS	#N/A	15	0.506626	1.73702	0.0146843	0.0483172	1	1257	tags=60%, list=26%, signal=81%	#N/A	01_Adhesion, Sprouting, Migration	Up in CIB
340	GOBP_POSITIVE_REGULATION_OF_APOPTOTIC_SIGNALING_PATHWAY	GOBP_POSITIVE_REGULATION_OF_APOPTOTIC_SIGNALING_PATHWAY	#N/A	31	0.400104	1.73614	0.0192308	0.048443	1	817	tags=35%, list=17%, signal=42%	#N/A	01_Adhesion, Sprouting, Migration	Up in CIB
341	GOBP_NEUROGENESIS	GOBP_NEUROGENESIS	#N/A	426	0.259678	1.73601	0	0.0483613	1	1614	tags=45%, list=33%, signal=62%	#N/A	01_Adhesion, Sprouting, Migration	Up in CIB
342	GOBP_REGULATION_OF_NITRIC_OXIDE_METABOLIC_PROCESS	GOBP_REGULATION_OF_NITRIC_OXIDE_METABOLIC_PROCESS	#N/A	22	0.441486	1.7348	0.0248963	0.0487095	1	755	tags=36%, list=16%, signal=43%	#N/A	15_ROS & NOS	Up in CIB
343	GOBP_DIGESTION	GOBP_DIGESTION	#N/A	33	0.386244	1.72996	0.0214106	0.0502143	1	1880	tags=64%, list=39%, signal=103%	#N/A	01_Adhesion, Sprouting, Migration	Up in CIB
344	GOBP_REGULATION_OF_CELL_DIFFERENTIATION	GOBP_REGULATION_OF_CELL_DIFFERENTIATION	#N/A	407	0.25942	1.72964	0	0.0501911	1	1138	tags=32%, list=23%, signal=39%	#N/A	01_Adhesion, Sprouting, Migration	Up in CIB
345	GOBP_NEGATIVE_REGULATION_OF_ACTIN_FILAMENT_POLYMERIZATION	GOBP_NEGATIVE_REGULATION_OF_ACTIN_FILAMENT_POLYMERIZATION	#N/A	20	0.455761	1.72917	0.0215633	0.0502442	1	1949	tags=75%, list=40%, signal=125%	#N/A	06_Actin filaments	Up in CIB
346	GOBP_POSITIVE_REGULATION_OF_INTRACELLULAR_SIGNAL_TRANSDUCTION	GOBP_POSITIVE_REGULATION_OF_INTRACELLULAR_SIGNAL_TRANSDUCTION	#N/A	208	0.270913	1.72865	0.00103199	0.0502945	1	1571	tags=44%, list=32%, signal=63%	#N/A	04_Signalling	Up in CIB
347	GOBP_POSITIVE_REGULATION_OF_LYMPHOCYTE_DIFFERENTIATION	GOBP_POSITIVE_REGULATION_OF_LYMPHOCYTE_DIFFERENTIATION	#N/A	25	0.42514	1.72527	0.0174263	0.051391	1	1082	tags=44%, list=22%, signal=56%	#N/A	01_Adhesion, Sprouting, Migration	Up in CIB
348	GOBP_POSITIVE_REGULATION_OF_LEUKOCYTE_PROLIFERATION	GOBP_POSITIVE_REGULATION_OF_LEUKOCYTE_PROLIFERATION	#N/A	33	0.38987	1.72473	0.014157	0.0514544	1	1890	tags=70%, list=39%, signal=114%	#N/A	01_Adhesion, Sprouting, Migration	Up in CIB
349	GOBP_PROTEIN_LOCALIZATION_TO_CELL_JUNCTION	GOBP_PROTEIN_LOCALIZATION_TO_CELL_JUNCTION	#N/A	25	0.422673	1.7245	0.016	0.0514249	1	1627	tags=68%, list=34%, signal=102%	#N/A	14_Cell_junction	Up in CIB
350	GOBP_NEGATIVE_REGULATION_OF_SECRETION	GOBP_NEGATIVE_REGULATION_OF_SECRETION	#N/A	37	0.371533	1.72316	0.0150376	0.0518903	1	1373	tags=49%, list=28%, signal=67%	#N/A	01_Adhesion, Sprouting, Migration	Up in CIB
351	GOBP_LEUKOCYTE_DIFFERENTIATION	GOBP_LEUKOCYTE_DIFFERENTIATION	#N/A	126	0.291738	1.72242	0.0021645	0.0520799	1	1193	tags=35%, list=25%, signal=45%	#N/A	01_Adhesion, Sprouting, Migration	Up in CIB
352	GOBP_NEGATIVE_REGULATION_OF_COAGULATION	GOBP_NEGATIVE_REGULATION_OF_COAGULATION	#N/A	18	0.461852	1.72219	0.0161725	0.0520573	1	2245	tags=89%, list=46%, signal=165%	#N/A	11_Wound healing	Up in CIB
353	GOBP_INORGANIC_ION_IMPORT_ACROSS_PLASMA_MEMBRANE	GOBP_INORGANIC_ION_IMPORT_ACROSS_PLASMA_MEMBRANE	#N/A	22	0.441461	1.72188	0.0152566	0.0520068	1	2188	tags=86%, list=45%, signal=157%	#N/A	01_Adhesion, Sprouting, Migration	Up in CIB
354	GOBP_VASCULAR_TRANSPORT	GOBP_VASCULAR_TRANSPORT	#N/A	39	0.371279	1.72187	0.00746269	0.0518626	1	1527	tags=56%, list=32%, signal=82%	#N/A	01_Adhesion, Sprouting, Migration	Up in CIB
355	GOBP_SECRETION	GOBP_SECRETION	#N/A	392	0.255963	1.72136	0	0.0519261	1	1375	tags=38%, list=28%, signal=48%	#N/A	01_Adhesion, Sprouting, Migration	Up in CIB
356	GOBP_OVULATION_CYCLE	GOBP_OVULATION_CYCLE	#N/A	20	0.453926	1.72067	0.0166436	0.0520472	1	783	tags=40%, list=16%, signal=48%	#N/A	01_Adhesion, Sprouting, Migration	Up in CIB
357	GOBP_MUSCLE_CELL_MIGRATION	GOBP_MUSCLE_CELL_MIGRATION	#N/A	32	0.401051	1.71969	0.0221066	0.0523214	1	456	tags=31%, list=9%, signal=34%	#N/A	01_Adhesion, Sprouting, Migration	Up in CIB
358	GOBP_APOPTOTIC_SIGNALING_PATHWAY	GOBP_APOPTOTIC_SIGNALING_PATHWAY	#N/A	151	0.28603	1.71945	0.00214133	0.0522654	1	1120	tags=34%, list=23%, signal=43%	#N/A	01_Adhesion, Sprouting, Migration	Up in CIB
359	GOBP_REGULATION_OF_CATION_TRANSMEMBRANE_TRANSPORT	GOBP_REGULATION_OF_CATION_TRANSMEMBRANE_TRANSPORT	#N/A	82	0.310165	1.71914	0.00788288	0.0522561	1	981	tags=35%, list=20%, signal=44%	#N/A	01_Adhesion, Sprouting, Migration	Up in CIB
360	GOBP_PEPTIDYL_TYROSINE_MODIFICATION	GOBP_PEPTIDYL_TYROSINE_MODIFICATION	#N/A	100	0.302783	1.71903	0.00783875	0.0521518	1	1689	tags=52%, list=35%, signal=78%	#N/A	04_Signalling	Up in CIB
361	GOBP_CARDIAC_CONDUCTION	GOBP_CARDIAC_CONDUCTION	#N/A	46	0.360528	1.71892	0.00729927	0.0520563	1	1510	tags=54%, list=31%, signal=78%	#N/A	01_Adhesion, Sprouting, Migration	Up in CIB
362	GOBP_AMEBOIDAL_TYPE_CELL_MIGRATION	GOBP_AMEBOIDAL_TYPE_CELL_MIGRATION	#N/A	116	0.29273	1.71759	0.00337079	0.052345	1	1350	tags=40%, list=28%, signal=54%	#N/A	01_Adhesion, Sprouting, Migration	Up in CIB
363	GOBP_METANEPHROS_DEVELOPMENT	GOBP_METANEPHROS_DEVELOPMENT	#N/A	15	0.500791	1.71583	0.023644	0.0528321	1	1366	tags=67%, list=28%, signal=93%	#N/A	01_Adhesion, Sprouting, Migration	Up in CIB
364	GOBP_NEURON_DIFFERENTIATION	GOBP_NEURON_DIFFERENTIATION	#N/A	348	0.255814	1.71507	0	0.0529723	1	1382	tags=39%, list=29%, signal=51%	#N/A	01_Adhesion, Sprouting, Migration	Up in CIB
365	GOBP_POSITIVE_REGULATION_OF_PROTEIN_LOCALIZATION_TO_MEMBRANE	GOBP_POSITIVE_REGULATION_OF_PROTEIN_LOCALIZATION_TO_MEMBRANE	#N/A	33	0.394528	1.7144	0.0145119	0.0530335	1	817	tags=39%, list=17%, signal=47%	#N/A	01_Adhesion, Sprouting, Migration	Up in CIB
366	GOBP_REGULATION_OF_EXTRINSIC_APOPTOTIC_SIGNALING_PATHWAY_VIA_DEATH_DOMAIN_RECEPTORS	GOBP_REGULATION_OF_EXTRINSIC_APOPTOTIC_SIGNALING_PATHWAY_VIA_DEATH_DOMAIN_RECEPTORS	#N/A	24	0.426526	1.71362	0.013624	0.0531672	1	1554	tags=58%, list=32%, signal=85%	#N/A	01_Adhesion, Sprouting, Migration	Up in CIB
367	GOBP_REGULATION_OF_ACTION_POTENTIAL	GOBP_REGULATION_OF_ACTION_POTENTIAL	#N/A	18	0.467414	1.71356	0.0183616	0.0530489	1	1510	tags=61%, list=31%, signal=88%	#N/A	01_Adhesion, Sprouting, Migration	Up in CIB
368	GOBP_TRANSMEMBRANE_RECEPTOR_PROTEIN_SERINE_THREONINE_KINASE_SIGNALING_PATHWAY	GOBP_TRANSMEMBRANE_RECEPTOR_PROTEIN_SERINE_THREONINE_KINASE_SIGNALING_PATHWAY	#N/A	97	0.30364	1.71277	0.00914286	0.0532611	1	1561	tags=46%, list=32%, signal=67%	#N/A	01_Adhesion, Sprouting, Migration	Up in CIB
369	GOBP_REGULATION_OF_PHOSPHOLIPASE_ACTIVITY	GOBP_REGULATION_OF_PHOSPHOLIPASE_ACTIVITY	#N/A	16	0.493311	1.71227	0.0218659	0.053318	1	1531	tags=69%, list=32%, signal=100%	#N/A	09_Regulation of proteins	Up in CIB
370	GOBP_NEGATIVE_REGULATION_OF_RESPONSE_TO_STIMULUS	GOBP_NEGATIVE_REGULATION_OF_RESPONSE_TO_STIMULUS	#N/A	394	0.257585	1.7107	0	0.0538414	1	1357	tags=37%, list=28%, signal=47%	#N/A	04_Signalling	Up in CIB
371	GOBP_NEGATIVE_REGULATION_OF_IMMUNE_EFFECTOR_PROCESS	GOBP_NEGATIVE_REGULATION_OF_IMMUNE_EFFECTOR_PROCESS	#N/A	34	0.380948	1.71067	0.00898588	0.0537042	1	1029	tags=44%, list=21%, signal=56%	#N/A	01_Adhesion, Sprouting, Migration	Up in CIB
372	GOBP_POSITIVE_REGULATION_OF_CELL_MATRIX_ADHESION	GOBP_POSITIVE_REGULATION_OF_CELL_MATRIX_ADHESION	#N/A	17	0.473004	1.71011	0.0189445	0.053818	1	2161	tags=82%, list=45%, signal=148%	#N/A	01_Adhesion, Sprouting, Migration	Up in CIB
373	GOBP_INOSITOL_LIPID_MEDIATED_SIGNALING	GOBP_INOSITOL_LIPID_MEDIATED_SIGNALING	#N/A	48	0.344796	1.70905	0.0171569	0.0540856	1	1398	tags=48%, list=29%, signal=67%	#N/A	04_Signalling	Up in CIB
374	GOBP_CELLULAR_RESPONSE_TO_OXYGEN_CONTAINING_COMPOUND	GOBP_CELLULAR_RESPONSE_TO_OXYGEN_CONTAINING_COMPOUND	#N/A	324	0.257426	1.70796	0.00101317	0.0543814	1	1211	tags=33%, list=25%, signal=41%	#N/A	01_Adhesion, Sprouting, Migration	Up in CIB
375	GOBP_REGULATION_OF_ACTIN_FILAMENT_BASED_MOVEMENT	GOBP_REGULATION_OF_ACTIN_FILAMENT_BASED_MOVEMENT	#N/A	15	0.486444	1.70743	0.0278184	0.0544142	1	1510	tags=67%, list=31%, signal=97%	#N/A	01_Adhesion, Sprouting, Migration	Up in CIB
376	GOBP_NEGATIVE_REGULATION_OF_SMALL_MOLECULE_METABOLIC_PROCESS	GOBP_NEGATIVE_REGULATION_OF_SMALL_MOLECULE_METABOLIC_PROCESS	#N/A	25	0.429361	1.70663	0.0223684	0.0545743	1	539	tags=32%, list=11%, signal=36%	#N/A	01_Adhesion, Sprouting, Migration	Up in CIB
377	GOBP_REGULATION_OF_AUTOPHAGY	GOBP_REGULATION_OF_AUTOPHAGY	#N/A	76	0.313086	1.70298	0.0117096	0.055897	1	778	tags=29%, list=16%, signal=34%	#N/A	22_Autophagy	Up in CIB
378	GOBP_CALCIUM_ION_TRANSMEMBRANE_TRANSPORT	GOBP_CALCIUM_ION_TRANSMEMBRANE_TRANSPORT	#N/A	84	0.309185	1.70229	0.00678733	0.0559929	1	1438	tags=45%, list=30%, signal=63%	#N/A	01_Adhesion, Sprouting, Migration	Up in CIB
379	GOBP_GLIAL_CELL_DEVELOPMENT	GOBP_GLIAL_CELL_DEVELOPMENT	#N/A	27	0.402296	1.70186	0.0199468	0.0560259	1	1424	tags=52%, list=29%, signal=73%	#N/A	01_Adhesion, Sprouting, Migration	Up in CIB
380	GOBP_CELLULAR_COMPONENT_ASSEMBLY_INVOLVED_IN_MORPHOGENESIS	GOBP_CELLULAR_COMPONENT_ASSEMBLY_INVOLVED_IN_MORPHOGENESIS	#N/A	26	0.40718	1.70112	0.0183246	0.0561617	1	1837	tags=69%, list=38%, signal=111%	#N/A	05_Cellular differentiation	Up in CIB
381	GOBP_PERIPHERAL_NERVOUS_SYSTEM_DEVELOPMENT	GOBP_PERIPHERAL_NERVOUS_SYSTEM_DEVELOPMENT	#N/A	18	0.465456	1.70091	0.0252226	0.0560991	1	790	tags=44%, list=16%, signal=53%	#N/A	01_Adhesion, Sprouting, Migration	Up in CIB
382	GOBP_LIPID_EXPORT_FROM_CELL	GOBP_LIPID_EXPORT_FROM_CELL	#N/A	15	0.489062	1.70086	0.0174165	0.0559777	1	1483	tags=67%, list=31%, signal=96%	#N/A	01_Adhesion, Sprouting, Migration	Up in CIB
383	GOBP_NEUTRAL_AMINO_ACID_TRANSPORT	GOBP_NEUTRAL_AMINO_ACID_TRANSPORT	#N/A	18	0.459559	1.69989	0.0161527	0.0562306	1	993	tags=50%, list=20%, signal=63%	#N/A	01_Adhesion, Sprouting, Migration	Up in CIB
384	GOBP_ACTION_POTENTIAL	GOBP_ACTION_POTENTIAL	#N/A	39	0.371128	1.69989	0.0138018	0.0560841	1	1064	tags=41%, list=22%, signal=52%	#N/A	01_Adhesion, Sprouting, Migration	Up in CIB
385	GOBP_REACTIVE_OXYGEN_SPECIES_METABOLIC_PROCESS	GOBP_REACTIVE_OXYGEN_SPECIES_METABOLIC_PROCESS	#N/A	79	0.309488	1.69926	0.00670391	0.0561849	1	867	tags=29%, list=18%, signal=35%	#N/A	15_ROS & NOS	Up in CIB
386	GOBP_ENDOTHELIUM_DEVELOPMENT	GOBP_ENDOTHELIUM_DEVELOPMENT	#N/A	41	0.366864	1.69892	0.0223602	0.0561534	1	1342	tags=46%, list=28%, signal=64%	#N/A	08_Epithelial differentiation	Up in CIB
387	GOBP_TISSUE_REGENERATION	GOBP_TISSUE_REGENERATION	#N/A	17	0.472941	1.69798	0.0250368	0.0563728	1	1194	tags=59%, list=25%, signal=78%	#N/A	01_Adhesion, Sprouting, Migration	Up in CIB
388	GOBP_DEVELOPMENTAL_GROWTH_INVOLVED_IN_MORPHOGENESIS	GOBP_DEVELOPMENTAL_GROWTH_INVOLVED_IN_MORPHOGENESIS	#N/A	74	0.311985	1.69639	0.00577367	0.0568502	1	1419	tags=47%, list=29%, signal=66%	#N/A	01_Adhesion, Sprouting, Migration	Up in CIB
389	GOBP_ADENYLATE_CYCLASE_MODULATING_G_PROTEIN_COUPLED_RECEPTOR_SIGNALING_PATHWAY	GOBP_ADENYLATE_CYCLASE_MODULATING_G_PROTEIN_COUPLED_RECEPTOR_SIGNALING_PATHWAY	#N/A	50	0.351739	1.69623	0.00959233	0.0567718	1	2181	tags=74%, list=45%, signal=133%	#N/A	04_Signalling	Up in CIB
390	GOBP_POSITIVE_REGULATION_OF_IMMUNE_SYSTEM_PROCESS	GOBP_POSITIVE_REGULATION_OF_IMMUNE_SYSTEM_PROCESS	#N/A	227	0.265373	1.69617	0	0.0566462	1	1683	tags=48%, list=35%, signal=69%	#N/A	01_Adhesion, Sprouting, Migration	Up in CIB
391	GOBP_CYTOKINE_PRODUCTION	GOBP_CYTOKINE_PRODUCTION	#N/A	169	0.276063	1.69569	0.00105042	0.0566993	1	1552	tags=46%, list=32%, signal=65%	#N/A	01_Adhesion, Sprouting, Migration	Up in CIB
392	GOBP_POSITIVE_REGULATION_OF_EPITHELIAL_CELL_MIGRATION	GOBP_POSITIVE_REGULATION_OF_EPITHELIAL_CELL_MIGRATION	#N/A	53	0.341559	1.69562	0.0186335	0.056582	1	1350	tags=43%, list=28%, signal=60%	#N/A	01_Adhesion, Sprouting, Migration	Up in CIB
393	GOBP_CELL_PART_MORPHOGENESIS	GOBP_CELL_PART_MORPHOGENESIS	#N/A	193	0.27122	1.6948	0.00210084	0.0567648	1	2068	tags=60%, list=43%, signal=100%	#N/A	01_Adhesion, Sprouting, Migration	Up in CIB
394	GOBP_REGULATION_OF_B_CELL_PROLIFERATION	GOBP_REGULATION_OF_B_CELL_PROLIFERATION	#N/A	15	0.492806	1.69382	0.0175953	0.0570678	1	2102	tags=87%, list=43%, signal=153%	#N/A	01_Adhesion, Sprouting, Migration	Up in CIB
395	GOBP_REGULATION_OF_ADAPTIVE_IMMUNE_RESPONSE	GOBP_REGULATION_OF_ADAPTIVE_IMMUNE_RESPONSE	#N/A	40	0.367875	1.69346	0.00871731	0.057109	1	2102	tags=73%, list=43%, signal=127%	#N/A	01_Adhesion, Sprouting, Migration	Up in CIB
396	GOBP_REGULATION_OF_NEUROGENESIS	GOBP_REGULATION_OF_NEUROGENESIS	#N/A	107	0.292824	1.69308	0.00329308	0.0571276	1	1055	tags=35%, list=22%, signal=43%	#N/A	01_Adhesion, Sprouting, Migration	Up in CIB
397	GOBP_RESPONSE_TO_BMP	GOBP_RESPONSE_TO_BMP	#N/A	44	0.354628	1.69207	0.0139771	0.0574326	1	1459	tags=52%, list=30%, signal=74%	#N/A	01_Adhesion, Sprouting, Migration	Up in CIB
398	GOBP_REGULATION_OF_ANTIGEN_RECEPTOR_MEDIATED_SIGNALING_PATHWAY	GOBP_REGULATION_OF_ANTIGEN_RECEPTOR_MEDIATED_SIGNALING_PATHWAY	#N/A	18	0.450679	1.69137	0.0330124	0.0575466	1	2112	tags=83%, list=44%, signal=147%	#N/A	01_Adhesion, Sprouting, Migration	Up in CIB
399	GOBP_CARBOHYDRATE_TRANSPORT	GOBP_CARBOHYDRATE_TRANSPORT	#N/A	42	0.358931	1.68994	0.0141935	0.057959	1	1331	tags=57%, list=27%, signal=78%	#N/A	01_Adhesion, Sprouting, Migration	Up in CIB
400	GOBP_ALPHA_BETA_T_CELL_ACTIVATION	GOBP_ALPHA_BETA_T_CELL_ACTIVATION	#N/A	35	0.378776	1.68778	0.00915033	0.0587714	1	1540	tags=57%, list=32%, signal=83%	#N/A	01_Adhesion, Sprouting, Migration	Up in CIB
401	GOBP_CELLULAR_RESPONSE_TO_PEPTIDE	GOBP_CELLULAR_RESPONSE_TO_PEPTIDE	#N/A	118	0.28961	1.68725	0.00109529	0.0588887	1	1137	tags=35%, list=23%, signal=44%	#N/A	01_Adhesion, Sprouting, Migration	Up in CIB
402	GOBP_REGULATION_OF_CELL_DEATH	GOBP_REGULATION_OF_CELL_DEATH	#N/A	426	0.253358	1.687	0	0.0588517	1	1126	tags=31%, list=23%, signal=36%	#N/A	01_Adhesion, Sprouting, Migration	Up in CIB
403	GOBP_NEGATIVE_REGULATION_OF_GROWTH	GOBP_NEGATIVE_REGULATION_OF_GROWTH	#N/A	72	0.318315	1.68545	0.00582072	0.0593982	1	2128	tags=68%, list=44%, signal=120%	#N/A	01_Adhesion, Sprouting, Migration	Up in CIB
404	GOBP_REGULATION_OF_LEUKOCYTE_MEDIATED_IMMUNITY	GOBP_REGULATION_OF_LEUKOCYTE_MEDIATED_IMMUNITY	#N/A	47	0.351337	1.68448	0.01625	0.059661	1	1614	tags=60%, list=33%, signal=88%	#N/A	01_Adhesion, Sprouting, Migration	Up in CIB
405	GOBP_CARDIAC_MUSCLE_CELL_ACTION_POTENTIAL	GOBP_CARDIAC_MUSCLE_CELL_ACTION_POTENTIAL	#N/A	24	0.413223	1.6838	0.0202156	0.0596756	1	1510	tags=58%, list=31%, signal=84%	#N/A	01_Adhesion, Sprouting, Migration	Up in CIB
406	GOBP_ACUTE_INFLAMMATORY_RESPONSE	GOBP_ACUTE_INFLAMMATORY_RESPONSE	#N/A	25	0.412809	1.68345	0.0194715	0.0596949	1	1270	tags=52%, list=26%, signal=70%	#N/A	01_Adhesion, Sprouting, Migration	Up in CIB
407	GOBP_PROTEIN_LOCALIZATION_TO_CELL_PERIPHERY	GOBP_PROTEIN_LOCALIZATION_TO_CELL_PERIPHERY	#N/A	79	0.307301	1.68338	0.00802752	0.0595703	1	1540	tags=48%, list=32%, signal=69%	#N/A	01_Adhesion, Sprouting, Migration	Up in CIB
408	GOBP_LIPID_HOMEOSTASIS	GOBP_LIPID_HOMEOSTASIS	#N/A	47	0.352737	1.68272	0.016109	0.0597099	1	1881	tags=62%, list=39%, signal=100%	#N/A	01_Adhesion, Sprouting, Migration	Up in CIB
409	GOBP_POSITIVE_REGULATION_OF_STRESS_FIBER_ASSEMBLY	GOBP_POSITIVE_REGULATION_OF_STRESS_FIBER_ASSEMBLY	#N/A	16	0.472499	1.68048	0.0200861	0.0604887	1	389	tags=31%, list=8%, signal=34%	#N/A	06_Actin filaments	Up in CIB
410	GOBP_REGULATION_OF_NITRIC_OXIDE_SYNTHASE_ACTIVITY	GOBP_REGULATION_OF_NITRIC_OXIDE_SYNTHASE_ACTIVITY	#N/A	15	0.480989	1.67911	0.0237389	0.0609351	1	1896	tags=80%, list=39%, signal=131%	#N/A	23_NO & Oxidoreductase	Up in CIB
411	GOBP_REGULATION_OF_OSTEOBLAST_DIFFERENTIATION	GOBP_REGULATION_OF_OSTEOBLAST_DIFFERENTIATION	#N/A	37	0.365279	1.67835	0.0192308	0.0610797	1	1516	tags=57%, list=31%, signal=82%	#N/A	05_Cellular differentiation	Up in CIB
412	GOBP_ASSOCIATIVE_LEARNING	GOBP_ASSOCIATIVE_LEARNING	#N/A	21	0.448308	1.67817	0.0180807	0.0610145	1	768	tags=43%, list=16%, signal=51%	#N/A	01_Adhesion, Sprouting, Migration	Up in CIB
413	GOBP_RESPONSE_TO_FATTY_ACID	GOBP_RESPONSE_TO_FATTY_ACID	#N/A	20	0.43654	1.67808	0.0311615	0.0609027	1	641	tags=35%, list=13%, signal=40%	#N/A	01_Adhesion, Sprouting, Migration	Up in CIB
414	GOBP_DETECTION_OF_LIGHT_STIMULUS	GOBP_DETECTION_OF_LIGHT_STIMULUS	#N/A	15	0.483108	1.67698	0.026087	0.0612558	1	36	tags=20%, list=1%, signal=20%	#N/A	12_Cell Response to physical enviroment	Up in CIB
415	GOBP_POSITIVE_REGULATION_OF_DNA_BINDING_TRANSCRIPTION_FACTOR_ACTIVITY	GOBP_POSITIVE_REGULATION_OF_DNA_BINDING_TRANSCRIPTION_FACTOR_ACTIVITY	#N/A	62	0.323352	1.67476	0.013986	0.0620401	1	980	tags=35%, list=20%, signal=44%	#N/A	21_Transcription factor activity	Up in CIB
416	GOBP_NEGATIVE_REGULATION_OF_PROTEIN_SERINE_THREONINE_KINASE_ACTIVITY	GOBP_NEGATIVE_REGULATION_OF_PROTEIN_SERINE_THREONINE_KINASE_ACTIVITY	#N/A	37	0.367775	1.67439	0.0183968	0.0620674	1	950	tags=35%, list=20%, signal=43%	#N/A	04_Signalling	Up in CIB
417	GOBP_INTERLEUKIN_2_PRODUCTION	GOBP_INTERLEUKIN_2_PRODUCTION	#N/A	15	0.471487	1.67303	0.0298295	0.0624673	1	1890	tags=80%, list=39%, signal=131%	#N/A	01_Adhesion, Sprouting, Migration	Up in CIB
418	GOBP_DEPHOSPHORYLATION	GOBP_DEPHOSPHORYLATION	#N/A	130	0.280714	1.67257	0.00322234	0.0624934	1	883	tags=28%, list=18%, signal=33%	#N/A	04_Signalling	Up in CIB
419	GOBP_REGULATION_OF_SUPRAMOLECULAR_FIBER_ORGANIZATION	GOBP_REGULATION_OF_SUPRAMOLECULAR_FIBER_ORGANIZATION	#N/A	107	0.292072	1.67218	0.00448934	0.0625176	1	1981	tags=60%, list=41%, signal=99%	#N/A	06_Actin filaments	Up in CIB
420	GOBP_POSITIVE_REGULATION_OF_CELL_ACTIVATION	GOBP_POSITIVE_REGULATION_OF_CELL_ACTIVATION	#N/A	82	0.309815	1.66865	0.00912201	0.0638763	1	1458	tags=46%, list=30%, signal=65%	#N/A	01_Adhesion, Sprouting, Migration	Up in CIB
421	GOBP_REGULATION_OF_ACTIN_FILAMENT_ORGANIZATION	GOBP_REGULATION_OF_ACTIN_FILAMENT_ORGANIZATION	#N/A	77	0.311167	1.66723	0.00815851	0.0643423	1	2120	tags=68%, list=44%, signal=118%	#N/A	06_Actin filaments	Up in CIB
422	GOBP_ORGANIC_ACID_TRANSMEMBRANE_TRANSPORT	GOBP_ORGANIC_ACID_TRANSMEMBRANE_TRANSPORT	#N/A	55	0.330796	1.66619	0.0190931	0.0646809	1	1061	tags=40%, list=22%, signal=51%	#N/A	01_Adhesion, Sprouting, Migration	Up in CIB
423	GOBP_CORTICAL_CYTOSKELETON_ORGANIZATION	GOBP_CORTICAL_CYTOSKELETON_ORGANIZATION	#N/A	28	0.3952	1.66513	0.0251656	0.0649652	1	765	tags=32%, list=16%, signal=38%	#N/A	06_Actin filaments	Up in CIB
424	GOBP_REGULATION_OF_PROTEIN_DEPOLYMERIZATION	GOBP_REGULATION_OF_PROTEIN_DEPOLYMERIZATION	#N/A	29	0.383479	1.66496	0.0298314	0.0649092	1	1863	tags=66%, list=38%, signal=106%	#N/A	06_Actin filaments	Up in CIB
425	GOBP_EXTRINSIC_APOPTOTIC_SIGNALING_PATHWAY_VIA_DEATH_DOMAIN_RECEPTORS	GOBP_EXTRINSIC_APOPTOTIC_SIGNALING_PATHWAY_VIA_DEATH_DOMAIN_RECEPTORS	#N/A	26	0.402412	1.66439	0.0223464	0.0649913	1	1554	tags=58%, list=32%, signal=84%	#N/A	01_Adhesion, Sprouting, Migration	Up in CIB
426	GOBP_ESTABLISHMENT_OR_MAINTENANCE_OF_CELL_POLARITY	GOBP_ESTABLISHMENT_OR_MAINTENANCE_OF_CELL_POLARITY	#N/A	52	0.330159	1.66397	0.0193004	0.0650181	1	2178	tags=69%, list=45%, signal=124%	#N/A	06_Actin filaments	Up in CIB
427	GOBP_PROTEIN_DEPHOSPHORYLATION	GOBP_PROTEIN_DEPHOSPHORYLATION	#N/A	92	0.299018	1.66377	0.0134983	0.064969	1	1184	tags=36%, list=24%, signal=47%	#N/A	04_Signalling	Up in CIB
428	GOBP_POSITIVE_REGULATION_OF_LEUKOCYTE_MEDIATED_IMMUNITY	GOBP_POSITIVE_REGULATION_OF_LEUKOCYTE_MEDIATED_IMMUNITY	#N/A	22	0.429028	1.66354	0.0273224	0.0649091	1	1614	tags=68%, list=33%, signal=102%	#N/A	01_Adhesion, Sprouting, Migration	Up in CIB
429	GOBP_ODONTOGENESIS	GOBP_ODONTOGENESIS	#N/A	31	0.38975	1.6635	0.0310391	0.0647877	1	934	tags=39%, list=19%, signal=48%	#N/A	05_Cellular differentiation	Up in CIB
430	GOBP_RESPONSE_TO_HORMONE	GOBP_RESPONSE_TO_HORMONE	#N/A	258	0.257716	1.66287	0.00101626	0.0649309	1	1209	tags=33%, list=25%, signal=42%	#N/A	01_Adhesion, Sprouting, Migration	Up in CIB
431	GOBP_CELLULAR_RESPONSE_TO_ORGANIC_CYCLIC_COMPOUND	GOBP_CELLULAR_RESPONSE_TO_ORGANIC_CYCLIC_COMPOUND	#N/A	145	0.271872	1.6602	0.00642398	0.0660545	1	1211	tags=34%, list=25%, signal=45%	#N/A	01_Adhesion, Sprouting, Migration	Up in CIB
432	GOBP_REGULATION_OF_STRESS_ACTIVATED_PROTEIN_KINASE_SIGNALING_CASCADE	GOBP_REGULATION_OF_STRESS_ACTIVATED_PROTEIN_KINASE_SIGNALING_CASCADE	#N/A	40	0.359123	1.66012	0.0213568	0.0659335	1	296	tags=20%, list=6%, signal=21%	#N/A	04_Signalling	Up in CIB
433	GOBP_REGULATION_OF_MONOOXYGENASE_ACTIVITY	GOBP_REGULATION_OF_MONOOXYGENASE_ACTIVITY	#N/A	19	0.444075	1.65907	0.0329218	0.0662241	1	873	tags=42%, list=18%, signal=51%	#N/A	23_NO & Oxidoreductase	Up in CIB
434	GOBP_POSITIVE_REGULATION_OF_LIPID_TRANSPORT	GOBP_POSITIVE_REGULATION_OF_LIPID_TRANSPORT	#N/A	26	0.398186	1.65797	0.0327654	0.0665876	1	802	tags=38%, list=17%, signal=46%	#N/A	01_Adhesion, Sprouting, Migration	Up in CIB
435	GOBP_DIVALENT_INORGANIC_CATION_HOMEOSTASIS	GOBP_DIVALENT_INORGANIC_CATION_HOMEOSTASIS	#N/A	107	0.289915	1.65791	0.0111857	0.0664731	1	1425	tags=45%, list=29%, signal=62%	#N/A	01_Adhesion, Sprouting, Migration	Up in CIB
436	GOBP_INTRACELLULAR_RECEPTOR_SIGNALING_PATHWAY	GOBP_INTRACELLULAR_RECEPTOR_SIGNALING_PATHWAY	#N/A	61	0.320517	1.65729	0.0154394	0.0666256	1	1138	tags=38%, list=23%, signal=49%	#N/A	01_Adhesion, Sprouting, Migration	Up in CIB
437	GOBP_NOTCH_SIGNALING_PATHWAY	GOBP_NOTCH_SIGNALING_PATHWAY	#N/A	40	0.354327	1.65726	0.0249377	0.0664936	1	1153	tags=40%, list=24%, signal=52%	#N/A	04_Signalling	Up in CIB
438	GOBP_MOVEMENT_IN_HOST_ENVIRONMENT	GOBP_MOVEMENT_IN_HOST_ENVIRONMENT	#N/A	54	0.334635	1.65567	0.0131422	0.0670867	1	2225	tags=69%, list=46%, signal=125%	#N/A	01_Adhesion, Sprouting, Migration	Up in CIB
439	GOBP_ACIDIC_AMINO_ACID_TRANSPORT	GOBP_ACIDIC_AMINO_ACID_TRANSPORT	#N/A	18	0.446194	1.65517	0.027972	0.0671836	1	1225	tags=56%, list=25%, signal=74%	#N/A	01_Adhesion, Sprouting, Migration	Up in CIB
440	GOBP_REGULATION_OF_JNK_CASCADE	GOBP_REGULATION_OF_JNK_CASCADE	#N/A	26	0.410608	1.65421	0.0276243	0.0675283	1	826	tags=35%, list=17%, signal=42%	#N/A	04_Signalling	Up in CIB
441	GOBP_NEGATIVE_REGULATION_OF_TUMOR_NECROSIS_FACTOR_SUPERFAMILY_CYTOKINE_PRODUCTION	GOBP_NEGATIVE_REGULATION_OF_TUMOR_NECROSIS_FACTOR_SUPERFAMILY_CYTOKINE_PRODUCTION	#N/A	15	0.47505	1.6522	0.0322581	0.0682873	1	530	tags=33%, list=11%, signal=37%	#N/A	01_Adhesion, Sprouting, Migration	Up in CIB
442	GOBP_HORMONE_METABOLIC_PROCESS	GOBP_HORMONE_METABOLIC_PROCESS	#N/A	43	0.340678	1.65099	0.019656	0.0687252	1	1579	tags=53%, list=33%, signal=79%	#N/A	01_Adhesion, Sprouting, Migration	Up in CIB
443	GOBP_RESPONSE_TO_METAL_ION	GOBP_RESPONSE_TO_METAL_ION	#N/A	99	0.294999	1.65086	0.0122087	0.0686166	1	1408	tags=42%, list=29%, signal=59%	#N/A	01_Adhesion, Sprouting, Migration	Up in CIB
444	GOBP_CARTILAGE_DEVELOPMENT	GOBP_CARTILAGE_DEVELOPMENT	#N/A	45	0.349461	1.64831	0.0204082	0.0697325	1	959	tags=40%, list=20%, signal=49%	#N/A	05_Cellular differentiation	Up in CIB
445	GOBP_REGULATION_OF_T_CELL_MEDIATED_IMMUNITY	GOBP_REGULATION_OF_T_CELL_MEDIATED_IMMUNITY	#N/A	17	0.468008	1.64807	0.0210674	0.0696465	1	1547	tags=71%, list=32%, signal=103%	#N/A	01_Adhesion, Sprouting, Migration	Up in CIB
446	GOBP_NEGATIVE_REGULATION_OF_INNATE_IMMUNE_RESPONSE	GOBP_NEGATIVE_REGULATION_OF_INNATE_IMMUNE_RESPONSE	#N/A	23	0.409433	1.64728	0.0370861	0.0698366	1	980	tags=43%, list=20%, signal=54%	#N/A	01_Adhesion, Sprouting, Migration	Up in CIB
447	GOBP_REGULATION_OF_MUSCLE_HYPERTROPHY	GOBP_REGULATION_OF_MUSCLE_HYPERTROPHY	#N/A	15	0.481396	1.64571	0.0309278	0.0704822	1	1342	tags=60%, list=28%, signal=83%	#N/A	01_Adhesion, Sprouting, Migration	Up in CIB
448	GOBP_LYMPHOCYTE_ACTIVATION	GOBP_LYMPHOCYTE_ACTIVATION	#N/A	158	0.269702	1.64552	0.007431	0.0704214	1	1502	tags=42%, list=31%, signal=59%	#N/A	01_Adhesion, Sprouting, Migration	Up in CIB
449	GOBP_RESPONSE_TO_OXYGEN_LEVELS	GOBP_RESPONSE_TO_OXYGEN_LEVELS	#N/A	106	0.285203	1.6452	0.00548246	0.0704129	1	1317	tags=41%, list=27%, signal=54%	#N/A	12_Cell Response to physical enviroment	Up in CIB
450	GOBP_HEPATICOBILIARY_SYSTEM_DEVELOPMENT	GOBP_HEPATICOBILIARY_SYSTEM_DEVELOPMENT	#N/A	45	0.344045	1.64486	0.0262172	0.0703937	1	1424	tags=47%, list=29%, signal=65%	#N/A	05_Cellular differentiation	Up in CIB
451	GOBP_POSITIVE_REGULATION_OF_AXON_EXTENSION	GOBP_POSITIVE_REGULATION_OF_AXON_EXTENSION	#N/A	15	0.480877	1.64411	0.0268362	0.0705889	1	2186	tags=87%, list=45%, signal=157%	#N/A	01_Adhesion, Sprouting, Migration	Up in CIB
452	GOBP_LEUKOCYTE_MIGRATION	GOBP_LEUKOCYTE_MIGRATION	#N/A	106	0.285848	1.64369	0.00667408	0.0706666	1	1466	tags=44%, list=30%, signal=62%	#N/A	01_Adhesion, Sprouting, Migration	Up in CIB
453	GOBP_CELLULAR_RESPONSE_TO_HYDROGEN_PEROXIDE	GOBP_CELLULAR_RESPONSE_TO_HYDROGEN_PEROXIDE	#N/A	34	0.370602	1.64205	0.0309278	0.0713567	1	778	tags=29%, list=16%, signal=35%	#N/A	01_Adhesion, Sprouting, Migration	Up in CIB
454	GOBP_NEURON_DEVELOPMENT	GOBP_NEURON_DEVELOPMENT	#N/A	289	0.250901	1.64133	0.00205128	0.0715613	1	2068	tags=58%, list=43%, signal=95%	#N/A	01_Adhesion, Sprouting, Migration	Up in CIB
455	GOBP_NEGATIVE_REGULATION_OF_EPITHELIAL_CELL_PROLIFERATION	GOBP_NEGATIVE_REGULATION_OF_EPITHELIAL_CELL_PROLIFERATION	#N/A	29	0.38923	1.64103	0.0278515	0.0715481	1	96	tags=17%, list=2%, signal=17%	#N/A	01_Adhesion, Sprouting, Migration	Up in CIB
456	GOBP_EXTRACELLULAR_MATRIX_DISASSEMBLY	GOBP_EXTRACELLULAR_MATRIX_DISASSEMBLY	#N/A	29	0.385553	1.64028	0.0386598	0.0717582	1	2265	tags=79%, list=47%, signal=148%	#N/A	24_ECM regulation	Up in CIB
457	GOBP_REGULATION_OF_CELL_KILLING	GOBP_REGULATION_OF_CELL_KILLING	#N/A	19	0.436017	1.63891	0.0388489	0.0722657	1	1182	tags=58%, list=24%, signal=76%	#N/A	01_Adhesion, Sprouting, Migration	Up in CIB
458	GOBP_NATURAL_KILLER_CELL_ACTIVATION	GOBP_NATURAL_KILLER_CELL_ACTIVATION	#N/A	16	0.469194	1.63866	0.0342857	0.0722193	1	674	tags=44%, list=14%, signal=51%	#N/A	01_Adhesion, Sprouting, Migration	Up in CIB
459	GOBP_REGULATION_OF_CELL_PROJECTION_ORGANIZATION	GOBP_REGULATION_OF_CELL_PROJECTION_ORGANIZATION	#N/A	173	0.265662	1.63744	0.00209644	0.0726878	1	1987	tags=57%, list=41%, signal=94%	#N/A	01_Adhesion, Sprouting, Migration	Up in CIB
460	GOBP_FEEDING_BEHAVIOR	GOBP_FEEDING_BEHAVIOR	#N/A	20	0.425227	1.63587	0.042292	0.0733418	1	641	tags=35%, list=13%, signal=40%	#N/A	01_Adhesion, Sprouting, Migration	Up in CIB
461	GOBP_NEGATIVE_REGULATION_OF_LEUKOCYTE_MEDIATED_IMMUNITY	GOBP_NEGATIVE_REGULATION_OF_LEUKOCYTE_MEDIATED_IMMUNITY	#N/A	19	0.43373	1.63317	0.0345821	0.0745048	1	1421	tags=63%, list=29%, signal=89%	#N/A	01_Adhesion, Sprouting, Migration	Up in CIB
462	GOBP_POSITIVE_REGULATION_OF_LEUKOCYTE_MIGRATION	GOBP_POSITIVE_REGULATION_OF_LEUKOCYTE_MIGRATION	#N/A	28	0.38841	1.63129	0.0297297	0.0754516	1	1458	tags=61%, list=30%, signal=86%	#N/A	01_Adhesion, Sprouting, Migration	Up in CIB
463	GOBP_HORMONE_TRANSPORT	GOBP_HORMONE_TRANSPORT	#N/A	67	0.309036	1.63071	0.0207612	0.075582	1	1425	tags=43%, list=29%, signal=60%	#N/A	01_Adhesion, Sprouting, Migration	Up in CIB
464	GOBP_REGULATION_OF_PEPTIDYL_TYROSINE_PHOSPHORYLATION	GOBP_REGULATION_OF_PEPTIDYL_TYROSINE_PHOSPHORYLATION	#N/A	63	0.31104	1.62802	0.020595	0.0768135	1	1677	tags=52%, list=35%, signal=79%	#N/A	04_Signalling	Up in CIB
465	GOBP_ENDODERM_DEVELOPMENT	GOBP_ENDODERM_DEVELOPMENT	#N/A	30	0.37979	1.62739	0.0337224	0.0769303	1	1079	tags=43%, list=22%, signal=55%	#N/A	05_Cellular differentiation	Up in CIB
466	GOBP_REGULATION_OF_NERVOUS_SYSTEM_DEVELOPMENT	GOBP_REGULATION_OF_NERVOUS_SYSTEM_DEVELOPMENT	#N/A	124	0.275729	1.62707	0.00658617	0.0769796	1	1232	tags=38%, list=25%, signal=50%	#N/A	01_Adhesion, Sprouting, Migration	Up in CIB
467	GOBP_REGULATION_OF_CELL_JUNCTION_ASSEMBLY	GOBP_REGULATION_OF_CELL_JUNCTION_ASSEMBLY	#N/A	59	0.327465	1.62395	0.0121359	0.0784597	1	2247	tags=75%, list=46%, signal=137%	#N/A	14_Cell_junction	Up in CIB
468	GOBP_POSITIVE_REGULATION_OF_CELL_POPULATION_PROLIFERATION	GOBP_POSITIVE_REGULATION_OF_CELL_POPULATION_PROLIFERATION	#N/A	242	0.253218	1.62314	0.00209424	0.0787433	1	606	tags=21%, list=13%, signal=22%	#N/A	01_Adhesion, Sprouting, Migration	Up in CIB
469	GOBP_NEGATIVE_REGULATION_OF_PROTEIN_MODIFICATION_PROCESS	GOBP_NEGATIVE_REGULATION_OF_PROTEIN_MODIFICATION_PROCESS	#N/A	142	0.271043	1.62183	0.00856531	0.079266	1	1055	tags=31%, list=22%, signal=38%	#N/A	04_Signalling	Up in CIB
470	GOBP_REGULATION_OF_ERBB_SIGNALING_PATHWAY	GOBP_REGULATION_OF_ERBB_SIGNALING_PATHWAY	#N/A	24	0.397267	1.62173	0.0324859	0.0791604	1	1126	tags=42%, list=23%, signal=54%	#N/A	01_Adhesion, Sprouting, Migration	Up in CIB
471	GOBP_PROTEIN_KINASE_B_SIGNALING	GOBP_PROTEIN_KINASE_B_SIGNALING	#N/A	65	0.312215	1.62137	0.0116279	0.0791961	1	2311	tags=74%, list=48%, signal=139%	#N/A	04_Signalling	Up in CIB
472	GOBP_ENZYME_LINKED_RECEPTOR_PROTEIN_SIGNALING_PATHWAY	GOBP_ENZYME_LINKED_RECEPTOR_PROTEIN_SIGNALING_PATHWAY	#N/A	270	0.251089	1.62106	0	0.0792157	1	1339	tags=36%, list=28%, signal=47%	#N/A	01_Adhesion, Sprouting, Migration	Up in CIB
473	GOBP_NEGATIVE_REGULATION_OF_RESPONSE_TO_WOUNDING	GOBP_NEGATIVE_REGULATION_OF_RESPONSE_TO_WOUNDING	#N/A	31	0.373644	1.62057	0.0209424	0.0793191	1	2245	tags=77%, list=46%, signal=143%	#N/A	11_Wound healing	Up in CIB
474	GOBP_NEPHRON_EPITHELIUM_DEVELOPMENT	GOBP_NEPHRON_EPITHELIUM_DEVELOPMENT	#N/A	16	0.461557	1.62036	0.0264706	0.0792593	1	1366	tags=56%, list=28%, signal=78%	#N/A	01_Adhesion, Sprouting, Migration	Up in CIB
475	GOBP_POSITIVE_REGULATION_OF_TRANSCRIPTION_BY_RNA_POLYMERASE_II	GOBP_POSITIVE_REGULATION_OF_TRANSCRIPTION_BY_RNA_POLYMERASE_II	#N/A	246	0.250697	1.61937	0.00102145	0.0795911	1	1153	tags=31%, list=24%, signal=38%	#N/A	28_Polymerase II	Up in CIB
476	GOBP_TRANSMEMBRANE_TRANSPORT	GOBP_TRANSMEMBRANE_TRANSPORT	#N/A	408	0.243093	1.61929	0.00100503	0.0794879	1	1425	tags=38%, list=29%, signal=50%	#N/A	01_Adhesion, Sprouting, Migration	Up in CIB
477	GOBP_REGULATION_OF_APOPTOTIC_SIGNALING_PATHWAY	GOBP_REGULATION_OF_APOPTOTIC_SIGNALING_PATHWAY	#N/A	91	0.287674	1.61833	0.010181	0.0798484	1	1109	tags=34%, list=23%, signal=43%	#N/A	01_Adhesion, Sprouting, Migration	Up in CIB
478	GOBP_REGULATION_OF_CELL_MORPHOGENESIS	GOBP_REGULATION_OF_CELL_MORPHOGENESIS	#N/A	96	0.290336	1.61645	0.0123457	0.0807529	1	400	tags=20%, list=8%, signal=21%	#N/A	01_Adhesion, Sprouting, Migration	Up in CIB
479	GOBP_INTRACELLULAR_LIPID_TRANSPORT	GOBP_INTRACELLULAR_LIPID_TRANSPORT	#N/A	15	0.459786	1.61619	0.0436681	0.0807438	1	1618	tags=67%, list=33%, signal=100%	#N/A	01_Adhesion, Sprouting, Migration	Up in CIB
480	GOBP_TERPENOID_METABOLIC_PROCESS	GOBP_TERPENOID_METABOLIC_PROCESS	#N/A	28	0.382628	1.61602	0.0430809	0.0806798	1	1903	tags=68%, list=39%, signal=111%	#N/A	01_Adhesion, Sprouting, Migration	Up in CIB
481	GOBP_MATERNAL_PROCESS_INVOLVED_IN_FEMALE_PREGNANCY	GOBP_MATERNAL_PROCESS_INVOLVED_IN_FEMALE_PREGNANCY	#N/A	19	0.432216	1.61583	0.0338235	0.0806079	1	783	tags=37%, list=16%, signal=44%	#N/A	01_Adhesion, Sprouting, Migration	Up in CIB
482	GOBP_POSITIVE_REGULATION_OF_LEUKOCYTE_CELL_CELL_ADHESION	GOBP_POSITIVE_REGULATION_OF_LEUKOCYTE_CELL_CELL_ADHESION	#N/A	60	0.311504	1.61509	0.0204819	0.0808223	1	2257	tags=72%, list=47%, signal=133%	#N/A	01_Adhesion, Sprouting, Migration	Up in CIB
483	GOBP_POSITIVE_REGULATION_OF_SYNAPTIC_TRANSMISSION	GOBP_POSITIVE_REGULATION_OF_SYNAPTIC_TRANSMISSION	#N/A	34	0.368862	1.6147	0.0393401	0.0808514	1	2074	tags=74%, list=43%, signal=128%	#N/A	13_Cell_cell_signalling	Up in CIB
484	GOBP_POSITIVE_REGULATION_OF_LEUKOCYTE_CHEMOTAXIS	GOBP_POSITIVE_REGULATION_OF_LEUKOCYTE_CHEMOTAXIS	#N/A	18	0.435472	1.61332	0.0400572	0.0814262	1	638	tags=39%, list=13%, signal=45%	#N/A	01_Adhesion, Sprouting, Migration	Up in CIB
485	GOBP_CYTOSOLIC_CALCIUM_ION_TRANSPORT	GOBP_CYTOSOLIC_CALCIUM_ION_TRANSPORT	#N/A	41	0.343131	1.6129	0.0315657	0.0814783	1	2077	tags=68%, list=43%, signal=119%	#N/A	01_Adhesion, Sprouting, Migration	Up in CIB
486	GOBP_T_CELL_MEDIATED_IMMUNITY	GOBP_T_CELL_MEDIATED_IMMUNITY	#N/A	25	0.398833	1.61284	0.0302198	0.0813511	1	1547	tags=64%, list=32%, signal=94%	#N/A	01_Adhesion, Sprouting, Migration	Up in CIB
487	GOBP_CENTRAL_NERVOUS_SYSTEM_DEVELOPMENT	GOBP_CENTRAL_NERVOUS_SYSTEM_DEVELOPMENT	#N/A	244	0.251694	1.61276	0.00103734	0.0812226	1	1146	tags=33%, list=24%, signal=41%	#N/A	01_Adhesion, Sprouting, Migration	Up in CIB
488	GOBP_PROTEIN_LOCALIZATION_TO_PLASMA_MEMBRANE	GOBP_PROTEIN_LOCALIZATION_TO_PLASMA_MEMBRANE	#N/A	69	0.306686	1.61107	0.0213523	0.0819471	1	1540	tags=48%, list=32%, signal=69%	#N/A	01_Adhesion, Sprouting, Migration	Up in CIB
489	GOBP_REGULATION_OF_CALCIUM_ION_TRANSMEMBRANE_TRANSPORTER_ACTIVITY	GOBP_REGULATION_OF_CALCIUM_ION_TRANSMEMBRANE_TRANSPORTER_ACTIVITY	#N/A	20	0.426144	1.61094	0.0280899	0.0818697	1	673	tags=35%, list=14%, signal=40%	#N/A	01_Adhesion, Sprouting, Migration	Up in CIB
490	GOBP_POSITIVE_REGULATION_OF_ALPHA_BETA_T_CELL_ACTIVATION	GOBP_POSITIVE_REGULATION_OF_ALPHA_BETA_T_CELL_ACTIVATION	#N/A	16	0.452985	1.60894	0.0393812	0.0827911	1	1540	tags=69%, list=32%, signal=100%	#N/A	01_Adhesion, Sprouting, Migration	Up in CIB
491	GOBP_RESPONSE_TO_CALCIUM_ION	GOBP_RESPONSE_TO_CALCIUM_ION	#N/A	47	0.330946	1.6079	0.0277778	0.0832216	1	1269	tags=40%, list=26%, signal=54%	#N/A	01_Adhesion, Sprouting, Migration	Up in CIB
492	GOBP_LONG_CHAIN_FATTY_ACID_TRANSPORT	GOBP_LONG_CHAIN_FATTY_ACID_TRANSPORT	#N/A	22	0.410098	1.60784	0.0465116	0.0830906	1	1531	tags=59%, list=32%, signal=86%	#N/A	01_Adhesion, Sprouting, Migration	Up in CIB
493	GOBP_CARBOXYLIC_ACID_TRANSPORT	GOBP_CARBOXYLIC_ACID_TRANSPORT	#N/A	85	0.290713	1.6076	0.01359	0.0830594	1	1256	tags=40%, list=26%, signal=53%	#N/A	01_Adhesion, Sprouting, Migration	Up in CIB
494	GOBP_REGULATION_OF_CARDIAC_CONDUCTION	GOBP_REGULATION_OF_CARDIAC_CONDUCTION	#N/A	23	0.402623	1.60703	0.0411932	0.0832022	1	2287	tags=83%, list=47%, signal=156%	#N/A	01_Adhesion, Sprouting, Migration	Up in CIB
495	GOBP_SODIUM_ION_TRANSPORT	GOBP_SODIUM_ION_TRANSPORT	#N/A	71	0.297909	1.60638	0.0232558	0.0834154	1	2209	tags=69%, list=46%, signal=125%	#N/A	01_Adhesion, Sprouting, Migration	Up in CIB
496	GOBP_REGULATION_OF_PROTEIN_LOCALIZATION_TO_CELL_PERIPHERY	GOBP_REGULATION_OF_PROTEIN_LOCALIZATION_TO_CELL_PERIPHERY	#N/A	30	0.367553	1.60531	0.0397878	0.0838462	1	966	tags=40%, list=20%, signal=50%	#N/A	01_Adhesion, Sprouting, Migration	Up in CIB
497	GOBP_ACTIN_FILAMENT_BUNDLE_ORGANIZATION	GOBP_ACTIN_FILAMENT_BUNDLE_ORGANIZATION	#N/A	54	0.31728	1.60472	0.018226	0.0840279	1	1707	tags=52%, list=35%, signal=79%	#N/A	06_Actin filaments	Up in CIB
498	GOBP_ERBB_SIGNALING_PATHWAY	GOBP_ERBB_SIGNALING_PATHWAY	#N/A	31	0.372032	1.60435	0.0292165	0.0840594	1	1278	tags=45%, list=26%, signal=61%	#N/A	01_Adhesion, Sprouting, Migration	Up in CIB
499	GOBP_MUSCLE_HYPERTROPHY	GOBP_MUSCLE_HYPERTROPHY	#N/A	25	0.395384	1.60341	0.0217096	0.0844058	1	1908	tags=68%, list=39%, signal=112%	#N/A	01_Adhesion, Sprouting, Migration	Up in CIB
500	GOBP_REGULATION_OF_CYSTEINE_TYPE_ENDOPEPTIDASE_ACTIVITY	GOBP_REGULATION_OF_CYSTEINE_TYPE_ENDOPEPTIDASE_ACTIVITY	#N/A	55	0.31742	1.60063	0.034279	0.0857352	1	1200	tags=40%, list=25%, signal=53%	#N/A	09_Regulation of proteins	Up in CIB
501	GOBP_POSITIVE_REGULATION_OF_ANION_TRANSPORT	GOBP_POSITIVE_REGULATION_OF_ANION_TRANSPORT	#N/A	118	0.27368	1.60021	0.013289	0.085589	1	855	tags=28%, list=18%, signal=33%	#N/A	01_Adhesion, Sprouting, Migration	Up in CIB
502	GOBP_CELL_PROJECTION_ORGANIZATION	GOBP_CELL_PROJECTION_ORGANIZATION	#N/A	389	0.238897	1.59844	0	0.0863637	1	2073	tags=56%, list=43%, signal=90%	#N/A	01_Adhesion, Sprouting, Migration	Up in CIB
503	GOBP_NATURAL_KILLER_CELL_MEDIATED_IMMUNITY	GOBP_NATURAL_KILLER_CELL_MEDIATED_IMMUNITY	#N/A	19	0.422659	1.59775	0.0404463	0.0865709	1	1547	tags=63%, list=32%, signal=92%	#N/A	01_Adhesion, Sprouting, Migration	Up in CIB
504	GOBP_REGULATION_OF_LEUKOCYTE_APOPTOTIC_PROCESS	GOBP_REGULATION_OF_LEUKOCYTE_APOPTOTIC_PROCESS	#N/A	20	0.417046	1.59447	0.0407876	0.0884044	1	992	tags=40%, list=20%, signal=50%	#N/A	01_Adhesion, Sprouting, Migration	Up in CIB
505	GOBP_GLYCEROLIPID_METABOLIC_PROCESS	GOBP_GLYCEROLIPID_METABOLIC_PROCESS	#N/A	94	0.284894	1.59399	0.0101925	0.0885061	1	641	tags=26%, list=13%, signal=29%	#N/A	01_Adhesion, Sprouting, Migration	Up in CIB
506	GOBP_REGULATION_OF_STRIATED_MUSCLE_CELL_DIFFERENTIATION	GOBP_REGULATION_OF_STRIATED_MUSCLE_CELL_DIFFERENTIATION	#N/A	19	0.427131	1.593	0.0342935	0.0889568	1	1130	tags=47%, list=23%, signal=62%	#N/A	05_Cellular differentiation	Up in CIB
507	GOBP_ORGANIC_ANION_TRANSPORT	GOBP_ORGANIC_ANION_TRANSPORT	#N/A	110	0.278896	1.59148	0.0172786	0.0896975	1	1256	tags=39%, list=26%, signal=52%	#N/A	01_Adhesion, Sprouting, Migration	Up in CIB
508	GOBP_NEGATIVE_REGULATION_OF_INTRACELLULAR_SIGNAL_TRANSDUCTION	GOBP_NEGATIVE_REGULATION_OF_INTRACELLULAR_SIGNAL_TRANSDUCTION	#N/A	135	0.266661	1.58827	0.0108696	0.0913058	1	1209	tags=33%, list=25%, signal=43%	#N/A	04_Signalling	Up in CIB
509	GOBP_LACTATION	GOBP_LACTATION	#N/A	18	0.436072	1.58673	0.042796	0.0920474	1	1023	tags=44%, list=21%, signal=56%	#N/A	05_Cellular differentiation	Up in CIB
510	GOBP_REGULATION_OF_LEUKOCYTE_MIGRATION	GOBP_REGULATION_OF_LEUKOCYTE_MIGRATION	#N/A	43	0.341836	1.58645	0.028536	0.092032	1	1540	tags=53%, list=32%, signal=78%	#N/A	01_Adhesion, Sprouting, Migration	Up in CIB
511	GOBP_POSITIVE_REGULATION_OF_LIPID_METABOLIC_PROCESS	GOBP_POSITIVE_REGULATION_OF_LIPID_METABOLIC_PROCESS	#N/A	37	0.347736	1.58561	0.04125	0.0923848	1	2230	tags=73%, list=46%, signal=134%	#N/A	01_Adhesion, Sprouting, Migration	Up in CIB
512	GOBP_TISSUE_MORPHOGENESIS	GOBP_TISSUE_MORPHOGENESIS	#N/A	144	0.261972	1.58536	0.0117021	0.092352	1	1454	tags=39%, list=30%, signal=54%	#N/A	08_Epithelial differentiation	Up in CIB
513	GOBP_MACROPHAGE_ACTIVATION	GOBP_MACROPHAGE_ACTIVATION	#N/A	22	0.407302	1.58496	0.0298295	0.0923835	1	390	tags=32%, list=8%, signal=34%	#N/A	01_Adhesion, Sprouting, Migration	Up in CIB
514	GOBP_REACTIVE_NITROGEN_SPECIES_METABOLIC_PROCESS	GOBP_REACTIVE_NITROGEN_SPECIES_METABOLIC_PROCESS	#N/A	26	0.387287	1.58355	0.0403768	0.0931026	1	1350	tags=46%, list=28%, signal=64%	#N/A	15_ROS & NOS	Up in CIB
515	GOBP_PROTEIN_O_LINKED_GLYCOSYLATION	GOBP_PROTEIN_O_LINKED_GLYCOSYLATION	#N/A	26	0.38706	1.58338	0.044	0.0930212	1	1002	tags=42%, list=21%, signal=53%	#N/A	31_Glycan metabolism	Up in CIB
516	GOBP_REGULATION_OF_ACTIN_FILAMENT_BUNDLE_ASSEMBLY	GOBP_REGULATION_OF_ACTIN_FILAMENT_BUNDLE_ASSEMBLY	#N/A	31	0.364082	1.58258	0.048718	0.0932951	1	389	tags=23%, list=8%, signal=24%	#N/A	06_Actin filaments	Up in CIB
517	GOBP_REGULATION_OF_IMMUNE_EFFECTOR_PROCESS	GOBP_REGULATION_OF_IMMUNE_EFFECTOR_PROCESS	#N/A	83	0.289395	1.582	0.0249151	0.0934551	1	1547	tags=47%, list=32%, signal=68%	#N/A	01_Adhesion, Sprouting, Migration	Up in CIB
518	GOBP_REGULATION_OF_LEUKOCYTE_DIFFERENTIATION	GOBP_REGULATION_OF_LEUKOCYTE_DIFFERENTIATION	#N/A	63	0.305166	1.58086	0.0324074	0.0939835	1	883	tags=29%, list=18%, signal=34%	#N/A	01_Adhesion, Sprouting, Migration	Up in CIB
519	GOBP_POSITIVE_REGULATION_OF_REACTIVE_OXYGEN_SPECIES_BIOSYNTHETIC_PROCESS	GOBP_POSITIVE_REGULATION_OF_REACTIVE_OXYGEN_SPECIES_BIOSYNTHETIC_PROCESS	#N/A	18	0.4325	1.58023	0.0450704	0.0942034	1	755	tags=33%, list=16%, signal=39%	#N/A	15_ROS & NOS	Up in CIB
520	GOBP_REGULATION_OF_G_PROTEIN_COUPLED_RECEPTOR_SIGNALING_PATHWAY	GOBP_REGULATION_OF_G_PROTEIN_COUPLED_RECEPTOR_SIGNALING_PATHWAY	#N/A	33	0.359581	1.58022	0.0366492	0.0940229	1	863	tags=36%, list=18%, signal=44%	#N/A	04_Signalling	Up in CIB
521	GOBP_POSITIVE_REGULATION_OF_ANION_TRANSMEMBRANE_TRANSPORT	GOBP_POSITIVE_REGULATION_OF_ANION_TRANSMEMBRANE_TRANSPORT	#N/A	18	0.430624	1.57972	0.0342935	0.094156	1	1211	tags=56%, list=25%, signal=74%	#N/A	01_Adhesion, Sprouting, Migration	Up in CIB
522	GOBP_NEUROTRANSMITTER_TRANSPORT	GOBP_NEUROTRANSMITTER_TRANSPORT	#N/A	63	0.30588	1.57962	0.0365998	0.0940324	1	2144	tags=67%, list=44%, signal=118%	#N/A	13_Cell_cell_signalling	Up in CIB
523	GOBP_POSITIVE_REGULATION_OF_TRANSPORT	GOBP_POSITIVE_REGULATION_OF_TRANSPORT	#N/A	217	0.247583	1.5773	0.00626305	0.0952327	1	1663	tags=44%, list=34%, signal=64%	#N/A	01_Adhesion, Sprouting, Migration	Up in CIB
524	GOBP_NEGATIVE_REGULATION_OF_NF_KAPPAB_TRANSCRIPTION_FACTOR_ACTIVITY	GOBP_NEGATIVE_REGULATION_OF_NF_KAPPAB_TRANSCRIPTION_FACTOR_ACTIVITY	#N/A	18	0.432097	1.57691	0.0476191	0.0952825	1	747	tags=39%, list=15%, signal=46%	#N/A	21_Transcription factor activity	Up in CIB
525	GOBP_POSITIVE_REGULATION_OF_NEURON_DIFFERENTIATION	GOBP_POSITIVE_REGULATION_OF_NEURON_DIFFERENTIATION	#N/A	29	0.367124	1.57668	0.0495315	0.0952373	1	1086	tags=41%, list=22%, signal=53%	#N/A	01_Adhesion, Sprouting, Migration	Up in CIB
526	GOBP_REGULATION_OF_PROTEIN_TYROSINE_KINASE_ACTIVITY	GOBP_REGULATION_OF_PROTEIN_TYROSINE_KINASE_ACTIVITY	#N/A	19	0.413406	1.57449	0.04	0.0964189	1	761	tags=37%, list=16%, signal=44%	#N/A	04_Signalling	Up in CIB
527	GOBP_REGULATION_OF_CELL_SUBSTRATE_ADHESION	GOBP_REGULATION_OF_CELL_SUBSTRATE_ADHESION	#N/A	66	0.301234	1.57401	0.0289687	0.0965106	1	1677	tags=52%, list=35%, signal=78%	#N/A	01_Adhesion, Sprouting, Migration	Up in CIB
528	GOBP_REGULATION_OF_BODY_FLUID_LEVELS	GOBP_REGULATION_OF_BODY_FLUID_LEVELS	#N/A	146	0.259275	1.57365	0.00968784	0.0965312	1	2286	tags=64%, list=47%, signal=117%	#N/A	11_Wound healing	Up in CIB
529	GOBP_INORGANIC_ANION_TRANSMEMBRANE_TRANSPORT	GOBP_INORGANIC_ANION_TRANSMEMBRANE_TRANSPORT	#N/A	34	0.35277	1.57319	0.0404551	0.0966758	1	2182	tags=76%, list=45%, signal=138%	#N/A	01_Adhesion, Sprouting, Migration	Up in CIB
530	GOBP_REGULATION_OF_LYMPHOCYTE_MEDIATED_IMMUNITY	GOBP_REGULATION_OF_LYMPHOCYTE_MEDIATED_IMMUNITY	#N/A	35	0.351253	1.57278	0.0294494	0.0967665	1	1797	tags=66%, list=37%, signal=104%	#N/A	01_Adhesion, Sprouting, Migration	Up in CIB
531	GOBP_RESPONSE_TO_ESTROGEN	GOBP_RESPONSE_TO_ESTROGEN	#N/A	20	0.415931	1.57248	0.0409277	0.096774	1	1301	tags=55%, list=27%, signal=75%	#N/A	01_Adhesion, Sprouting, Migration	Up in CIB
532	GOBP_AMINO_ACID_IMPORT	GOBP_AMINO_ACID_IMPORT	#N/A	21	0.404384	1.57202	0.0454545	0.0968736	1	1019	tags=48%, list=21%, signal=60%	#N/A	01_Adhesion, Sprouting, Migration	Up in CIB
533	GOBP_CARBOHYDRATE_TRANSMEMBRANE_TRANSPORT	GOBP_CARBOHYDRATE_TRANSMEMBRANE_TRANSPORT	#N/A	33	0.356536	1.57022	0.0393901	0.0978097	1	1640	tags=67%, list=34%, signal=100%	#N/A	01_Adhesion, Sprouting, Migration	Up in CIB
534	GOBP_CHEMICAL_HOMEOSTASIS	GOBP_CHEMICAL_HOMEOSTASIS	#N/A	281	0.242374	1.56858	0.00714286	0.0986903	1	1425	tags=38%, list=29%, signal=51%	#N/A	01_Adhesion, Sprouting, Migration	Up in CIB
535	GOBP_RENAL_SYSTEM_PROCESS	GOBP_RENAL_SYSTEM_PROCESS	#N/A	34	0.351049	1.56839	0.0516796	0.0986232	1	1380	tags=50%, list=28%, signal=69%	#N/A	01_Adhesion, Sprouting, Migration	Up in CIB
536	GOBP_NEGATIVE_REGULATION_OF_DEFENSE_RESPONSE	GOBP_NEGATIVE_REGULATION_OF_DEFENSE_RESPONSE	#N/A	52	0.318195	1.56793	0.0250896	0.0987473	1	1889	tags=58%, list=39%, signal=94%	#N/A	01_Adhesion, Sprouting, Migration	Up in CIB
537	GOBP_ERK1_AND_ERK2_CASCADE	GOBP_ERK1_AND_ERK2_CASCADE	#N/A	65	0.295667	1.56732	0.0327103	0.0988727	1	1339	tags=38%, list=28%, signal=52%	#N/A	04_Signalling	Up in CIB
538	GOBP_RESPONSE_TO_LIGHT_STIMULUS	GOBP_RESPONSE_TO_LIGHT_STIMULUS	#N/A	87	0.279407	1.56702	0.0297824	0.0988563	1	868	tags=28%, list=18%, signal=33%	#N/A	12_Cell Response to physical enviroment	Up in CIB
539	GOBP_REGULATION_OF_GROWTH	GOBP_REGULATION_OF_GROWTH	#N/A	178	0.251992	1.56572	0.0126183	0.0995112	1	1232	tags=36%, list=25%, signal=46%	#N/A	01_Adhesion, Sprouting, Migration	Up in CIB
540	GOBP_STRESS_FIBER_ASSEMBLY	GOBP_STRESS_FIBER_ASSEMBLY	#N/A	35	0.345193	1.56552	0.0438144	0.0994756	1	1686	tags=54%, list=35%, signal=83%	#N/A	06_Actin filaments	Up in CIB
541	GOBP_REGULATION_OF_MACROAUTOPHAGY	GOBP_REGULATION_OF_MACROAUTOPHAGY	#N/A	36	0.339984	1.5653	0.0406607	0.0994422	1	1922	tags=61%, list=40%, signal=101%	#N/A	22_Autophagy	Up in CIB
542	GOBP_CELL_POPULATION_PROLIFERATION	GOBP_CELL_POPULATION_PROLIFERATION	#N/A	493	0.230855	1.56439	0	0.0998322	1	1157	tags=30%, list=24%, signal=35%	#N/A	01_Adhesion, Sprouting, Migration	Up in CIB
543	GOBP_CELLULAR_RESPONSE_TO_HORMONE_STIMULUS	GOBP_CELLULAR_RESPONSE_TO_HORMONE_STIMULUS	#N/A	181	0.250582	1.5642	0.0126183	0.0997659	1	599	tags=19%, list=12%, signal=21%	#N/A	01_Adhesion, Sprouting, Migration	Up in CIB
544	GOBP_FATTY_ACID_METABOLIC_PROCESS	GOBP_FATTY_ACID_METABOLIC_PROCESS	#N/A	101	0.27214	1.5642	0.0198456	0.0995867	1	1342	tags=41%, list=28%, signal=55%	#N/A	01_Adhesion, Sprouting, Migration	Up in CIB
545	GOBP_RESPONSE_TO_COLD	GOBP_RESPONSE_TO_COLD	#N/A	17	0.431274	1.56379	0.0653409	0.0996913	1	1515	tags=59%, list=31%, signal=85%	#N/A	12_Cell Response to physical enviroment	Up in CIB
546	GOBP_NEGATIVE_REGULATION_OF_WOUND_HEALING	GOBP_NEGATIVE_REGULATION_OF_WOUND_HEALING	#N/A	24	0.399879	1.56348	0.0491132	0.0997041	1	2245	tags=79%, list=46%, signal=147%	#N/A	11_Wound healing	Up in CIB
547	GOBP_POSITIVE_REGULATION_OF_PHOSPHORUS_METABOLIC_PROCESS	GOBP_POSITIVE_REGULATION_OF_PHOSPHORUS_METABOLIC_PROCESS	#N/A	235	0.243973	1.56086	0.004111	0.10122	1	1767	tags=49%, list=36%, signal=73%	#N/A	04_Signalling	Up in CIB
548	GOBP_POSITIVE_REGULATION_OF_CELL_JUNCTION_ASSEMBLY	GOBP_POSITIVE_REGULATION_OF_CELL_JUNCTION_ASSEMBLY	#N/A	27	0.374914	1.56085	0.0437756	0.101048	1	835	tags=37%, list=17%, signal=45%	#N/A	14_Cell_junction	Up in CIB
549	GOBP_RESPONSE_TO_RADIATION	GOBP_RESPONSE_TO_RADIATION	#N/A	127	0.26643	1.56039	0.0163221	0.10117	1	868	tags=25%, list=18%, signal=30%	#N/A	12_Cell Response to physical enviroment	Up in CIB
550	GOBP_POSITIVE_REGULATION_OF_T_CELL_PROLIFERATION	GOBP_POSITIVE_REGULATION_OF_T_CELL_PROLIFERATION	#N/A	24	0.388811	1.55953	0.0437158	0.101545	1	1890	tags=71%, list=39%, signal=116%	#N/A	01_Adhesion, Sprouting, Migration	Up in CIB
551	GOBP_ADENYLATE_CYCLASE_INHIBITING_G_PROTEIN_COUPLED_RECEPTOR_SIGNALING_PATHWAY	GOBP_ADENYLATE_CYCLASE_INHIBITING_G_PROTEIN_COUPLED_RECEPTOR_SIGNALING_PATHWAY	#N/A	19	0.418656	1.55469	0.0420054	0.104532	1	2286	tags=89%, list=47%, signal=169%	#N/A	04_Signalling	Up in CIB
552	GOBP_POSITIVE_REGULATION_OF_CELL_SUBSTRATE_ADHESION	GOBP_POSITIVE_REGULATION_OF_CELL_SUBSTRATE_ADHESION	#N/A	33	0.352165	1.55434	0.0424967	0.10458	1	299	tags=21%, list=6%, signal=22%	#N/A	01_Adhesion, Sprouting, Migration	Up in CIB
553	GOBP_MORPHOGENESIS_OF_AN_EPITHELIUM	GOBP_MORPHOGENESIS_OF_AN_EPITHELIUM	#N/A	116	0.267485	1.554	0.0188889	0.104561	1	1454	tags=40%, list=30%, signal=55%	#N/A	08_Epithelial differentiation	Up in CIB
554	GOBP_NEURON_PROJECTION_EXTENSION	GOBP_NEURON_PROJECTION_EXTENSION	#N/A	59	0.304108	1.55318	0.0341463	0.104884	1	2125	tags=69%, list=44%, signal=122%	#N/A	01_Adhesion, Sprouting, Migration	Up in CIB
555	GOBP_ANIMAL_ORGAN_MORPHOGENESIS	GOBP_ANIMAL_ORGAN_MORPHOGENESIS	#N/A	241	0.240181	1.55191	0.00512295	0.105551	1	1382	tags=37%, list=29%, signal=50%	#N/A	05_Cellular differentiation	Up in CIB
556	GOBP_CELLULAR_RESPONSE_TO_MOLECULE_OF_BACTERIAL_ORIGIN	GOBP_CELLULAR_RESPONSE_TO_MOLECULE_OF_BACTERIAL_ORIGIN	#N/A	42	0.331162	1.55017	0.0336239	0.106572	1	1138	tags=40%, list=23%, signal=52%	#N/A	01_Adhesion, Sprouting, Migration	Up in CIB
557	GOBP_REGULATION_OF_PROTEOLYSIS	GOBP_REGULATION_OF_PROTEOLYSIS	#N/A	177	0.251106	1.54883	0.00940439	0.107283	1	1123	tags=32%, list=23%, signal=40%	#N/A	09_Regulation of proteins	Up in CIB
558	GOBP_REGULATION_OF_IMMUNE_RESPONSE	GOBP_REGULATION_OF_IMMUNE_RESPONSE	#N/A	202	0.245937	1.54757	0.00518135	0.107937	1	1839	tags=50%, list=38%, signal=78%	#N/A	01_Adhesion, Sprouting, Migration	Up in CIB
559	GOBP_POSITIVE_REGULATION_OF_ENDOCYTOSIS	GOBP_POSITIVE_REGULATION_OF_ENDOCYTOSIS	#N/A	29	0.361912	1.54656	0.0469799	0.108443	1	1641	tags=62%, list=34%, signal=93%	#N/A	01_Adhesion, Sprouting, Migration	Up in CIB
560	GOBP_NEGATIVE_REGULATION_OF_NEURON_DEATH	GOBP_NEGATIVE_REGULATION_OF_NEURON_DEATH	#N/A	50	0.314374	1.54651	0.0528905	0.108285	1	1424	tags=48%, list=29%, signal=67%	#N/A	01_Adhesion, Sprouting, Migration	Up in CIB
561	GOBP_CELLULAR_RESPONSE_TO_CALCIUM_ION	GOBP_CELLULAR_RESPONSE_TO_CALCIUM_ION	#N/A	26	0.375933	1.54581	0.0446549	0.108617	1	1215	tags=46%, list=25%, signal=61%	#N/A	01_Adhesion, Sprouting, Migration	Up in CIB
562	GOBP_REGULATION_OF_CELL_MATRIX_ADHESION	GOBP_REGULATION_OF_CELL_MATRIX_ADHESION	#N/A	43	0.332172	1.54579	0.045283	0.108428	1	2225	tags=74%, list=46%, signal=136%	#N/A	01_Adhesion, Sprouting, Migration	Up in CIB
563	GOBP_REGULATION_OF_CELLULAR_RESPONSE_TO_TRANSFORMING_GROWTH_FACTOR_BETA_STIMULUS	GOBP_REGULATION_OF_CELLULAR_RESPONSE_TO_TRANSFORMING_GROWTH_FACTOR_BETA_STIMULUS	#N/A	29	0.366239	1.54468	0.0598404	0.108966	1	1550	tags=55%, list=32%, signal=81%	#N/A	01_Adhesion, Sprouting, Migration	Up in CIB
564	GOBP_REGULATION_OF_ENDOCYTOSIS	GOBP_REGULATION_OF_ENDOCYTOSIS	#N/A	57	0.310934	1.54405	0.037037	0.109261	1	1822	tags=60%, list=38%, signal=94%	#N/A	01_Adhesion, Sprouting, Migration	Up in CIB
565	GOBP_RECEPTOR_INTERNALIZATION	GOBP_RECEPTOR_INTERNALIZATION	#N/A	29	0.357826	1.54285	0.0504648	0.109877	1	1798	tags=62%, list=37%, signal=98%	#N/A	01_Adhesion, Sprouting, Migration	Up in CIB
566	GOBP_ODONTOGENESIS_OF_DENTIN_CONTAINING_TOOTH	GOBP_ODONTOGENESIS_OF_DENTIN_CONTAINING_TOOTH	#N/A	17	0.428484	1.54283	0.0547753	0.109691	1	1419	tags=53%, list=29%, signal=75%	#N/A	05_Cellular differentiation	Up in CIB
567	GOBP_REGULATION_OF_ALPHA_BETA_T_CELL_ACTIVATION	GOBP_REGULATION_OF_ALPHA_BETA_T_CELL_ACTIVATION	#N/A	23	0.392745	1.54267	0.0628492	0.109603	1	1540	tags=61%, list=32%, signal=89%	#N/A	01_Adhesion, Sprouting, Migration	Up in CIB
568	GOBP_DIGESTIVE_SYSTEM_DEVELOPMENT	GOBP_DIGESTIVE_SYSTEM_DEVELOPMENT	#N/A	26	0.3723	1.54244	0.051532	0.109565	1	484	tags=27%, list=10%, signal=30%	#N/A	08_Epithelial differentiation	Up in CIB
569	GOBP_CIRCADIAN_RHYTHM	GOBP_CIRCADIAN_RHYTHM	#N/A	59	0.298545	1.54227	0.0406977	0.109495	1	143	tags=14%, list=3%, signal=14%	#N/A	26_Circadian rythm	Up in CIB
570	GOBP_CELLULAR_RESPONSE_TO_ACID_CHEMICAL	GOBP_CELLULAR_RESPONSE_TO_ACID_CHEMICAL	#N/A	22	0.399313	1.54185	0.0457064	0.10956	1	432	tags=27%, list=9%, signal=30%	#N/A	01_Adhesion, Sprouting, Migration	Up in CIB
571	GOBP_ENDOTHELIAL_CELL_PROLIFERATION	GOBP_ENDOTHELIAL_CELL_PROLIFERATION	#N/A	46	0.31812	1.54104	0.0457921	0.10995	1	2208	tags=67%, list=46%, signal=123%	#N/A	01_Adhesion, Sprouting, Migration	Up in CIB
572	GOBP_REGULATION_OF_ESTABLISHMENT_OF_PROTEIN_LOCALIZATION_TO_MITOCHONDRION	GOBP_REGULATION_OF_ESTABLISHMENT_OF_PROTEIN_LOCALIZATION_TO_MITOCHONDRION	#N/A	17	0.426755	1.54064	0.0506329	0.110038	1	817	tags=41%, list=17%, signal=49%	#N/A	01_Adhesion, Sprouting, Migration	Up in CIB
573	GOBP_POSITIVE_REGULATION_OF_STRESS_ACTIVATED_PROTEIN_KINASE_SIGNALING_CASCADE	GOBP_POSITIVE_REGULATION_OF_STRESS_ACTIVATED_PROTEIN_KINASE_SIGNALING_CASCADE	#N/A	21	0.402506	1.53945	0.0701001	0.110715	1	108	tags=19%, list=2%, signal=19%	#N/A	04_Signalling	Up in CIB
574	GOBP_REGULATION_OF_RELEASE_OF_CYTOCHROME_C_FROM_MITOCHONDRIA	GOBP_REGULATION_OF_RELEASE_OF_CYTOCHROME_C_FROM_MITOCHONDRIA	#N/A	16	0.435127	1.53874	0.0510638	0.111024	1	1032	tags=50%, list=21%, signal=63%	#N/A	01_Adhesion, Sprouting, Migration	Up in CIB
575	GOBP_CD4_POSITIVE_ALPHA_BETA_T_CELL_ACTIVATION	GOBP_CD4_POSITIVE_ALPHA_BETA_T_CELL_ACTIVATION	#N/A	23	0.388524	1.53841	0.0568032	0.11103	1	2046	tags=74%, list=42%, signal=127%	#N/A	01_Adhesion, Sprouting, Migration	Up in CIB
576	GOBP_REGULATION_OF_NEURAL_PRECURSOR_CELL_PROLIFERATION	GOBP_REGULATION_OF_NEURAL_PRECURSOR_CELL_PROLIFERATION	#N/A	22	0.380298	1.53793	0.0601093	0.111138	1	1382	tags=55%, list=29%, signal=76%	#N/A	01_Adhesion, Sprouting, Migration	Up in CIB
577	GOBP_RESPONSE_TO_PEPTIDE_HORMONE	GOBP_RESPONSE_TO_PEPTIDE_HORMONE	#N/A	130	0.258519	1.53789	0.0271444	0.110971	1	599	tags=20%, list=12%, signal=22%	#N/A	01_Adhesion, Sprouting, Migration	Up in CIB
578	GOBP_PHENOL_CONTAINING_COMPOUND_METABOLIC_PROCESS	GOBP_PHENOL_CONTAINING_COMPOUND_METABOLIC_PROCESS	#N/A	23	0.391201	1.53695	0.0565276	0.111358	1	1157	tags=52%, list=24%, signal=68%	#N/A	01_Adhesion, Sprouting, Migration	Up in CIB
579	GOBP_NEGATIVE_REGULATION_OF_CELL_DEATH	GOBP_NEGATIVE_REGULATION_OF_CELL_DEATH	#N/A	256	0.236677	1.53421	0.00617284	0.113096	1	1126	tags=29%, list=23%, signal=36%	#N/A	01_Adhesion, Sprouting, Migration	Up in CIB
580	GOBP_REGULATION_OF_GLUCOSE_TRANSMEMBRANE_TRANSPORT	GOBP_REGULATION_OF_GLUCOSE_TRANSMEMBRANE_TRANSPORT	#N/A	20	0.409159	1.53416	0.0576653	0.112936	1	1331	tags=60%, list=27%, signal=82%	#N/A	01_Adhesion, Sprouting, Migration	Up in CIB
581	GOBP_REGULATION_OF_PROTEIN_MATURATION	GOBP_REGULATION_OF_PROTEIN_MATURATION	#N/A	19	0.413875	1.5335	0.0501433	0.113202	1	907	tags=47%, list=19%, signal=58%	#N/A	09_Regulation of proteins	Up in CIB
582	GOBP_DEVELOPMENTAL_GROWTH	GOBP_DEVELOPMENTAL_GROWTH	#N/A	171	0.249879	1.53346	0.0188088	0.113034	1	1310	tags=37%, list=27%, signal=49%	#N/A	01_Adhesion, Sprouting, Migration	Up in CIB
583	GOBP_NEGATIVE_REGULATION_OF_MAP_KINASE_ACTIVITY	GOBP_NEGATIVE_REGULATION_OF_MAP_KINASE_ACTIVITY	#N/A	23	0.395479	1.5334	0.0543933	0.112877	1	1126	tags=43%, list=23%, signal=56%	#N/A	04_Signalling	Up in CIB
584	GOBP_ISOPRENOID_METABOLIC_PROCESS	GOBP_ISOPRENOID_METABOLIC_PROCESS	#N/A	31	0.352322	1.53245	0.0508259	0.113309	1	1903	tags=65%, list=39%, signal=106%	#N/A	01_Adhesion, Sprouting, Migration	Up in CIB
585	GOBP_REGULATION_OF_LIPID_BIOSYNTHETIC_PROCESS	GOBP_REGULATION_OF_LIPID_BIOSYNTHETIC_PROCESS	#N/A	65	0.290838	1.53215	0.0417163	0.113354	1	1880	tags=55%, list=39%, signal=89%	#N/A	01_Adhesion, Sprouting, Migration	Up in CIB
586	GOBP_CELLULAR_RESPONSE_TO_GLUCOSE_STARVATION	GOBP_CELLULAR_RESPONSE_TO_GLUCOSE_STARVATION	#N/A	18	0.414609	1.53156	0.0697013	0.113591	1	1209	tags=50%, list=25%, signal=66%	#N/A	20_Cell Response to extracellular stimulus	Up in CIB
587	GOBP_HOMOPHILIC_CELL_ADHESION_VIA_PLASMA_MEMBRANE_ADHESION_MOLECULES	GOBP_HOMOPHILIC_CELL_ADHESION_VIA_PLASMA_MEMBRANE_ADHESION_MOLECULES	#N/A	39	0.329207	1.53148	0.0519645	0.113449	1	1576	tags=54%, list=33%, signal=79%	#N/A	01_Adhesion, Sprouting, Migration	Up in CIB
588	GOBP_ANTIMICROBIAL_HUMORAL_RESPONSE	GOBP_ANTIMICROBIAL_HUMORAL_RESPONSE	#N/A	15	0.43417	1.53144	0.0532374	0.113294	1	533	tags=40%, list=11%, signal=45%	#N/A	01_Adhesion, Sprouting, Migration	Up in CIB
589	GOBP_NEGATIVE_REGULATION_OF_CELL_PROJECTION_ORGANIZATION	GOBP_NEGATIVE_REGULATION_OF_CELL_PROJECTION_ORGANIZATION	#N/A	55	0.31148	1.53114	0.0539216	0.113309	1	2178	tags=73%, list=45%, signal=131%	#N/A	01_Adhesion, Sprouting, Migration	Up in CIB
590	GOBP_LEUKOCYTE_MEDIATED_CYTOTOXICITY	GOBP_LEUKOCYTE_MEDIATED_CYTOTOXICITY	#N/A	22	0.392053	1.53036	0.0541612	0.113763	1	1182	tags=50%, list=24%, signal=66%	#N/A	01_Adhesion, Sprouting, Migration	Up in CIB
591	GOBP_ADENYLATE_CYCLASE_ACTIVATING_G_PROTEIN_COUPLED_RECEPTOR_SIGNALING_PATHWAY	GOBP_ADENYLATE_CYCLASE_ACTIVATING_G_PROTEIN_COUPLED_RECEPTOR_SIGNALING_PATHWAY	#N/A	31	0.348851	1.53005	0.0688312	0.113773	1	1733	tags=58%, list=36%, signal=90%	#N/A	04_Signalling	Up in CIB
592	GOBP_OSSIFICATION	GOBP_OSSIFICATION	#N/A	109	0.262569	1.52994	0.0263447	0.113664	1	1356	tags=39%, list=28%, signal=54%	#N/A	05_Cellular differentiation	Up in CIB
593	GOBP_RESPONSE_TO_ACID_CHEMICAL	GOBP_RESPONSE_TO_ACID_CHEMICAL	#N/A	32	0.351684	1.52991	0.049936	0.113499	1	1209	tags=41%, list=25%, signal=54%	#N/A	01_Adhesion, Sprouting, Migration	Up in CIB
594	GOBP_RHYTHMIC_PROCESS	GOBP_RHYTHMIC_PROCESS	#N/A	86	0.27838	1.52874	0.0264064	0.114125	1	992	tags=29%, list=20%, signal=36%	#N/A	26_Circadian rythm	Up in CIB
595	GOBP_IMMUNE_RESPONSE_REGULATING_SIGNALING_PATHWAY	GOBP_IMMUNE_RESPONSE_REGULATING_SIGNALING_PATHWAY	#N/A	102	0.267634	1.52838	0.0222965	0.114216	1	1748	tags=51%, list=36%, signal=78%	#N/A	01_Adhesion, Sprouting, Migration	Up in CIB
596	GOBP_CELLULAR_HORMONE_METABOLIC_PROCESS	GOBP_CELLULAR_HORMONE_METABOLIC_PROCESS	#N/A	19	0.412984	1.52788	0.0629471	0.114374	1	1903	tags=68%, list=39%, signal=112%	#N/A	01_Adhesion, Sprouting, Migration	Up in CIB
597	GOBP_ION_HOMEOSTASIS	GOBP_ION_HOMEOSTASIS	#N/A	184	0.240219	1.52727	0.0147835	0.114613	1	1480	tags=41%, list=31%, signal=56%	#N/A	01_Adhesion, Sprouting, Migration	Up in CIB
598	GOBP_POSITIVE_REGULATION_OF_CYTOSKELETON_ORGANIZATION	GOBP_POSITIVE_REGULATION_OF_CYTOSKELETON_ORGANIZATION	#N/A	58	0.299499	1.52596	0.044686	0.115355	1	1658	tags=52%, list=34%, signal=78%	#N/A	06_Actin filaments	Up in CIB
599	GOBP_PROTEIN_PHOSPHORYLATION	GOBP_PROTEIN_PHOSPHORYLATION	#N/A	405	0.225862	1.52586	0.00100908	0.115225	1	1767	tags=46%, list=36%, signal=66%	#N/A	04_Signalling	Up in CIB
600	GOBP_REGULATION_OF_CELL_DEVELOPMENT	GOBP_REGULATION_OF_CELL_DEVELOPMENT	#N/A	143	0.251961	1.52462	0.0168776	0.115849	1	816	tags=27%, list=17%, signal=31%	#N/A	01_Adhesion, Sprouting, Migration	Up in CIB
601	GOBP_MAMMARY_GLAND_DEVELOPMENT	GOBP_MAMMARY_GLAND_DEVELOPMENT	#N/A	36	0.335193	1.52378	0.0580808	0.116318	1	1275	tags=42%, list=26%, signal=56%	#N/A	05_Cellular differentiation	Up in CIB
602	GOBP_NEGATIVE_REGULATION_OF_ESTABLISHMENT_OF_PROTEIN_LOCALIZATION	GOBP_NEGATIVE_REGULATION_OF_ESTABLISHMENT_OF_PROTEIN_LOCALIZATION	#N/A	26	0.364554	1.52296	0.0614152	0.116701	1	390	tags=23%, list=8%, signal=25%	#N/A	01_Adhesion, Sprouting, Migration	Up in CIB
603	GOBP_ORGANIC_HYDROXY_COMPOUND_TRANSPORT	GOBP_ORGANIC_HYDROXY_COMPOUND_TRANSPORT	#N/A	70	0.289329	1.52237	0.0431739	0.116932	1	2033	tags=60%, list=42%, signal=102%	#N/A	01_Adhesion, Sprouting, Migration	Up in CIB
604	GOBP_INTEGRIN_MEDIATED_SIGNALING_PATHWAY	GOBP_INTEGRIN_MEDIATED_SIGNALING_PATHWAY	#N/A	39	0.326985	1.52227	0.0728218	0.116808	1	2265	tags=72%, list=47%, signal=134%	#N/A	01_Adhesion, Sprouting, Migration	Up in CIB
605	GOBP_REGULATION_OF_REGULATED_SECRETORY_PATHWAY	GOBP_REGULATION_OF_REGULATED_SECRETORY_PATHWAY	#N/A	41	0.323409	1.52201	0.0528905	0.116782	1	1373	tags=49%, list=28%, signal=68%	#N/A	01_Adhesion, Sprouting, Migration	Up in CIB
606	GOBP_POSITIVE_REGULATION_OF_LIPID_LOCALIZATION	GOBP_POSITIVE_REGULATION_OF_LIPID_LOCALIZATION	#N/A	36	0.325063	1.52155	0.057572	0.116904	1	802	tags=31%, list=17%, signal=36%	#N/A	01_Adhesion, Sprouting, Migration	Up in CIB
607	GOBP_RAS_PROTEIN_SIGNAL_TRANSDUCTION	GOBP_RAS_PROTEIN_SIGNAL_TRANSDUCTION	#N/A	86	0.274397	1.52127	0.0346021	0.116929	1	2250	tags=62%, list=46%, signal=113%	#N/A	04_Signalling	Up in CIB
608	GOBP_REGULATION_OF_SODIUM_ION_TRANSMEMBRANE_TRANSPORT	GOBP_REGULATION_OF_SODIUM_ION_TRANSMEMBRANE_TRANSPORT	#N/A	15	0.435649	1.52044	0.0554765	0.11732	1	981	tags=53%, list=20%, signal=67%	#N/A	01_Adhesion, Sprouting, Migration	Up in CIB
609	GOBP_REGULATION_OF_PHOSPHATIDYLINOSITOL_3_KINASE_SIGNALING	GOBP_REGULATION_OF_PHOSPHATIDYLINOSITOL_3_KINASE_SIGNALING	#N/A	34	0.340514	1.51967	0.0701299	0.117667	1	1398	tags=47%, list=29%, signal=66%	#N/A	04_Signalling	Up in CIB
610	GOBP_PEPTIDE_HORMONE_SECRETION	GOBP_PEPTIDE_HORMONE_SECRETION	#N/A	56	0.304672	1.51897	0.0513447	0.118025	1	1425	tags=43%, list=29%, signal=60%	#N/A	01_Adhesion, Sprouting, Migration	Up in CIB
611	GOBP_POSITIVE_REGULATION_OF_CHEMOTAXIS	GOBP_POSITIVE_REGULATION_OF_CHEMOTAXIS	#N/A	32	0.346717	1.51832	0.060241	0.118285	1	2170	tags=75%, list=45%, signal=135%	#N/A	01_Adhesion, Sprouting, Migration	Up in CIB
612	GOBP_GLUCOSE_METABOLIC_PROCESS	GOBP_GLUCOSE_METABOLIC_PROCESS	#N/A	60	0.295263	1.51723	0.0428062	0.118873	1	840	tags=28%, list=17%, signal=34%	#N/A	16_Glucose metabolism	Up in CIB
613	GOBP_ACTIN_POLYMERIZATION_OR_DEPOLYMERIZATION	GOBP_ACTIN_POLYMERIZATION_OR_DEPOLYMERIZATION	#N/A	57	0.297331	1.51676	0.0449575	0.119018	1	2118	tags=67%, list=44%, signal=117%	#N/A	06_Actin filaments	Up in CIB
614	GOBP_REGULATION_OF_EXOCYTOSIS	GOBP_REGULATION_OF_EXOCYTOSIS	#N/A	52	0.302079	1.51564	0.0488998	0.119587	1	1373	tags=44%, list=28%, signal=61%	#N/A	01_Adhesion, Sprouting, Migration	Up in CIB
615	GOBP_POSITIVE_REGULATION_OF_PEPTIDYL_TYROSINE_PHOSPHORYLATION	GOBP_POSITIVE_REGULATION_OF_PEPTIDYL_TYROSINE_PHOSPHORYLATION	#N/A	41	0.32404	1.51428	0.0525031	0.12039	1	1552	tags=51%, list=32%, signal=75%	#N/A	04_Signalling	Up in CIB
616	GOBP_COAGULATION	GOBP_COAGULATION	#N/A	97	0.265483	1.51421	0.0355505	0.120232	1	2344	tags=68%, list=48%, signal=129%	#N/A	11_Wound healing	Up in CIB
617	GOBP_REGULATION_OF_IMMUNE_SYSTEM_PROCESS	GOBP_REGULATION_OF_IMMUNE_SYSTEM_PROCESS	#N/A	327	0.227822	1.51384	0.0050813	0.120311	1	1487	tags=39%, list=31%, signal=52%	#N/A	01_Adhesion, Sprouting, Migration	Up in CIB
618	GOBP_CELLULAR_RESPONSE_TO_INORGANIC_SUBSTANCE	GOBP_CELLULAR_RESPONSE_TO_INORGANIC_SUBSTANCE	#N/A	60	0.297422	1.51188	0.0420561	0.121622	1	1215	tags=38%, list=25%, signal=51%	#N/A	01_Adhesion, Sprouting, Migration	Up in CIB
619	GOBP_METAL_ION_HOMEOSTASIS	GOBP_METAL_ION_HOMEOSTASIS	#N/A	147	0.247606	1.51154	0.0215983	0.121682	1	1625	tags=46%, list=34%, signal=67%	#N/A	01_Adhesion, Sprouting, Migration	Up in CIB
620	GOBP_UROGENITAL_SYSTEM_DEVELOPMENT	GOBP_UROGENITAL_SYSTEM_DEVELOPMENT	#N/A	87	0.271171	1.51098	0.0369128	0.12191	1	1366	tags=39%, list=28%, signal=53%	#N/A	01_Adhesion, Sprouting, Migration	Up in CIB
621	GOBP_FATTY_ACID_TRANSMEMBRANE_TRANSPORT	GOBP_FATTY_ACID_TRANSMEMBRANE_TRANSPORT	#N/A	18	0.410151	1.50957	0.0727532	0.122786	1	1241	tags=50%, list=26%, signal=67%	#N/A	01_Adhesion, Sprouting, Migration	Up in CIB
622	GOBP_MONOSACCHARIDE_METABOLIC_PROCESS	GOBP_MONOSACCHARIDE_METABOLIC_PROCESS	#N/A	75	0.277524	1.50944	0.0483491	0.122706	1	1239	tags=36%, list=26%, signal=48%	#N/A	16_Glucose metabolism	Up in CIB
623	GOBP_PHOSPHATIDYLINOSITOL_3_KINASE_SIGNALING	GOBP_PHOSPHATIDYLINOSITOL_3_KINASE_SIGNALING	#N/A	37	0.32762	1.50856	0.0541237	0.123185	1	1398	tags=46%, list=29%, signal=64%	#N/A	04_Signalling	Up in CIB
624	GOBP_CHONDROCYTE_DIFFERENTIATION	GOBP_CHONDROCYTE_DIFFERENTIATION	#N/A	26	0.363404	1.50758	0.0655509	0.123726	1	959	tags=42%, list=20%, signal=52%	#N/A	05_Cellular differentiation	Up in CIB
625	GOBP_REGIONALIZATION	GOBP_REGIONALIZATION	#N/A	66	0.284108	1.50716	0.0493537	0.123861	1	1105	tags=33%, list=23%, signal=43%	#N/A	05_Cellular differentiation	Up in CIB
626	GOBP_REGULATION_OF_HORMONE_SECRETION	GOBP_REGULATION_OF_HORMONE_SECRETION	#N/A	54	0.304526	1.50657	0.051597	0.124125	1	1487	tags=46%, list=31%, signal=66%	#N/A	01_Adhesion, Sprouting, Migration	Up in CIB
627	GOBP_DIGESTIVE_SYSTEM_PROCESS	GOBP_DIGESTIVE_SYSTEM_PROCESS	#N/A	24	0.372255	1.50525	0.0671141	0.124862	1	1880	tags=63%, list=39%, signal=102%	#N/A	01_Adhesion, Sprouting, Migration	Up in CIB
628	GOBP_RECEPTOR_MEDIATED_ENDOCYTOSIS	GOBP_RECEPTOR_MEDIATED_ENDOCYTOSIS	#N/A	77	0.278171	1.50424	0.0469108	0.125414	1	1880	tags=55%, list=39%, signal=88%	#N/A	01_Adhesion, Sprouting, Migration	Up in CIB
629	GOBP_SKIN_EPIDERMIS_DEVELOPMENT	GOBP_SKIN_EPIDERMIS_DEVELOPMENT	#N/A	20	0.39601	1.5037	0.0798376	0.125601	1	484	tags=25%, list=10%, signal=28%	#N/A	08_Epithelial differentiation	Up in CIB
630	GOBP_REGULATION_OF_ANION_TRANSMEMBRANE_TRANSPORT	GOBP_REGULATION_OF_ANION_TRANSMEMBRANE_TRANSPORT	#N/A	34	0.338535	1.50311	0.0567742	0.125867	1	1331	tags=50%, list=27%, signal=68%	#N/A	01_Adhesion, Sprouting, Migration	Up in CIB
631	GOBP_PLATELET_DEGRANULATION	GOBP_PLATELET_DEGRANULATION	#N/A	43	0.32026	1.50102	0.0604938	0.127243	1	1863	tags=56%, list=38%, signal=90%	#N/A	01_Adhesion, Sprouting, Migration	Up in CIB
632	GOBP_REGULATION_OF_HYDROLASE_ACTIVITY	GOBP_REGULATION_OF_HYDROLASE_ACTIVITY	#N/A	330	0.227065	1.49993	0.00708502	0.127859	1	1126	tags=30%, list=23%, signal=36%	#N/A	09_Regulation of proteins	Up in CIB
633	GOBP_REGULATION_OF_ACTIN_FILAMENT_LENGTH	GOBP_REGULATION_OF_ACTIN_FILAMENT_LENGTH	#N/A	52	0.306996	1.49975	0.0382775	0.127787	1	2118	tags=69%, list=44%, signal=122%	#N/A	06_Actin filaments	Up in CIB
634	GOBP_RESPONSE_TO_AXON_INJURY	GOBP_RESPONSE_TO_AXON_INJURY	#N/A	27	0.358591	1.49863	0.0704961	0.128402	1	1369	tags=52%, list=28%, signal=72%	#N/A	01_Adhesion, Sprouting, Migration	Up in CIB
635	GOBP_CELLULAR_AMINO_ACID_BIOSYNTHETIC_PROCESS	GOBP_CELLULAR_AMINO_ACID_BIOSYNTHETIC_PROCESS	#N/A	24	0.374418	1.4981	0.0601604	0.128611	1	492	tags=29%, list=10%, signal=32%	#N/A	37_AA metabolism	Up in CIB
636	GOBP_EMBRYONIC_MORPHOGENESIS	GOBP_EMBRYONIC_MORPHOGENESIS	#N/A	124	0.254269	1.498	0.0208333	0.1285	1	1325	tags=36%, list=27%, signal=49%	#N/A	05_Cellular differentiation	Up in CIB
637	GOBP_REGULATION_OF_ANION_TRANSPORT	GOBP_REGULATION_OF_ANION_TRANSPORT	#N/A	213	0.234672	1.49788	0.0163599	0.128391	1	1254	tags=34%, list=26%, signal=44%	#N/A	01_Adhesion, Sprouting, Migration	Up in CIB
638	GOBP_CELL_CHEMOTAXIS	GOBP_CELL_CHEMOTAXIS	#N/A	62	0.294969	1.49534	0.0385542	0.130143	1	1458	tags=47%, list=30%, signal=66%	#N/A	01_Adhesion, Sprouting, Migration	Up in CIB
639	GOBP_POSITIVE_REGULATION_OF_NERVOUS_SYSTEM_DEVELOPMENT	GOBP_POSITIVE_REGULATION_OF_NERVOUS_SYSTEM_DEVELOPMENT	#N/A	79	0.273531	1.49524	0.0423826	0.130018	1	1055	tags=33%, list=22%, signal=41%	#N/A	01_Adhesion, Sprouting, Migration	Up in CIB
640	GOBP_B_CELL_PROLIFERATION	GOBP_B_CELL_PROLIFERATION	#N/A	21	0.391038	1.49515	0.0610264	0.129891	1	2444	tags=86%, list=50%, signal=172%	#N/A	01_Adhesion, Sprouting, Migration	Up in CIB
641	GOBP_EXOCYTOSIS	GOBP_EXOCYTOSIS	#N/A	254	0.232577	1.49445	0.013347	0.130216	1	1375	tags=36%, list=28%, signal=48%	#N/A	01_Adhesion, Sprouting, Migration	Up in CIB
642	GOBP_REGULATION_OF_PROTEIN_PHOSPHORYLATION	GOBP_REGULATION_OF_PROTEIN_PHOSPHORYLATION	#N/A	302	0.228576	1.49353	0.0122449	0.130724	1	1809	tags=47%, list=37%, signal=71%	#N/A	04_Signalling	Up in CIB
643	GOBP_NEGATIVE_REGULATION_OF_LYMPHOCYTE_MEDIATED_IMMUNITY	GOBP_NEGATIVE_REGULATION_OF_LYMPHOCYTE_MEDIATED_IMMUNITY	#N/A	16	0.423661	1.49313	0.0753623	0.13082	1	952	tags=50%, list=20%, signal=62%	#N/A	01_Adhesion, Sprouting, Migration	Up in CIB
644	GOBP_POSITIVE_REGULATION_OF_ION_TRANSPORT	GOBP_POSITIVE_REGULATION_OF_ION_TRANSPORT	#N/A	152	0.241607	1.49185	0.0297556	0.131577	1	817	tags=25%, list=17%, signal=29%	#N/A	01_Adhesion, Sprouting, Migration	Up in CIB
645	GOBP_PLATELET_ACTIVATION	GOBP_PLATELET_ACTIVATION	#N/A	57	0.290315	1.49144	0.0528211	0.131658	1	2604	tags=82%, list=54%, signal=176%	#N/A	11_Wound healing	Up in CIB
646	GOBP_POSITIVE_REGULATION_OF_PROTEIN_PHOSPHORYLATION	GOBP_POSITIVE_REGULATION_OF_PROTEIN_PHOSPHORYLATION	#N/A	195	0.236768	1.4912	0.0218295	0.131663	1	1767	tags=49%, list=36%, signal=74%	#N/A	04_Signalling	Up in CIB
647	GOBP_ENDOTHELIAL_CELL_DEVELOPMENT	GOBP_ENDOTHELIAL_CELL_DEVELOPMENT	#N/A	19	0.398787	1.4898	0.0663957	0.132499	1	1342	tags=53%, list=28%, signal=73%	#N/A	08_Epithelial differentiation	Up in CIB
648	GOBP_MYELOID_LEUKOCYTE_ACTIVATION	GOBP_MYELOID_LEUKOCYTE_ACTIVATION	#N/A	182	0.235622	1.48963	0.0254507	0.132403	1	966	tags=28%, list=20%, signal=34%	#N/A	01_Adhesion, Sprouting, Migration	Up in CIB
649	GOBP_EMBRYO_DEVELOPMENT	GOBP_EMBRYO_DEVELOPMENT	#N/A	244	0.231828	1.48942	0.011259	0.132345	1	1339	tags=34%, list=28%, signal=45%	#N/A	05_Cellular differentiation	Up in CIB
650	GOBP_CELL_SURFACE_RECEPTOR_SIGNALING_PATHWAY_INVOLVED_IN_CELL_CELL_SIGNALING	GOBP_CELL_SURFACE_RECEPTOR_SIGNALING_PATHWAY_INVOLVED_IN_CELL_CELL_SIGNALING	#N/A	131	0.246889	1.48847	0.0261153	0.132825	1	890	tags=27%, list=18%, signal=32%	#N/A	13_Cell_cell_signalling	Up in CIB
651	GOBP_REGULATION_OF_PRODUCTION_OF_MOLECULAR_MEDIATOR_OF_IMMUNE_RESPONSE	GOBP_REGULATION_OF_PRODUCTION_OF_MOLECULAR_MEDIATOR_OF_IMMUNE_RESPONSE	#N/A	32	0.342945	1.48845	0.0670103	0.132632	1	1540	tags=53%, list=32%, signal=77%	#N/A	01_Adhesion, Sprouting, Migration	Up in CIB
652	GOBP_POSITIVE_REGULATION_OF_ENDOTHELIAL_CELL_PROLIFERATION	GOBP_POSITIVE_REGULATION_OF_ENDOTHELIAL_CELL_PROLIFERATION	#N/A	27	0.364899	1.4862	0.0547588	0.134146	1	347	tags=22%, list=7%, signal=24%	#N/A	01_Adhesion, Sprouting, Migration	Up in CIB
653	GOBP_REGULATION_OF_VESICLE_MEDIATED_TRANSPORT	GOBP_REGULATION_OF_VESICLE_MEDIATED_TRANSPORT	#N/A	140	0.247586	1.48425	0.0369588	0.135464	1	1832	tags=50%, list=38%, signal=78%	#N/A	01_Adhesion, Sprouting, Migration	Up in CIB
654	GOBP_EPIDERMAL_GROWTH_FACTOR_RECEPTOR_SIGNALING_PATHWAY	GOBP_EPIDERMAL_GROWTH_FACTOR_RECEPTOR_SIGNALING_PATHWAY	#N/A	28	0.348748	1.48375	0.0666667	0.135642	1	1661	tags=54%, list=34%, signal=81%	#N/A	01_Adhesion, Sprouting, Migration	Up in CIB
655	GOBP_NEGATIVE_REGULATION_OF_PROTEIN_CONTAINING_COMPLEX_ASSEMBLY	GOBP_NEGATIVE_REGULATION_OF_PROTEIN_CONTAINING_COMPLEX_ASSEMBLY	#N/A	40	0.319556	1.48195	0.063591	0.136817	1	1949	tags=60%, list=40%, signal=100%	#N/A	06_Actin filaments	Up in CIB
656	GOBP_MAST_CELL_ACTIVATION	GOBP_MAST_CELL_ACTIVATION	#N/A	18	0.404148	1.48118	0.08	0.13728	1	1552	tags=61%, list=32%, signal=90%	#N/A	01_Adhesion, Sprouting, Migration	Up in CIB
657	GOBP_DEFENSE_RESPONSE_TO_OTHER_ORGANISM	GOBP_DEFENSE_RESPONSE_TO_OTHER_ORGANISM	#N/A	219	0.23346	1.48112	0.01875	0.137122	1	1042	tags=28%, list=22%, signal=34%	#N/A	01_Adhesion, Sprouting, Migration	Up in CIB
658	GOBP_DICARBOXYLIC_ACID_TRANSPORT	GOBP_DICARBOXYLIC_ACID_TRANSPORT	#N/A	26	0.362849	1.4809	0.0762943	0.137057	1	1225	tags=50%, list=25%, signal=67%	#N/A	01_Adhesion, Sprouting, Migration	Up in CIB
659	GOBP_ACTIN_FILAMENT_DEPOLYMERIZATION	GOBP_ACTIN_FILAMENT_DEPOLYMERIZATION	#N/A	21	0.383961	1.47857	0.079235	0.138694	1	1863	tags=67%, list=38%, signal=108%	#N/A	06_Actin filaments	Up in CIB
660	GOBP_CELLULAR_RESPONSE_TO_NITROGEN_COMPOUND	GOBP_CELLULAR_RESPONSE_TO_NITROGEN_COMPOUND	#N/A	195	0.234161	1.47678	0.0200211	0.139898	1	1211	tags=32%, list=25%, signal=41%	#N/A	01_Adhesion, Sprouting, Migration	Up in CIB
661	GOBP_MONOSACCHARIDE_BIOSYNTHETIC_PROCESS	GOBP_MONOSACCHARIDE_BIOSYNTHETIC_PROCESS	#N/A	24	0.3595	1.47584	0.0694259	0.140444	1	351	tags=21%, list=7%, signal=22%	#N/A	16_Glucose metabolism	Up in CIB
662	GOBP_RESPONSE_TO_OSMOTIC_STRESS	GOBP_RESPONSE_TO_OSMOTIC_STRESS	#N/A	29	0.347197	1.47545	0.0665813	0.140526	1	1275	tags=41%, list=26%, signal=56%	#N/A	12_Cell Response to physical enviroment	Up in CIB
663	GOBP_SENSORY_ORGAN_DEVELOPMENT	GOBP_SENSORY_ORGAN_DEVELOPMENT	#N/A	122	0.249097	1.47437	0.0449069	0.141145	1	575	tags=20%, list=12%, signal=23%	#N/A	05_Cellular differentiation	Up in CIB
664	GOBP_POSITIVE_REGULATION_OF_PROTEIN_KINASE_B_SIGNALING	GOBP_POSITIVE_REGULATION_OF_PROTEIN_KINASE_B_SIGNALING	#N/A	41	0.317927	1.47418	0.0705446	0.141077	1	1683	tags=54%, list=35%, signal=82%	#N/A	04_Signalling	Up in CIB
665	GOBP_MYOFIBRIL_ASSEMBLY	GOBP_MYOFIBRIL_ASSEMBLY	#N/A	16	0.412587	1.47404	0.082153	0.140977	1	1837	tags=69%, list=38%, signal=110%	#N/A	05_Cellular differentiation	Up in CIB
666	GOBP_POSTSYNAPSE_ORGANIZATION	GOBP_POSTSYNAPSE_ORGANIZATION	#N/A	56	0.289488	1.4737	0.0738975	0.141053	1	2118	tags=68%, list=44%, signal=119%	#N/A	14_Cell_junction	Up in CIB
667	GOBP_INTERFERON_GAMMA_MEDIATED_SIGNALING_PATHWAY	GOBP_INTERFERON_GAMMA_MEDIATED_SIGNALING_PATHWAY	#N/A	18	0.400379	1.47338	0.0787293	0.141108	1	980	tags=44%, list=20%, signal=56%	#N/A	01_Adhesion, Sprouting, Migration	Up in CIB
668	GOBP_CELL_KILLING	GOBP_CELL_KILLING	#N/A	33	0.334018	1.47168	0.0812582	0.142268	1	1034	tags=42%, list=21%, signal=54%	#N/A	01_Adhesion, Sprouting, Migration	Up in CIB
669	GOBP_SMOOTH_MUSCLE_CONTRACTION	GOBP_SMOOTH_MUSCLE_CONTRACTION	#N/A	18	0.397148	1.47152	0.0877698	0.142152	1	581	tags=39%, list=12%, signal=44%	#N/A	01_Adhesion, Sprouting, Migration	Up in CIB
670	GOBP_ADAPTIVE_IMMUNE_RESPONSE_BASED_ON_SOMATIC_RECOMBINATION_OF_IMMUNE_RECEPTORS_BUILT_FROM_IMMUNOGLOBULIN_SUPERFAMILY_DOMAINS	GOBP_ADAPTIVE_IMMUNE_RESPONSE_BASED_ON_SOMATIC_RECOMBINATION_OF_IMMUNE_RECEPTORS_BUILT_FROM_IMMUNOGLOBULIN_SUPERFAMILY_DOMAINS	#N/A	75	0.270814	1.46889	0.0577367	0.144016	1	2106	tags=63%, list=43%, signal=109%	#N/A	01_Adhesion, Sprouting, Migration	Up in CIB
671	GOBP_VASCULAR_ENDOTHELIAL_GROWTH_FACTOR_RECEPTOR_SIGNALING_PATHWAY	GOBP_VASCULAR_ENDOTHELIAL_GROWTH_FACTOR_RECEPTOR_SIGNALING_PATHWAY	#N/A	24	0.373997	1.46831	0.0770289	0.144261	1	2225	tags=75%, list=46%, signal=138%	#N/A	01_Adhesion, Sprouting, Migration	Up in CIB
672	GOBP_POSITIVE_REGULATION_OF_CELL_GROWTH	GOBP_POSITIVE_REGULATION_OF_CELL_GROWTH	#N/A	46	0.300682	1.46818	0.0696202	0.144167	1	1320	tags=39%, list=27%, signal=53%	#N/A	01_Adhesion, Sprouting, Migration	Up in CIB
673	GOBP_CELLULAR_ION_HOMEOSTASIS	GOBP_CELLULAR_ION_HOMEOSTASIS	#N/A	141	0.242277	1.46736	0.0334052	0.144648	1	1945	tags=55%, list=40%, signal=89%	#N/A	01_Adhesion, Sprouting, Migration	Up in CIB
674	GOBP_REGULATION_OF_SYNAPSE_STRUCTURE_OR_ACTIVITY	GOBP_REGULATION_OF_SYNAPSE_STRUCTURE_OR_ACTIVITY	#N/A	56	0.288143	1.46634	0.0655542	0.145279	1	940	tags=32%, list=19%, signal=39%	#N/A	14_Cell_junction	Up in CIB
675	GOBP_POSITIVE_REGULATION_OF_CELL_DEVELOPMENT	GOBP_POSITIVE_REGULATION_OF_CELL_DEVELOPMENT	#N/A	84	0.26665	1.46595	0.0482204	0.145349	1	1516	tags=42%, list=31%, signal=60%	#N/A	01_Adhesion, Sprouting, Migration	Up in CIB
676	GOBP_POSITIVE_REGULATION_OF_LIPASE_ACTIVITY	GOBP_POSITIVE_REGULATION_OF_LIPASE_ACTIVITY	#N/A	15	0.423819	1.46459	0.0800582	0.146266	1	1531	tags=60%, list=32%, signal=87%	#N/A	09_Regulation of proteins	Up in CIB
677	GOBP_RESPONSE_TO_BIOTIC_STIMULUS	GOBP_RESPONSE_TO_BIOTIC_STIMULUS	#N/A	313	0.222594	1.4641	0.0152439	0.146424	1	1429	tags=36%, list=30%, signal=47%	#N/A	01_Adhesion, Sprouting, Migration	Up in CIB
678	GOBP_BLOOD_VESSEL_REMODELING	GOBP_BLOOD_VESSEL_REMODELING	#N/A	17	0.41262	1.46275	0.0881913	0.14732	1	1984	tags=76%, list=41%, signal=129%	#N/A	01_Adhesion, Sprouting, Migration	Up in CIB
679	GOBP_ACTOMYOSIN_STRUCTURE_ORGANIZATION	GOBP_ACTOMYOSIN_STRUCTURE_ORGANIZATION	#N/A	64	0.283801	1.46272	0.0620525	0.147128	1	1747	tags=52%, list=36%, signal=80%	#N/A	06_Actin filaments	Up in CIB
680	GOBP_EMBRYO_IMPLANTATION	GOBP_EMBRYO_IMPLANTATION	#N/A	15	0.413012	1.46251	0.0803949	0.147096	1	868	tags=40%, list=18%, signal=49%	#N/A	01_Adhesion, Sprouting, Migration	Up in CIB
681	GOBP_REGULATION_OF_CALCIUM_ION_TRANSPORT_INTO_CYTOSOL	GOBP_REGULATION_OF_CALCIUM_ION_TRANSPORT_INTO_CYTOSOL	#N/A	20	0.384449	1.46155	0.0876217	0.147699	1	2261	tags=80%, list=47%, signal=149%	#N/A	01_Adhesion, Sprouting, Migration	Up in CIB
682	GOBP_RESPONSE_TO_ABIOTIC_STIMULUS	GOBP_RESPONSE_TO_ABIOTIC_STIMULUS	#N/A	354	0.219731	1.46017	0.010142	0.148656	1	1350	tags=34%, list=28%, signal=44%	#N/A	12_Cell Response to physical enviroment	Up in CIB
683	GOBP_FOCAL_ADHESION_ASSEMBLY	GOBP_FOCAL_ADHESION_ASSEMBLY	#N/A	34	0.319913	1.45819	0.08875	0.150091	1	1677	tags=56%, list=35%, signal=85%	#N/A	01_Adhesion, Sprouting, Migration	Up in CIB
684	GOBP_PLASMA_MEMBRANE_ORGANIZATION	GOBP_PLASMA_MEMBRANE_ORGANIZATION	#N/A	42	0.307411	1.4574	0.0717762	0.150531	1	2407	tags=76%, list=50%, signal=150%	#N/A	27_Plasma membrane organisation	Up in CIB
685	GOBP_REGULATION_OF_T_CELL_RECEPTOR_SIGNALING_PATHWAY	GOBP_REGULATION_OF_T_CELL_RECEPTOR_SIGNALING_PATHWAY	#N/A	15	0.424652	1.45724	0.0872093	0.150441	1	2112	tags=80%, list=44%, signal=141%	#N/A	01_Adhesion, Sprouting, Migration	Up in CIB
686	GOBP_NEGATIVE_REGULATION_OF_TRANSFORMING_GROWTH_FACTOR_BETA_RECEPTOR_SIGNALING_PATHWAY	GOBP_NEGATIVE_REGULATION_OF_TRANSFORMING_GROWTH_FACTOR_BETA_RECEPTOR_SIGNALING_PATHWAY	#N/A	19	0.392016	1.45587	0.0724432	0.151387	1	1550	tags=58%, list=32%, signal=85%	#N/A	01_Adhesion, Sprouting, Migration	Up in CIB
687	GOBP_NEURON_PROJECTION_REGENERATION	GOBP_NEURON_PROJECTION_REGENERATION	#N/A	24	0.363857	1.4545	0.0772414	0.152353	1	1369	tags=50%, list=28%, signal=69%	#N/A	01_Adhesion, Sprouting, Migration	Up in CIB
688	GOBP_NEGATIVE_REGULATION_OF_NERVOUS_SYSTEM_DEVELOPMENT	GOBP_NEGATIVE_REGULATION_OF_NERVOUS_SYSTEM_DEVELOPMENT	#N/A	40	0.316153	1.4539	0.0628079	0.152627	1	732	tags=30%, list=15%, signal=35%	#N/A	01_Adhesion, Sprouting, Migration	Up in CIB
689	GOBP_LIPID_OXIDATION	GOBP_LIPID_OXIDATION	#N/A	30	0.335931	1.45212	0.091029	0.154008	1	1316	tags=43%, list=27%, signal=59%	#N/A	01_Adhesion, Sprouting, Migration	Up in CIB
690	GOBP_PROSTATE_GLAND_DEVELOPMENT	GOBP_PROSTATE_GLAND_DEVELOPMENT	#N/A	15	0.415197	1.45182	0.0844063	0.154043	1	80	tags=20%, list=2%, signal=20%	#N/A	01_Adhesion, Sprouting, Migration	Up in CIB
691	GOBP_REGULATION_OF_REACTIVE_OXYGEN_SPECIES_BIOSYNTHETIC_PROCESS	GOBP_REGULATION_OF_REACTIVE_OXYGEN_SPECIES_BIOSYNTHETIC_PROCESS	#N/A	32	0.341215	1.4513	0.0831135	0.154288	1	755	tags=28%, list=16%, signal=33%	#N/A	15_ROS & NOS	Up in CIB
692	GOBP_RETINA_HOMEOSTASIS	GOBP_RETINA_HOMEOSTASIS	#N/A	17	0.404764	1.45123	0.0760719	0.154131	1	270	tags=24%, list=6%, signal=25%	#N/A	18_tissue remodeling	Up in CIB
693	GOBP_IMMUNE_EFFECTOR_PROCESS	GOBP_IMMUNE_EFFECTOR_PROCESS	#N/A	295	0.221714	1.45067	0.0122825	0.154398	1	1090	tags=30%, list=23%, signal=37%	#N/A	01_Adhesion, Sprouting, Migration	Up in CIB
694	GOBP_EPITHELIAL_CELL_APOPTOTIC_PROCESS	GOBP_EPITHELIAL_CELL_APOPTOTIC_PROCESS	#N/A	24	0.367066	1.4499	0.096	0.154886	1	536	tags=25%, list=11%, signal=28%	#N/A	01_Adhesion, Sprouting, Migration	Up in CIB
695	GOBP_CYTOSKELETON_ORGANIZATION	GOBP_CYTOSKELETON_ORGANIZATION	#N/A	404	0.215955	1.44961	0.00907258	0.154924	1	1686	tags=42%, list=35%, signal=60%	#N/A	06_Actin filaments	Up in CIB
696	GOBP_MYELOID_LEUKOCYTE_DIFFERENTIATION	GOBP_MYELOID_LEUKOCYTE_DIFFERENTIATION	#N/A	54	0.290307	1.44906	0.0745721	0.15521	1	444	tags=19%, list=9%, signal=20%	#N/A	01_Adhesion, Sprouting, Migration	Up in CIB
697	GOBP_POSITIVE_REGULATION_OF_NEUROGENESIS	GOBP_POSITIVE_REGULATION_OF_NEUROGENESIS	#N/A	67	0.273242	1.44852	0.0673635	0.1555	1	1503	tags=42%, list=31%, signal=60%	#N/A	01_Adhesion, Sprouting, Migration	Up in CIB
698	GOBP_REGULATION_OF_PHOSPHOPROTEIN_PHOSPHATASE_ACTIVITY	GOBP_REGULATION_OF_PHOSPHOPROTEIN_PHOSPHATASE_ACTIVITY	#N/A	26	0.350666	1.44822	0.0826873	0.155547	1	457	tags=23%, list=9%, signal=25%	#N/A	04_Signalling	Up in CIB
699	GOBP_MYELOID_CELL_HOMEOSTASIS	GOBP_MYELOID_CELL_HOMEOSTASIS	#N/A	46	0.303051	1.44757	0.0718711	0.155915	1	1029	tags=30%, list=21%, signal=38%	#N/A	01_Adhesion, Sprouting, Migration	Up in CIB
700	GOBP_RECEPTOR_METABOLIC_PROCESS	GOBP_RECEPTOR_METABOLIC_PROCESS	#N/A	49	0.293152	1.44532	0.0912365	0.157652	1	1809	tags=57%, list=37%, signal=90%	#N/A	01_Adhesion, Sprouting, Migration	Up in CIB
701	GOBP_REGULATION_OF_GLIAL_CELL_DIFFERENTIATION	GOBP_REGULATION_OF_GLIAL_CELL_DIFFERENTIATION	#N/A	23	0.368493	1.44445	0.0987821	0.158238	1	1438	tags=48%, list=30%, signal=68%	#N/A	01_Adhesion, Sprouting, Migration	Up in CIB
702	GOBP_REGULATION_OF_MAPK_CASCADE	GOBP_REGULATION_OF_MAPK_CASCADE	#N/A	155	0.237927	1.44377	0.0432034	0.158607	1	1039	tags=27%, list=21%, signal=33%	#N/A	04_Signalling	Up in CIB
703	GOBP_ADAPTIVE_IMMUNE_RESPONSE	GOBP_ADAPTIVE_IMMUNE_RESPONSE	#N/A	96	0.257799	1.44341	0.0643678	0.158707	1	2106	tags=60%, list=43%, signal=105%	#N/A	01_Adhesion, Sprouting, Migration	Up in CIB
704	GOBP_CD4_POSITIVE_ALPHA_BETA_T_CELL_DIFFERENTIATION	GOBP_CD4_POSITIVE_ALPHA_BETA_T_CELL_DIFFERENTIATION	#N/A	21	0.369555	1.44271	0.103787	0.159082	1	2046	tags=71%, list=42%, signal=123%	#N/A	01_Adhesion, Sprouting, Migration	Up in CIB
705	GOBP_SMOOTH_MUSCLE_CELL_MIGRATION	GOBP_SMOOTH_MUSCLE_CELL_MIGRATION	#N/A	29	0.339769	1.44178	0.0805195	0.159701	1	456	tags=28%, list=9%, signal=30%	#N/A	01_Adhesion, Sprouting, Migration	Up in CIB
706	GOBP_REGULATION_OF_SYNAPSE_ASSEMBLY	GOBP_REGULATION_OF_SYNAPSE_ASSEMBLY	#N/A	22	0.360675	1.44121	0.0929919	0.160039	1	835	tags=36%, list=17%, signal=44%	#N/A	14_Cell_junction	Up in CIB
707	GOBP_REGULATION_OF_CYTOSKELETON_ORGANIZATION	GOBP_REGULATION_OF_CYTOSKELETON_ORGANIZATION	#N/A	154	0.235904	1.44073	0.0351064	0.160256	1	1777	tags=49%, list=37%, signal=74%	#N/A	06_Actin filaments	Up in CIB
708	GOBP_REGULATION_OF_PEPTIDE_SECRETION	GOBP_REGULATION_OF_PEPTIDE_SECRETION	#N/A	67	0.270866	1.44054	0.0746791	0.16019	1	1425	tags=40%, list=29%, signal=56%	#N/A	01_Adhesion, Sprouting, Migration	Up in CIB
709	GOBP_RESPONSE_TO_INSULIN	GOBP_RESPONSE_TO_INSULIN	#N/A	81	0.266847	1.44009	0.0678161	0.160356	1	563	tags=20%, list=12%, signal=22%	#N/A	01_Adhesion, Sprouting, Migration	Up in CIB
710	GOBP_CELLULAR_LIPID_METABOLIC_PROCESS	GOBP_CELLULAR_LIPID_METABOLIC_PROCESS	#N/A	245	0.226245	1.43934	0.0186335	0.16081	1	1344	tags=36%, list=28%, signal=47%	#N/A	01_Adhesion, Sprouting, Migration	Up in CIB
711	GOBP_INSULIN_SECRETION	GOBP_INSULIN_SECRETION	#N/A	49	0.298971	1.43914	0.0780856	0.160751	1	1425	tags=43%, list=29%, signal=60%	#N/A	01_Adhesion, Sprouting, Migration	Up in CIB
712	GOBP_REGULATION_OF_PHOSPHORUS_METABOLIC_PROCESS	GOBP_REGULATION_OF_PHOSPHORUS_METABOLIC_PROCESS	#N/A	417	0.215008	1.43881	0.00806452	0.1608	1	964	tags=25%, list=20%, signal=28%	#N/A	04_Signalling	Up in CIB
713	GOBP_SENSORY_ORGAN_MORPHOGENESIS	GOBP_SENSORY_ORGAN_MORPHOGENESIS	#N/A	48	0.299068	1.43858	0.0685096	0.160813	1	718	tags=27%, list=15%, signal=31%	#N/A	05_Cellular differentiation	Up in CIB
714	GOBP_RESPONSE_TO_TUMOR_NECROSIS_FACTOR	GOBP_RESPONSE_TO_TUMOR_NECROSIS_FACTOR	#N/A	65	0.280845	1.43777	0.0619883	0.161345	1	358	tags=17%, list=7%, signal=18%	#N/A	04_Signalling	Up in CIB
715	GOBP_REGULATION_OF_EXTRACELLULAR_MATRIX_ORGANIZATION	GOBP_REGULATION_OF_EXTRACELLULAR_MATRIX_ORGANIZATION	#N/A	18	0.386696	1.43691	0.0982906	0.161943	1	1342	tags=56%, list=28%, signal=77%	#N/A	24_ECM regulation	Up in CIB
716	GOBP_POSITIVE_REGULATION_OF_SMALL_MOLECULE_METABOLIC_PROCESS	GOBP_POSITIVE_REGULATION_OF_SMALL_MOLECULE_METABOLIC_PROCESS	#N/A	39	0.31472	1.4369	0.0831296	0.161731	1	1138	tags=38%, list=23%, signal=50%	#N/A	01_Adhesion, Sprouting, Migration	Up in CIB
717	GOBP_GLOMERULUS_DEVELOPMENT	GOBP_GLOMERULUS_DEVELOPMENT	#N/A	16	0.40696	1.4357	0.0830946	0.162614	1	1366	tags=56%, list=28%, signal=78%	#N/A	01_Adhesion, Sprouting, Migration	Up in CIB
718	GOBP_STEROL_HOMEOSTASIS	GOBP_STEROL_HOMEOSTASIS	#N/A	28	0.338872	1.43561	0.0912698	0.162465	1	1881	tags=61%, list=39%, signal=99%	#N/A	01_Adhesion, Sprouting, Migration	Up in CIB
719	GOBP_DEVELOPMENTAL_PROCESS_INVOLVED_IN_REPRODUCTION	GOBP_DEVELOPMENTAL_PROCESS_INVOLVED_IN_REPRODUCTION	#N/A	210	0.229998	1.43483	0.0218069	0.162906	1	1255	tags=33%, list=26%, signal=43%	#N/A	01_Adhesion, Sprouting, Migration	Up in CIB
720	GOBP_MICROTUBULE_BUNDLE_FORMATION	GOBP_MICROTUBULE_BUNDLE_FORMATION	#N/A	20	0.371222	1.43471	0.0900277	0.162779	1	686	tags=35%, list=14%, signal=41%	#N/A	06_Actin filaments	Up in CIB
721	GOBP_NEGATIVE_REGULATION_OF_CYSTEINE_TYPE_ENDOPEPTIDASE_ACTIVITY	GOBP_NEGATIVE_REGULATION_OF_CYSTEINE_TYPE_ENDOPEPTIDASE_ACTIVITY	#N/A	22	0.368419	1.43455	0.0930233	0.162694	1	1123	tags=41%, list=23%, signal=53%	#N/A	09_Regulation of proteins	Up in CIB
722	GOBP_FATTY_ACID_BIOSYNTHETIC_PROCESS	GOBP_FATTY_ACID_BIOSYNTHETIC_PROCESS	#N/A	40	0.309898	1.43448	0.0822785	0.162545	1	1334	tags=43%, list=28%, signal=58%	#N/A	01_Adhesion, Sprouting, Migration	Up in CIB
723	GOBP_CELL_COMMUNICATION_INVOLVED_IN_CARDIAC_CONDUCTION	GOBP_CELL_COMMUNICATION_INVOLVED_IN_CARDIAC_CONDUCTION	#N/A	18	0.384595	1.43439	0.0843707	0.162409	1	677	tags=33%, list=14%, signal=39%	#N/A	01_Adhesion, Sprouting, Migration	Up in CIB
724	GOBP_SYNAPTIC_TRANSMISSION_GLUTAMATERGIC	GOBP_SYNAPTIC_TRANSMISSION_GLUTAMATERGIC	#N/A	20	0.378727	1.43379	0.0974212	0.162744	1	1225	tags=45%, list=25%, signal=60%	#N/A	13_Cell_cell_signalling	Up in CIB
725	GOBP_RESPONSE_TO_OXIDATIVE_STRESS	GOBP_RESPONSE_TO_OXIDATIVE_STRESS	#N/A	138	0.237864	1.4335	0.0465368	0.162796	1	1029	tags=25%, list=21%, signal=30%	#N/A	01_Adhesion, Sprouting, Migration	Up in CIB
726	GOBP_COLUMNAR_CUBOIDAL_EPITHELIAL_CELL_DIFFERENTIATION	GOBP_COLUMNAR_CUBOIDAL_EPITHELIAL_CELL_DIFFERENTIATION	#N/A	18	0.392898	1.4324	0.116279	0.163585	1	525	tags=28%, list=11%, signal=31%	#N/A	08_Epithelial differentiation	Up in CIB
727	GOBP_I_KAPPAB_KINASE_NF_KAPPAB_SIGNALING	GOBP_I_KAPPAB_KINASE_NF_KAPPAB_SIGNALING	#N/A	65	0.278862	1.43109	0.0689655	0.16452	1	1890	tags=54%, list=39%, signal=87%	#N/A	04_Signalling	Up in CIB
728	GOBP_REGULATION_OF_RAS_PROTEIN_SIGNAL_TRANSDUCTION	GOBP_REGULATION_OF_RAS_PROTEIN_SIGNAL_TRANSDUCTION	#N/A	49	0.288966	1.43082	0.0805687	0.164549	1	2250	tags=65%, list=46%, signal=121%	#N/A	04_Signalling	Up in CIB
729	GOBP_REGULATION_OF_CELLULAR_CARBOHYDRATE_METABOLIC_PROCESS	GOBP_REGULATION_OF_CELLULAR_CARBOHYDRATE_METABOLIC_PROCESS	#N/A	38	0.311237	1.42863	0.0983397	0.16636	1	817	tags=29%, list=17%, signal=35%	#N/A	16_Glucose metabolism	Up in CIB
730	GOBP_JNK_CASCADE	GOBP_JNK_CASCADE	#N/A	42	0.304204	1.42775	0.0833333	0.166935	1	890	tags=29%, list=18%, signal=35%	#N/A	04_Signalling	Up in CIB
731	GOBP_ANIMAL_ORGAN_REGENERATION	GOBP_ANIMAL_ORGAN_REGENERATION	#N/A	32	0.324593	1.42524	0.0984043	0.169093	1	1029	tags=38%, list=21%, signal=47%	#N/A	05_Cellular differentiation	Up in CIB
732	GOBP_NEGATIVE_REGULATION_OF_EXTRINSIC_APOPTOTIC_SIGNALING_PATHWAY_VIA_DEATH_DOMAIN_RECEPTORS	GOBP_NEGATIVE_REGULATION_OF_EXTRINSIC_APOPTOTIC_SIGNALING_PATHWAY_VIA_DEATH_DOMAIN_RECEPTORS	#N/A	18	0.387219	1.42469	0.110354	0.169373	1	1554	tags=56%, list=32%, signal=81%	#N/A	01_Adhesion, Sprouting, Migration	Up in CIB
733	GOBP_RHO_PROTEIN_SIGNAL_TRANSDUCTION	GOBP_RHO_PROTEIN_SIGNAL_TRANSDUCTION	#N/A	32	0.325665	1.42453	0.0980132	0.169285	1	2250	tags=72%, list=46%, signal=133%	#N/A	04_Signalling	Up in CIB
734	GOBP_LEUKOCYTE_HOMEOSTASIS	GOBP_LEUKOCYTE_HOMEOSTASIS	#N/A	23	0.354862	1.42425	0.109608	0.169301	1	136	tags=17%, list=3%, signal=18%	#N/A	01_Adhesion, Sprouting, Migration	Up in CIB
735	GOBP_REGULATION_OF_PROTEIN_CONTAINING_COMPLEX_DISASSEMBLY	GOBP_REGULATION_OF_PROTEIN_CONTAINING_COMPLEX_DISASSEMBLY	#N/A	42	0.301542	1.42408	0.0912454	0.1692	1	1922	tags=60%, list=40%, signal=98%	#N/A	06_Actin filaments	Up in CIB
736	GOBP_NEGATIVE_REGULATION_OF_REACTIVE_OXYGEN_SPECIES_METABOLIC_PROCESS	GOBP_NEGATIVE_REGULATION_OF_REACTIVE_OXYGEN_SPECIES_METABOLIC_PROCESS	#N/A	21	0.366605	1.42405	0.100275	0.168987	1	1309	tags=48%, list=27%, signal=65%	#N/A	15_ROS & NOS	Up in CIB
737	GOBP_INTERLEUKIN_6_PRODUCTION	GOBP_INTERLEUKIN_6_PRODUCTION	#N/A	36	0.315176	1.42392	0.0872313	0.168899	1	630	tags=28%, list=13%, signal=32%	#N/A	01_Adhesion, Sprouting, Migration	Up in CIB
738	GOBP_REGULATION_OF_DEFENSE_RESPONSE	GOBP_REGULATION_OF_DEFENSE_RESPONSE	#N/A	165	0.230947	1.4239	0.0430672	0.168686	1	1890	tags=50%, list=39%, signal=80%	#N/A	01_Adhesion, Sprouting, Migration	Up in CIB
739	GOBP_NEGATIVE_REGULATION_OF_PEPTIDYL_TYROSINE_PHOSPHORYLATION	GOBP_NEGATIVE_REGULATION_OF_PEPTIDYL_TYROSINE_PHOSPHORYLATION	#N/A	16	0.403426	1.42356	0.0985294	0.168741	1	2077	tags=75%, list=43%, signal=131%	#N/A	04_Signalling	Up in CIB
740	GOBP_EMBRYONIC_ORGAN_DEVELOPMENT	GOBP_EMBRYONIC_ORGAN_DEVELOPMENT	#N/A	76	0.262133	1.42341	0.07281	0.16866	1	1339	tags=37%, list=28%, signal=50%	#N/A	05_Cellular differentiation	Up in CIB
741	GOBP_REGULATION_OF_PEPTIDE_HORMONE_SECRETION	GOBP_REGULATION_OF_PEPTIDE_HORMONE_SECRETION	#N/A	45	0.299887	1.42205	0.0970516	0.169697	1	1425	tags=44%, list=29%, signal=62%	#N/A	01_Adhesion, Sprouting, Migration	Up in CIB
742	GOBP_PEPTIDE_SECRETION	GOBP_PEPTIDE_SECRETION	#N/A	84	0.257728	1.42137	0.0678161	0.170099	1	1061	tags=30%, list=22%, signal=37%	#N/A	01_Adhesion, Sprouting, Migration	Up in CIB
743	GOBP_ORGANIC_HYDROXY_COMPOUND_METABOLIC_PROCESS	GOBP_ORGANIC_HYDROXY_COMPOUND_METABOLIC_PROCESS	#N/A	143	0.238165	1.41927	0.0613757	0.171865	1	1587	tags=43%, list=33%, signal=63%	#N/A	01_Adhesion, Sprouting, Migration	Up in CIB
744	GOBP_NEGATIVE_REGULATION_OF_SUPRAMOLECULAR_FIBER_ORGANIZATION	GOBP_NEGATIVE_REGULATION_OF_SUPRAMOLECULAR_FIBER_ORGANIZATION	#N/A	46	0.299109	1.41699	0.0851852	0.173769	1	1863	tags=57%, list=38%, signal=91%	#N/A	06_Actin filaments	Up in CIB
745	GOBP_CELL_SUBSTRATE_JUNCTION_ORGANIZATION	GOBP_CELL_SUBSTRATE_JUNCTION_ORGANIZATION	#N/A	46	0.295158	1.4163	0.0864799	0.174132	1	2225	tags=70%, list=46%, signal=127%	#N/A	01_Adhesion, Sprouting, Migration	Up in CIB
746	GOBP_REGULATION_OF_LIPID_METABOLIC_PROCESS	GOBP_REGULATION_OF_LIPID_METABOLIC_PROCESS	#N/A	116	0.241486	1.41502	0.0547645	0.175143	1	1881	tags=50%, list=39%, signal=80%	#N/A	01_Adhesion, Sprouting, Migration	Up in CIB
747	GOBP_PLATELET_AGGREGATION	GOBP_PLATELET_AGGREGATION	#N/A	32	0.323602	1.41447	0.102597	0.17544	1	2666	tags=88%, list=55%, signal=193%	#N/A	11_Wound healing	Up in CIB
748	GOBP_GROWTH	GOBP_GROWTH	#N/A	250	0.218333	1.41384	0.0348718	0.175852	1	1209	tags=32%, list=25%, signal=41%	#N/A	01_Adhesion, Sprouting, Migration	Up in CIB
749	GOBP_REGULATION_OF_MAP_KINASE_ACTIVITY	GOBP_REGULATION_OF_MAP_KINASE_ACTIVITY	#N/A	80	0.264273	1.41331	0.0672074	0.176114	1	2102	tags=61%, list=43%, signal=106%	#N/A	04_Signalling	Up in CIB
750	GOBP_RESPONSE_TO_TRANSFORMING_GROWTH_FACTOR_BETA	GOBP_RESPONSE_TO_TRANSFORMING_GROWTH_FACTOR_BETA	#N/A	69	0.269709	1.41217	0.0899533	0.177008	1	1550	tags=45%, list=32%, signal=65%	#N/A	01_Adhesion, Sprouting, Migration	Up in CIB
751	GOBP_SENSORY_PERCEPTION_OF_MECHANICAL_STIMULUS	GOBP_SENSORY_PERCEPTION_OF_MECHANICAL_STIMULUS	#N/A	46	0.2911	1.41141	0.0825921	0.177527	1	1870	tags=63%, list=39%, signal=102%	#N/A	01_Adhesion, Sprouting, Migration	Up in CIB
752	GOBP_NEGATIVE_REGULATION_OF_ACTIN_FILAMENT_DEPOLYMERIZATION	GOBP_NEGATIVE_REGULATION_OF_ACTIN_FILAMENT_DEPOLYMERIZATION	#N/A	16	0.388378	1.41116	0.122535	0.177513	1	1863	tags=69%, list=38%, signal=111%	#N/A	06_Actin filaments	Up in CIB
753	GOBP_MONOCARBOXYLIC_ACID_TRANSPORT	GOBP_MONOCARBOXYLIC_ACID_TRANSPORT	#N/A	48	0.2889	1.41091	0.0769231	0.177502	1	1933	tags=58%, list=40%, signal=96%	#N/A	01_Adhesion, Sprouting, Migration	Up in CIB
754	GOBP_NEGATIVE_REGULATION_OF_AXONOGENESIS	GOBP_NEGATIVE_REGULATION_OF_AXONOGENESIS	#N/A	25	0.3463	1.40999	0.10498	0.17821	1	2178	tags=76%, list=45%, signal=137%	#N/A	01_Adhesion, Sprouting, Migration	Up in CIB
755	GOBP_PATTERN_SPECIFICATION_PROCESS	GOBP_PATTERN_SPECIFICATION_PROCESS	#N/A	79	0.260183	1.40919	0.0680507	0.17876	1	982	tags=29%, list=20%, signal=36%	#N/A	05_Cellular differentiation	Up in CIB
756	GOBP_CARBOHYDRATE_HOMEOSTASIS	GOBP_CARBOHYDRATE_HOMEOSTASIS	#N/A	55	0.280816	1.40906	0.0880579	0.178635	1	1400	tags=38%, list=29%, signal=53%	#N/A	01_Adhesion, Sprouting, Migration	Up in CIB
757	GOBP_NEUROTRANSMITTER_SECRETION	GOBP_NEUROTRANSMITTER_SECRETION	#N/A	44	0.30092	1.40803	0.0969325	0.17939	1	1519	tags=50%, list=31%, signal=72%	#N/A	13_Cell_cell_signalling	Up in CIB
758	GOBP_KIDNEY_EPITHELIUM_DEVELOPMENT	GOBP_KIDNEY_EPITHELIUM_DEVELOPMENT	#N/A	25	0.345346	1.40621	0.0966887	0.180902	1	1366	tags=44%, list=28%, signal=61%	#N/A	01_Adhesion, Sprouting, Migration	Up in CIB
759	GOBP_REGULATION_OF_VASOCONSTRICTION	GOBP_REGULATION_OF_VASOCONSTRICTION	#N/A	15	0.40561	1.40541	0.101025	0.181431	1	1926	tags=73%, list=40%, signal=121%	#N/A	01_Adhesion, Sprouting, Migration	Up in CIB
760	GOBP_REGULATION_OF_RECEPTOR_MEDIATED_ENDOCYTOSIS	GOBP_REGULATION_OF_RECEPTOR_MEDIATED_ENDOCYTOSIS	#N/A	26	0.347261	1.40505	0.100671	0.181537	1	1688	tags=58%, list=35%, signal=88%	#N/A	01_Adhesion, Sprouting, Migration	Up in CIB
761	GOBP_REGULATION_OF_PHOSPHATASE_ACTIVITY	GOBP_REGULATION_OF_PHOSPHATASE_ACTIVITY	#N/A	38	0.31193	1.405	0.111111	0.18133	1	598	tags=24%, list=12%, signal=27%	#N/A	04_Signalling	Up in CIB
762	GOBP_REGULATION_OF_EPITHELIAL_CELL_APOPTOTIC_PROCESS	GOBP_REGULATION_OF_EPITHELIAL_CELL_APOPTOTIC_PROCESS	#N/A	19	0.382609	1.40342	0.116373	0.182615	1	536	tags=26%, list=11%, signal=29%	#N/A	01_Adhesion, Sprouting, Migration	Up in CIB
763	GOBP_INTERLEUKIN_1_PRODUCTION	GOBP_INTERLEUKIN_1_PRODUCTION	#N/A	24	0.344824	1.40193	0.100559	0.183785	1	630	tags=25%, list=13%, signal=29%	#N/A	01_Adhesion, Sprouting, Migration	Up in CIB
764	GOBP_REGULATION_OF_LIPID_LOCALIZATION	GOBP_REGULATION_OF_LIPID_LOCALIZATION	#N/A	52	0.280707	1.40174	0.107673	0.183713	1	1880	tags=56%, list=39%, signal=90%	#N/A	01_Adhesion, Sprouting, Migration	Up in CIB
[truncated: 421 more rows]

## Sheet: 3_GSEA_MF
	NAME	GS<br> follow link to MSigDB	GS DETAILS	SIZE	ES	NES	NOM p-val	FDR q-val	FWER p-val	RANK AT MAX	LEADING EDGE	...12	Cluster	Regulation
[truncated: 106 more rows]

[truncated: 10 more sheets: 4_GSEA_CP, 5_DEGs_Cycling-Quiescent, 6_Metascape_CIB_up, 7_Metascape_CIB_down, 8_Pozniak et al.CellTypeCluster, 9_DEGs_mitotic_CIB-MG, 10_DEGs_mesenchymal_CIB-MG, 11_DEGs_neural-crest-like_CIB-M, 12_AP1-E2F targets CIB-MG, 13_AP1-E2F targets Cycl-Quies]
